# Supplementary material for: Crystal structure of (E)-2-(tert-butyl­amino)-4-(tert-butyl­imino)­naphthalen-1(4H)-one
Source: Acta Crystallogr E Crystallogr Commun. 2018 Jun 15;74(Pt 7):973–6. doi: 10.1107/S2056989018008514 (PMC6038644; doi:10.1107/S2056989018008514)
Supplement: Supplementary file 1 [file e-74-00973-sup1.cif]

##############################################################################
#                                                                            #
# This CIF contains the data in a paper accepted for publication in          #
# Acta Crystallographica Section E. It conforms to the requirements of       #
# Notes for Authors for Acta Crystallographica Section E, and has been       #
# peer reviewed under the auspices of the IUCr Commission on Journals.       #
#                                                                            #
# Full details of the Crystallographic Information File format               #
# are given in the paper "The Crystallographic Information File (CIF):       #
# a New Standard Archive File for Crystallography" by S. R. Hall, F. H.      #
# Allen and I. D. Brown [Acta Cryst. (1991), A47, 655-685].                  #
#                                                                            #
# The current version of the core CIF dictionary is obtainable from          #
# ftp://ftp.iucr.org/pub/cif_core.dic.                                       #
#                                                                            #
# Software is freely available for graphical display of the structure(s)     #
# in this CIF. For information consult the CIF software page                 #
# http://www.iucr.org/resources/cif/software.                                #
#                                                                            #
# This file may be used for bona fide research purposes within the           #
# scientific community so long as proper attribution is given to the journal # 
# article from which it was obtained.                                        #
#                                                                            #
##############################################################################
data_global
_audit_creation_method     'APEX3 v2016.1-0'
_journal_date_recd_electronic     2018-05-21
_journal_date_accepted     2018-06-09
_journal_name_full     'Acta Crystallographica, Section E'
_journal_year     2018
_journal_volume     74
_journal_issue      7
_journal_page_first     973
_journal_page_last     976
_journal_paper_category     GO
_journal_paper_doi     10.1107/S2056989018008514
_journal_coeditor_code     RZ5237
_publ_contact_author_name     'Guy Lamoureux'
_publ_contact_author_address
;
Escuela de Qu\'imica
Universidad de Costa Rica
2060, San Pedro
San Jos\'e, Costa Rica
;
_publ_contact_author_email     'guy.lamoureux@ucr.ac.cr'
_publ_contact_author_fax     '(506) 2511 2441'
_publ_contact_author_phone     '(506) 2511 8520'
_publ_section_title
;\
Crystal structure of
(<i>E</i>)-2-(<i>tert</i>-butylamino)-4-(<i>tert</i>-butylimino)naphthalen-\
1(4<i>H</i>)-one
;
_publ_section_title_footnote     .
loop_
    _publ_author_name
    _publ_author_footnote
    _publ_author_address
    'Lamoureux, Guy' .
;
Escuela de Qu\'imica
Universidad de Costa Rica
2060 San Pedro
San Jos\'e,
Costa Rica
Centro de Investigaci\'on en Productos Naturales (CIPRONA), Universidad de Costa
Rica, 2060 San Jos\'e, Costa Rica
;
    'Alvarado-Rojas, M\'onica' .
;
Escuela de Qu\'imica
Universidad de Costa Rica
2060 San Pedro
San Jos\'e,
Costa Rica
Centro de Investigaci\'on en Productos Naturales (CIPRONA), Universidad de Costa
Rica, 2060 San Jos\'e, Costa Rica
;
    'Pineda, Leslie W.' .
;
Escuela de Qu\'imica
Universidad de Costa Rica
2060 San Pedro
San Jos\'e,
Costa Rica
Centro de Electroqu\'imica y Energ\'ia Qu\'imica (CELEQ),
Universidad de Costa Rica,
2060 San Jos\'e, Costa Rica
;
_publ_section_synopsis
;
The title compound is the first example of a naphthoquinone imine derivative
crystallizing in the 4-imine/2-amine tautomeric form having bulky
<i>tert</i>-butyl substituents at the N atoms.
;
data_I
_database_code_depnum_ccdc_archive 'CCDC 1842160'
_chemical_name_systematic
;\
(<i>E</i>)-2-(<i>tert</i>-Butylamino)-4-(<i>tert</i>-butylimino)naphthalen-\
1(4<i>H</i>)-one
;
_chemical_name_common     ?
_chemical_formula_moiety     'C18 H24 N2 O'
_chemical_formula_sum     'C18 H24 N2 O'
_chemical_formula_iupac     'C18 H24 N2 O'
_chemical_formula_weight     284.39
_chemical_melting_point     ?
_space_group_crystal_system     monoclinic
_space_group_name_H-M_alt     'P 21/c'
_space_group_name_Hall     '-P 2ybc'
loop_
    _space_group_symop_operation_xyz
    'x, y, z'
    '-x, y+1/2, -z+1/2'
    '-x, -y, -z'
    'x, -y-1/2, z-1/2'
_cell_length_a     14.2792(18)
_cell_length_b     9.8936(13)
_cell_length_c     11.4978(13)
_cell_angle_alpha     90
_cell_angle_beta     97.539(4)
_cell_angle_gamma     90
_cell_volume     1610.3(3)
_cell_formula_units_Z     4
_cell_measurement_reflns_used     68
_cell_measurement_theta_min     8.7236
_cell_measurement_theta_max     51.9002
_cell_measurement_temperature     100.(2)
_exptl_crystal_description     plate
_exptl_crystal_colour     'clear light yellow'
_exptl_crystal_size_max     0.500
_exptl_crystal_size_mid     0.500
_exptl_crystal_size_min     0.100
_exptl_crystal_density_diffrn     1.173
_exptl_crystal_density_meas     ?
_exptl_crystal_density_method     'not measured'
_exptl_crystal_F_000     616
_exptl_absorpt_coefficient_mu     0.073
_exptl_absorpt_correction_type     multi-scan
_exptl_absorpt_process_details
;
(SADABS; Bruker, 2015)
;
_exptl_absorpt_correction_T_min     0.688
_exptl_absorpt_correction_T_max     0.746
_exptl_special_details
;
;
_diffrn_ambient_temperature     100.(2)
_diffrn_radiation_type     MoK\a
_diffrn_radiation_wavelength     0.71073
_diffrn_radiation_monochromator     'mirrors'
_diffrn_measurement_device_type     'Bruker D8 Venture'
_diffrn_measurement_method     '\w scans'
_diffrn_detector_area_resol_mean     10.4167
_diffrn_reflns_number     42010
_diffrn_reflns_av_R_equivalents     0.2125
_diffrn_reflns_theta_min     2.51
_diffrn_reflns_theta_max     27.61
_diffrn_reflns_theta_full     27.61
_diffrn_measured_fraction_theta_max     0.996
_diffrn_measured_fraction_theta_full     0.996
_diffrn_reflns_limit_h_min     -18
_diffrn_reflns_limit_h_max     18
_diffrn_reflns_limit_k_min     -12
_diffrn_reflns_limit_k_max     12
_diffrn_reflns_limit_l_min     -14
_diffrn_reflns_limit_l_max     14
_refine_special_details
;
;
_reflns_number_total     3732
_reflns_number_gt     1927
_reflns_threshold_expression     'I > 2\s(I)'
_refine_ls_structure_factor_coef     Fsqd
_refine_ls_matrix_type     full
_refine_ls_R_factor_all     0.1828
_refine_ls_R_factor_gt     0.0785
_refine_ls_wR_factor_gt     0.1149
_refine_ls_wR_factor_ref     0.1428
_refine_ls_goodness_of_fit_ref     1.013
_refine_ls_restrained_S_all     1.013
_refine_ls_number_reflns     3732
_refine_ls_number_parameters     196
_refine_ls_number_restraints     0
_refine_ls_number_constraints     ?
_refine_ls_hydrogen_treatment     constr
_refine_ls_weighting_scheme     calc
_refine_ls_weighting_details
              'w=1/[\s^2^(Fo^2^)+(0.0503P)^2^+0.5846P] where P=(Fo^2^+2Fc^2^)/3'
_atom_sites_solution_hydrogens     geom
_atom_sites_solution_primary     direct
_atom_sites_solution_secondary     difmap
_refine_ls_shift/su_max     0.000
_refine_ls_shift/su_mean     0.000
_refine_diff_density_max     0.266
_refine_diff_density_min     -0.286
_refine_ls_extinction_method     none
_refine_ls_extinction_coef     ?
loop_
    _atom_type_symbol
    _atom_type_description
    _atom_type_scat_dispersion_real
    _atom_type_scat_dispersion_imag
    _atom_type_scat_source
    C C 0.0033 0.0016 'International Tables Vol C Tables 4.2.6.8 and 6.1.1.4'
    H H 0.0000 0.0000 'International Tables Vol C Tables 4.2.6.8 and 6.1.1.4'
    N N 0.0061 0.0033 'International Tables Vol C Tables 4.2.6.8 and 6.1.1.4'
    O O 0.0106 0.0060 'International Tables Vol C Tables 4.2.6.8 and 6.1.1.4'
_computing_data_collection
;
APEX3 (Bruker, 2015)
;
_computing_cell_refinement
;
SAINT (Bruker, 2015)
;
_computing_data_reduction
;
SAINT (Bruker, 2015)
;
_computing_structure_solution
;
SHELXT (Sheldrick, 2015a)
;
_computing_structure_refinement
;
SHELXL2014 (Sheldrick, 2015b)
;
_computing_molecular_graphics
;
Mercury (Macrae <i>et al.</i>,  2006)
;
_computing_publication_material
;
SHELXL2014 (Sheldrick, 2015b)
;
loop_
    _atom_site_type_symbol
    _atom_site_label
    _atom_site_fract_x
    _atom_site_fract_y
    _atom_site_fract_z
    _atom_site_U_iso_or_equiv
    _atom_site_adp_type
    _atom_site_calc_flag
    _atom_site_occupancy
    _atom_site_disorder_assembly
    _atom_site_disorder_group
    O O21 0.96284(12) 0.43511(18) 0.34929(16) 0.0228(5) Uani d 1 . .
    N N19 0.59245(14) 0.4688(2) 0.17726(17) 0.0128(5) Uani d 1 . .
    N N20 0.87654(14) 0.6571(2) 0.40230(18) 0.0158(5) Uani d 1 . .
    H H20 0.9346 0.6315 0.4279 0.019 Uiso calc 1 . .
    C C1 0.88028(17) 0.4461(3) 0.3057(2) 0.0143(6) Uani d 1 . .
    C C2 0.83366(17) 0.3446(2) 0.2234(2) 0.0127(6) Uani d 1 . .
    C C3 0.88527(18) 0.2349(3) 0.1908(2) 0.0166(6) Uani d 1 . .
    H H3 0.9494 0.2242 0.224 0.02 Uiso calc 1 . .
    C C4 0.84444(18) 0.1415(3) 0.1110(2) 0.0198(7) Uani d 1 . .
    H H4 0.8799 0.0664 0.0895 0.024 Uiso calc 1 . .
    C C5 0.75077(18) 0.1583(3) 0.0622(2) 0.0189(6) Uani d 1 . .
    H H5 0.7226 0.0953 0.0058 0.023 Uiso calc 1 . .
    C C6 0.69833(18) 0.2659(3) 0.0950(2) 0.0166(6) Uani d 1 . .
    H H6 0.6342 0.2755 0.0617 0.02 Uiso calc 1 . .
    C C7 0.73876(17) 0.3605(2) 0.1764(2) 0.0116(6) Uani d 1 . .
    C C8 0.68184(17) 0.4750(2) 0.2136(2) 0.0114(6) Uani d 1 . .
    C C9 0.73246(17) 0.5786(2) 0.2858(2) 0.0126(6) Uani d 1 . .
    H H9 0.6993 0.6582 0.302 0.015 Uiso calc 1 . .
    C C10 0.82484(16) 0.5677(2) 0.3316(2) 0.0116(6) Uani d 1 . .
    C C11 0.84947(17) 0.7914(3) 0.4426(2) 0.0152(6) Uani d 1 . .
    C C12 0.93401(19) 0.8415(3) 0.5258(3) 0.0283(7) Uani d 1 . .
    H H12A 0.9899 0.8441 0.4845 0.042 Uiso calc 1 . .
    H H12B 0.9457 0.7801 0.593 0.042 Uiso calc 1 . .
    H H12C 0.921 0.9324 0.5533 0.042 Uiso calc 1 . .
    C C13 0.83000(19) 0.8877(3) 0.3390(2) 0.0227(7) Uani d 1 . .
    H H13A 0.8865 0.8949 0.2993 0.034 Uiso calc 1 . .
    H H13B 0.8137 0.9771 0.3671 0.034 Uiso calc 1 . .
    H H13C 0.7773 0.8531 0.2839 0.034 Uiso calc 1 . .
    C C14 0.76476(18) 0.7821(3) 0.5099(2) 0.0232(7) Uani d 1 . .
    H H14A 0.7087 0.7557 0.4562 0.035 Uiso calc 1 . .
    H H14B 0.7538 0.8703 0.5446 0.035 Uiso calc 1 . .
    H H14C 0.7772 0.7144 0.5722 0.035 Uiso calc 1 . .
    C C15 0.52276(17) 0.5718(3) 0.2041(2) 0.0142(6) Uani d 1 . .
    C C16 0.52078(18) 0.5907(3) 0.3365(2) 0.0197(6) Uani d 1 . .
    H H16A 0.4676 0.6492 0.3491 0.03 Uiso calc 1 . .
    H H16B 0.58 0.6326 0.3717 0.03 Uiso calc 1 . .
    H H16C 0.5135 0.5026 0.3731 0.03 Uiso calc 1 . .
    C C17 0.53815(18) 0.7053(3) 0.1418(2) 0.0189(6) Uani d 1 . .
    H H17A 0.5372 0.6887 0.0576 0.028 Uiso calc 1 . .
    H H17B 0.5994 0.7437 0.174 0.028 Uiso calc 1 . .
    H H17C 0.4877 0.7689 0.1539 0.028 Uiso calc 1 . .
    C C18 0.42656(17) 0.5160(3) 0.1510(2) 0.0187(6) Uani d 1 . .
    H H18A 0.4251 0.5067 0.0659 0.028 Uiso calc 1 . .
    H H18B 0.3766 0.5783 0.1677 0.028 Uiso calc 1 . .
    H H18C 0.4164 0.4274 0.1854 0.028 Uiso calc 1 . .
loop_
    _atom_site_aniso_label
    _atom_site_aniso_U_11
    _atom_site_aniso_U_22
    _atom_site_aniso_U_33
    _atom_site_aniso_U_12
    _atom_site_aniso_U_13
    _atom_site_aniso_U_23
    O21 0.0141(11) 0.0190(11) 0.0329(12) 0.0019(8) -0.0057(9) -0.0047(9)
    N19 0.0124(12) 0.0116(11) 0.0140(12) 0.0017(9) 0.0003(9) 0.0013(10)
    N20 0.0111(12) 0.0129(12) 0.0215(13) 0.0013(9) -0.0049(10) -0.0031(10)
    C1 0.0143(15) 0.0139(15) 0.0150(14) -0.0006(11) 0.0027(12) 0.0023(12)
    C2 0.0155(14) 0.0113(14) 0.0118(14) 0.0002(12) 0.0036(11) 0.0007(11)
    C3 0.0131(14) 0.0200(15) 0.0165(15) 0.0021(12) 0.0012(11) 0.0025(13)
    C4 0.0247(16) 0.0149(15) 0.0204(15) 0.0039(12) 0.0052(13) -0.0018(12)
    C5 0.0209(16) 0.0197(16) 0.0163(15) -0.0018(13) 0.0036(12) -0.0043(12)
    C6 0.0151(14) 0.0183(15) 0.0168(15) -0.0018(12) 0.0029(11) -0.0007(13)
    C7 0.0157(14) 0.0085(14) 0.0108(14) -0.0026(11) 0.0024(11) 0.0036(11)
    C8 0.0130(14) 0.0102(14) 0.0112(14) 0.0002(11) 0.0029(11) 0.0045(11)
    C9 0.0148(14) 0.0096(13) 0.0138(14) 0.0015(11) 0.0034(11) 0.0013(11)
    C10 0.0123(14) 0.0119(14) 0.0106(13) -0.0013(11) 0.0017(11) 0.0039(11)
    C11 0.0158(14) 0.0133(14) 0.0154(15) -0.0005(12) -0.0025(11) -0.0036(11)
    C12 0.0288(18) 0.0173(16) 0.0353(18) 0.0003(13) -0.0085(14) -0.0080(14)
    C13 0.0268(16) 0.0162(15) 0.0248(16) 0.0000(13) 0.0025(13) 0.0016(13)
    C14 0.0277(17) 0.0252(16) 0.0169(15) 0.0006(14) 0.0033(12) -0.0065(13)
    C15 0.0110(13) 0.0149(14) 0.0166(14) 0.0010(11) 0.0014(11) -0.0029(12)
    C16 0.0134(14) 0.0232(16) 0.0227(16) 0.0018(12) 0.0032(12) -0.0034(13)
    C17 0.0166(15) 0.0151(15) 0.0241(15) 0.0033(12) -0.0005(12) 0.0019(13)
    C18 0.0133(14) 0.0191(15) 0.0228(16) 0.0015(12) -0.0013(12) -0.0016(13)
_geom_special_details
;
All esds (except the esd in the dihedral angle between two l.s. planes)
are estimated using the full covariance matrix.  The cell esds are taken
into account individually in the estimation of esds in distances, angles
and torsion angles; correlations between esds in cell parameters are only
used when they are defined by crystal symmetry.  An approximate (isotropic)
treatment of cell esds is used for estimating esds involving l.s. planes.
;
loop_
    _geom_bond_atom_site_label_1
    _geom_bond_atom_site_label_2
    _geom_bond_site_symmetry_2
    _geom_bond_distance
    _geom_bond_publ_flag
    O21 C1 . 1.224(3) ?
    N19 C8 . 1.291(3) ?
    N19 C15 . 1.485(3) ?
    N20 C10 . 1.353(3) ?
    N20 C11 . 1.476(3) ?
    N20 H20 . 0.88 ?
    C1 C2 . 1.477(3) ?
    C1 C10 . 1.491(3) ?
    C2 C3 . 1.391(3) ?
    C2 C7 . 1.400(3) ?
    C3 C4 . 1.376(3) ?
    C3 H3 . 0.95 ?
    C4 C5 . 1.391(3) ?
    C4 H4 . 0.95 ?
    C5 C6 . 1.382(3) ?
    C5 H5 . 0.95 ?
    C6 C7 . 1.394(3) ?
    C6 H6 . 0.95 ?
    C7 C8 . 1.489(3) ?
    C8 C9 . 1.451(3) ?
    C9 C10 . 1.359(3) ?
    C9 H9 . 0.95 ?
    C11 C12 . 1.521(3) ?
    C11 C13 . 1.522(4) ?
    C11 C14 . 1.522(4) ?
    C12 H12A . 0.98 ?
    C12 H12B . 0.98 ?
    C12 H12C . 0.98 ?
    C13 H13A . 0.98 ?
    C13 H13B . 0.98 ?
    C13 H13C . 0.98 ?
    C14 H14A . 0.98 ?
    C14 H14B . 0.98 ?
    C14 H14C . 0.98 ?
    C15 C18 . 1.531(3) ?
    C15 C17 . 1.533(3) ?
    C15 C16 . 1.537(3) ?
    C16 H16A . 0.98 ?
    C16 H16B . 0.98 ?
    C16 H16C . 0.98 ?
    C17 H17A . 0.98 ?
    C17 H17B . 0.98 ?
    C17 H17C . 0.98 ?
    C18 H18A . 0.98 ?
    C18 H18B . 0.98 ?
    C18 H18C . 0.98 ?
loop_
    _geom_angle_atom_site_label_1
    _geom_angle_atom_site_label_2
    _geom_angle_atom_site_label_3
    _geom_angle_site_symmetry_1
    _geom_angle_site_symmetry_3
    _geom_angle
    _geom_angle_publ_flag
    C8 N19 C15 . . 124.1(2) ?
    C10 N20 C11 . . 129.2(2) ?
    C10 N20 H20 . . 115.4 ?
    C11 N20 H20 . . 115.4 ?
    O21 C1 C2 . . 122.1(2) ?
    O21 C1 C10 . . 119.9(2) ?
    C2 C1 C10 . . 118.0(2) ?
    C3 C2 C7 . . 120.2(2) ?
    C3 C2 C1 . . 119.5(2) ?
    C7 C2 C1 . . 120.2(2) ?
    C4 C3 C2 . . 120.7(2) ?
    C4 C3 H3 . . 119.7 ?
    C2 C3 H3 . . 119.7 ?
    C3 C4 C5 . . 119.3(2) ?
    C3 C4 H4 . . 120.3 ?
    C5 C4 H4 . . 120.3 ?
    C6 C5 C4 . . 120.6(3) ?
    C6 C5 H5 . . 119.7 ?
    C4 C5 H5 . . 119.7 ?
    C5 C6 C7 . . 120.6(2) ?
    C5 C6 H6 . . 119.7 ?
    C7 C6 H6 . . 119.7 ?
    C6 C7 C2 . . 118.6(2) ?
    C6 C7 C8 . . 120.6(2) ?
    C2 C7 C8 . . 120.8(2) ?
    N19 C8 C9 . . 128.0(2) ?
    N19 C8 C7 . . 115.1(2) ?
    C9 C8 C7 . . 116.9(2) ?
    C10 C9 C8 . . 123.4(2) ?
    C10 C9 H9 . . 118.3 ?
    C8 C9 H9 . . 118.3 ?
    N20 C10 C9 . . 127.3(2) ?
    N20 C10 C1 . . 112.7(2) ?
    C9 C10 C1 . . 120.0(2) ?
    N20 C11 C12 . . 105.8(2) ?
    N20 C11 C13 . . 110.3(2) ?
    C12 C11 C13 . . 109.7(2) ?
    N20 C11 C14 . . 111.3(2) ?
    C12 C11 C14 . . 108.5(2) ?
    C13 C11 C14 . . 111.1(2) ?
    C11 C12 H12A . . 109.5 ?
    C11 C12 H12B . . 109.5 ?
    H12A C12 H12B . . 109.5 ?
    C11 C12 H12C . . 109.5 ?
    H12A C12 H12C . . 109.5 ?
    H12B C12 H12C . . 109.5 ?
    C11 C13 H13A . . 109.5 ?
    C11 C13 H13B . . 109.5 ?
    H13A C13 H13B . . 109.5 ?
    C11 C13 H13C . . 109.5 ?
    H13A C13 H13C . . 109.5 ?
    H13B C13 H13C . . 109.5 ?
    C11 C14 H14A . . 109.5 ?
    C11 C14 H14B . . 109.5 ?
    H14A C14 H14B . . 109.5 ?
    C11 C14 H14C . . 109.5 ?
    H14A C14 H14C . . 109.5 ?
    H14B C14 H14C . . 109.5 ?
    N19 C15 C18 . . 105.09(19) ?
    N19 C15 C17 . . 110.7(2) ?
    C18 C15 C17 . . 107.5(2) ?
    N19 C15 C16 . . 112.9(2) ?
    C18 C15 C16 . . 107.9(2) ?
    C17 C15 C16 . . 112.3(2) ?
    C15 C16 H16A . . 109.5 ?
    C15 C16 H16B . . 109.5 ?
    H16A C16 H16B . . 109.5 ?
    C15 C16 H16C . . 109.5 ?
    H16A C16 H16C . . 109.5 ?
    H16B C16 H16C . . 109.5 ?
    C15 C17 H17A . . 109.5 ?
    C15 C17 H17B . . 109.5 ?
    H17A C17 H17B . . 109.5 ?
    C15 C17 H17C . . 109.5 ?
    H17A C17 H17C . . 109.5 ?
    H17B C17 H17C . . 109.5 ?
    C15 C18 H18A . . 109.5 ?
    C15 C18 H18B . . 109.5 ?
    H18A C18 H18B . . 109.5 ?
    C15 C18 H18C . . 109.5 ?
    H18A C18 H18C . . 109.5 ?
    H18B C18 H18C . . 109.5 ?
loop_
    _geom_torsion_atom_site_label_1
    _geom_torsion_atom_site_label_2
    _geom_torsion_atom_site_label_3
    _geom_torsion_atom_site_label_4
    _geom_torsion_site_symmetry_1
    _geom_torsion_site_symmetry_2
    _geom_torsion_site_symmetry_3
    _geom_torsion_site_symmetry_4
    _geom_torsion
    _geom_torsion_publ_flag
    O21 C1 C2 C3 . . . . -2.0(4) ?
    C10 C1 C2 C3 . . . . 175.5(2) ?
    O21 C1 C2 C7 . . . . 179.4(2) ?
    C10 C1 C2 C7 . . . . -3.1(3) ?
    C7 C2 C3 C4 . . . . 0.9(4) ?
    C1 C2 C3 C4 . . . . -177.7(2) ?
    C2 C3 C4 C5 . . . . 0.4(4) ?
    C3 C4 C5 C6 . . . . -1.3(4) ?
    C4 C5 C6 C7 . . . . 0.9(4) ?
    C5 C6 C7 C2 . . . . 0.5(4) ?
    C5 C6 C7 C8 . . . . -178.8(2) ?
    C3 C2 C7 C6 . . . . -1.4(4) ?
    C1 C2 C7 C6 . . . . 177.2(2) ?
    C3 C2 C7 C8 . . . . 177.9(2) ?
    C1 C2 C7 C8 . . . . -3.5(3) ?
    C15 N19 C8 C9 . . . . 0.2(4) ?
    C15 N19 C8 C7 . . . . 179.9(2) ?
    C6 C7 C8 N19 . . . . 8.6(3) ?
    C2 C7 C8 N19 . . . . -170.7(2) ?
    C6 C7 C8 C9 . . . . -171.7(2) ?
    C2 C7 C8 C9 . . . . 9.0(3) ?
    N19 C8 C9 C10 . . . . 171.5(2) ?
    C7 C8 C9 C10 . . . . -8.2(3) ?
    C11 N20 C10 C9 . . . . -4.0(4) ?
    C11 N20 C10 C1 . . . . 176.4(2) ?
    C8 C9 C10 N20 . . . . -177.9(2) ?
    C8 C9 C10 C1 . . . . 1.7(4) ?
    O21 C1 C10 N20 . . . . 1.4(3) ?
    C2 C1 C10 N20 . . . . -176.2(2) ?
    O21 C1 C10 C9 . . . . -178.3(2) ?
    C2 C1 C10 C9 . . . . 4.1(3) ?
    C10 N20 C11 C12 . . . . 176.7(2) ?
    C10 N20 C11 C13 . . . . -64.8(3) ?
    C10 N20 C11 C14 . . . . 59.0(3) ?
    C8 N19 C15 C18 . . . . -175.8(2) ?
    C8 N19 C15 C17 . . . . 68.5(3) ?
    C8 N19 C15 C16 . . . . -58.5(3) ?
loop_
    _geom_hbond_atom_site_label_D
    _geom_hbond_atom_site_label_H
    _geom_hbond_atom_site_label_A
    _geom_hbond_distance_DH
    _geom_hbond_distance_HA
    _geom_hbond_distance_DA
    _geom_hbond_angle_DHA
    N20 H20 O21 0.88 2.20 2.629(3) 109
_shelx_hkl_file
;
   0   0   2  307.43    6.27
   0   0   2  307.58    6.53
   0   0   2  303.70    6.13
   0   0   2  318.57    6.22
   0   0   2  306.29    5.97
   0   0  -2  305.75    6.51
   0   0  -2  314.86    6.12
   0   0  -2  317.68    6.16
   0   0  -2  310.33    5.99
   0   0  -2  307.67    6.49
   0   0  -2  309.86    6.25
   0   0   3    0.61    0.88
   0   0   3   -1.15    0.85
   0   0   3   -1.45    1.15
   0   0  -3   -1.09    1.18
   0   0  -3   -0.35    1.22
   0   0  -3   -0.26    1.06
   0   0   3    0.28    1.00
   0   0   3    0.95    1.23
   0   0  -3    0.88    0.86
   0   0  -3    0.03    0.90
   0   0  -3   -0.02    0.72
   0   0   3   -0.63    0.69
   0   0  -4  119.06    3.52
   0   0   4  122.03    3.50
   0   0   4  120.76    3.96
   0   0   4  119.89    3.94
   0   0  -4  117.09    4.04
   0   0   4  119.17    3.34
   0   0   4  116.50    2.95
   0   0  -4  119.43    2.93
   0   0  -4  116.56    3.64
   0   0  -4  117.67    3.98
   0   0   4  116.74    3.27
   0   0  -4  121.12    3.30
   0   0   5    0.46    1.96
   0   0   5   -0.17    1.12
   0   0   5    0.18    1.02
   0   0  -5   -1.11    1.15
   0   0  -5    0.78    1.33
   0   0   5    0.56    1.33
   0   0   5   -1.26    1.67
   0   0  -5    0.14    0.93
   0   0  -5   -1.30    1.69
   0   0  -5   -1.29    1.56
   0   0  -5   -1.51    1.46
   0   0  -6  153.52    3.86
   0   0  -6  151.01    5.57
   0   0  -6  159.62    4.93
   0   0   6  156.46    4.52
   0   0   6  149.43    4.31
   0   0   6  158.85    3.91
   0   0   6  159.01    5.45
   0   0   6  153.83    3.88
   0   0   6  158.18    4.64
   0   0  -6  142.25    4.36
   0   0  -6  159.45    4.52
   0   0   6  154.25    5.43
   0   0  -7   -0.73    2.08
   0   0   7    0.51    1.17
   0   0   7   -0.25    1.21
   0   0  -7   -0.99    1.77
   0   0  -7   -0.26    1.10
   0   0  -7   -1.22    2.16
   0   0   7   -2.70    1.91
   0   0   7   -2.14    2.02
   0   0   7   -0.70    1.72
   0   0   7   -0.61    2.50
   0   0   7    1.71    1.78
   0   0   7   -0.19    1.42
   0   0   8   70.81    2.83
   0   0  -8   66.46    2.81
   0   0  -8   68.91    3.99
   0   0   8   48.45    4.69
   0   0   8   66.96    2.81
   0   0   8   61.32    3.40
   0   0  -8   79.21    4.57
   0   0  -8   63.97    4.48
   0   0   8   63.67    4.20
   0   0   8   65.51    3.92
   0   0   8   65.29    4.81
   0   0   9   -1.13    2.25
   0   0   9   -0.99    1.44
   0   0  -9   -1.57    2.56
   0   0   9   -0.46    2.12
   0   0   9   -1.29    2.70
   0   0  -9    9.77    3.11
   0   0  -9    2.45    3.12
   0   0   9    0.14    1.60
   0   0   9    1.86    1.79
   0   0   9   -5.66    2.88
   0   0  10    3.94    1.80
   0   0  10    3.28    2.74
   0   0  10    3.34    2.29
   0   0 -10    7.05    3.78
   0   0 -10    5.71    4.67
   0   0  10    4.24    2.47
   0   0  10    6.83    3.89
   0   0  10    0.15    3.55
   0   0 -10   -0.95    2.94
   0   0  11    3.40    4.17
   0   0  11    1.70    3.25
   0   0 -11    1.05    4.21
   0   0  11   -1.15    2.76
   0   0  11    1.85    3.33
   0   0  12    0.62    3.01
   0   0  12   -4.57    3.08
   0   0 -12    6.10    5.25
   0   0  12    7.36    4.62
   0   0  13    9.11    5.22
   0   0  13    5.37    3.34
   0   0 -13    7.52   10.32
   0   0 -14   -2.24    7.23
   0   0  14    8.64    5.73
   0   0  14   -2.89    3.75
   0   1  -1    0.68    0.75
   0   1  -1    1.01    0.48
   0   1  -1    1.24    0.73
   0   1  -1   -0.36    0.71
   0  -1  -1    0.33    0.45
   0  -1  -1    0.51    0.55
   0  -1   1    0.04    0.82
   0  -1  -1    0.78    0.47
   0   1   2  424.22    8.40
   0   1   2  437.37    8.25
   0   1  -2  424.37    8.40
   0   1   2  420.13    8.80
   0   1   2  418.63    8.49
   0   1  -2  432.49    8.65
   0   1   2  433.54    8.84
   0   1   2  413.85    8.92
   0   1   2  419.69    8.20
   0   1   2  432.54    8.81
   0   1  -2  433.89    8.20
   0   1  -2  429.16    9.03
   0   1  -2  429.59    8.77
   0   1   2  419.98    8.83
   0  -1  -2  418.00    8.18
   0  -1   2  437.07    8.67
   0  -1  -2  433.79    8.86
   0  -1  -2  437.36    8.22
   0  -1   2  424.00    8.65
   0  -1   2  441.04    8.81
   0  -1  -2  438.65    8.88
   0  -1   2  440.81    8.42
   0  -1  -2  425.76    8.42
   0  -1   2  446.02    8.22
   0  -1  -2  417.97    8.61
   0  -1   2  443.12    9.04
   0   1   3   -0.38    0.76
   0   1  -3   -0.49    1.03
   0   1  -3    0.37    1.46
   0   1  -3    1.43    0.92
   0   1   3    0.74    0.91
   0   1  -3    0.76    0.92
   0   1   3   -0.03    1.31
   0   1   3    1.14    0.71
   0   1   3   -0.18    1.22
   0   1   3    0.45    1.30
   0   1   3   -0.26    1.07
   0   1   3    0.97    0.93
   0   1  -3    1.08    1.33
   0  -1  -3    0.15    1.33
   0  -1   3    0.19    1.24
   0  -1  -3    0.30    0.99
   0  -1   3    0.60    1.49
   0  -1   3   -0.51    1.02
   0  -1   3    0.03    1.09
   0  -1   3   -0.35    0.86
   0  -1  -3    1.73    1.38
   0  -1  -3    0.01    0.71
   0  -1  -3   -0.73    1.08
   0  -1  -3   -0.50    1.31
   0  -1   3    1.05    0.86
   0   1  -4    1.13    1.27
   0   1   4    1.16    1.33
   0   1   4    2.40    1.68
   0   1   4    2.42    1.02
   0   1   4    2.69    1.02
   0   1   4    1.75    1.39
   0   1  -4    2.80    0.99
   0   1  -4    0.57    1.54
   0   1   4    1.54    0.91
   0   1  -4    1.53    1.30
   0   1   4    0.54    1.56
   0   1  -4    2.37    1.17
   0   1  -4    0.44    1.59
   0   1   4    2.02    0.94
   0  -1   4   -0.40    1.71
   0  -1  -4    1.42    0.98
   0  -1  -4    3.56    0.94
   0  -1   4    0.97    1.54
   0  -1   4    1.25    1.19
   0  -1  -4    1.30    1.26
   0  -1  -4    4.06    1.63
   0  -1  -4    2.51    1.72
   0  -1   4    2.25    1.30
   0  -1   4    3.19    1.06
   0   1  -5   78.30    3.94
   0   1   5   80.85    2.66
   0   1  -5   84.86    2.58
   0   1  -5   82.47    3.32
   0   1   5   84.58    3.61
   0   1   5   82.22    2.74
   0   1   5   75.08    3.88
   0   1   5   82.40    2.77
   0   1  -5   82.13    2.95
   0   1  -5   81.54    3.20
   0   1  -5   80.76    3.97
   0   1   5   78.91    3.80
   0   1   5   83.46    2.75
   0   1   5   86.76    3.58
   0   1   5   82.70    3.35
   0  -1  -5   78.63    3.34
   0  -1   5   85.37    3.31
   0  -1  -5   78.19    2.62
   0  -1  -5   83.76    2.80
   0  -1   5   83.75    2.82
   0  -1   5   80.51    2.64
   0  -1   5   85.65    3.95
   0  -1   5   82.38    3.14
   0  -1  -5   78.37    3.82
   0  -1  -5   77.72    3.66
   0   1  -6   19.23    1.74
   0   1   6   17.07    1.87
   0   1  -6   20.17    2.67
   0   1  -6   19.68    2.84
   0   1  -6   21.65    2.41
   0   1   6   20.33    1.93
   0   1  -6   14.90    2.53
   0   1   6   16.42    1.92
   0   1   6   18.93    2.39
   0   1   6   18.31    2.12
   0   1   6   18.68    2.80
   0   1   6   19.23    2.37
   0   1   6   22.18    3.05
   0   1   6   20.29    2.50
   0   1  -6   18.31    2.82
   0  -1   6   21.90    2.93
   0  -1   6   18.97    1.92
   0  -1  -6   20.04    2.39
   0  -1  -6   20.87    2.94
   0  -1   6   18.64    2.24
   0  -1   6   19.01    2.49
   0  -1   6   19.42    2.11
   0  -1  -6   16.17    1.67
   0  -1  -6   17.64    2.23
   0  -1   6   16.38    2.14
   0  -1  -6   21.11    2.56
   0   1  -7    2.73    1.27
   0   1   7   -0.24    1.89
   0   1  -7    1.18    2.02
   0   1   7    3.48    2.29
   0   1   7    0.83    1.29
   0   1  -7   -0.16    2.17
   0   1   7    3.50    1.53
   0   1  -7    3.28    2.00
   0   1   7    4.85    2.12
   0   1   7    1.73    2.26
   0   1   7    3.47    1.37
   0   1   7    2.44    1.32
   0  -1  -7    1.95    2.22
   0  -1   7    2.80    2.04
   0  -1   7   -0.16    1.50
   0  -1   7    2.75    1.73
   0  -1   7    1.41    1.35
   0  -1  -7    2.73    2.38
   0  -1  -7    2.65    1.70
   0  -1   7    1.72    1.83
   0   1   8   42.54    3.25
   0   1  -8   44.32    4.22
   0   1   8   37.28    2.63
   0   1  -8   41.15    2.39
   0   1   8   32.24    4.47
   0   1   8   37.84    2.61
   0   1  -8   38.04    3.84
   0   1   8   39.37    4.49
   0   1  -8   41.09    3.80
   0   1   8   38.19    3.72
   0   1   8   38.36    4.35
   0   1   8   32.69    2.72
   0  -1   8   44.89    3.26
   0  -1   8   38.14    2.48
   0  -1  -8   41.76    3.21
   0  -1   8   35.72    3.81
   0  -1   8   44.20    3.14
   0  -1   8   34.49    4.33
   0  -1  -8   43.16    4.04
   0  -1  -8   33.80    4.81
   0   1  -9   -1.69    1.54
   0   1   9    0.29    2.19
   0   1  -9   -1.04    3.05
   0   1  -9   -6.19    2.67
   0   1   9    2.06    1.80
   0   1  -9   -1.90    2.69
   0   1   9    1.95    1.77
   0   1   9   -3.31    2.29
   0   1   9   -0.74    2.95
   0   1   9    0.95    1.69
   0  -1   9   -2.65    2.48
   0  -1   9   -1.67    2.40
   0  -1   9    1.16    1.70
   0  -1  -9    0.26    2.36
   0  -1   9    1.05    1.43
   0  -1   9   -0.14    2.86
   0  -1   9    4.48    2.17
   0  -1   9   -1.38    2.58
   0  -1  -9    1.90    2.79
   0   1  10   19.11    2.22
   0   1 -10   16.62    3.57
   0   1  10   19.15    2.26
   0   1 -10   18.48    3.69
   0   1 -10   26.44    4.52
   0   1  10   16.33    3.19
   0   1  10   10.69    3.97
   0   1  10   15.28    2.40
   0   1  10   19.78    2.70
   0  -1  10   23.11    3.53
   0  -1  10   21.85    3.08
   0  -1  10   32.30    4.29
   0  -1 -10   23.09    3.78
   0  -1  10   19.66    3.45
   0  -1  10   16.71    2.90
   0  -1  10   16.72    2.29
   0  -1 -10   22.94    3.98
   0   1  11   -1.07    2.79
   0   1  11    0.57    3.92
   0   1 -11   -1.38    4.33
   0   1  11    1.15    2.51
   0   1  11    2.50    3.22
   0  -1  11    3.33    3.98
   0  -1  11   -0.25    3.20
   0  -1  11   -3.22    2.51
   0  -1  11    5.29    2.95
   0  -1 -11    7.00    4.27
   0   1  12    0.53    2.69
   0   1 -12   -1.34    5.02
   0   1  12    0.56    3.42
   0   1  12   -3.55    4.66
   0   1  12   -3.99    2.66
   0  -1  12   -3.85    4.54
   0  -1  12    1.77    3.27
   0  -1 -12    2.29    5.00
   0   1  13   -8.70    5.22
   0   1  13    7.29    3.23
   0   1  13   -3.04    4.95
   0   1 -13   -2.38    6.06
   0  -1  13    3.02    5.08
   0  -1  13    5.23    3.74
   0  -1 -13    0.80    5.82
   0   1 -14    4.49    7.15
   0   1  14    2.88    3.50
   0   1  14   -8.64    5.40
   0  -1  14   -3.59    3.95
   0  -1 -14    6.70    6.94
   0  -1  14    0.78    6.05
   0   2   0   -0.94    1.12
   0   2   0   -0.17    1.06
   0   2   0    0.00    0.96
   0   2   0    0.91    1.25
   0   2   0    1.76    1.25
   0   2   0    0.07    1.05
   0   2   0   -0.62    1.05
   0  -2   0   -0.05    1.00
   0  -2   0    0.13    1.03
   0  -2   0   -0.57    1.14
   0  -2   0    3.04    1.25
   0  -2   0    1.43    1.09
   0  -2   0   -0.56    0.97
   0   2   1    9.33    1.45
   0   2   1    8.80    1.11
   0   2  -1    8.74    1.41
   0   2   1    8.67    1.30
   0   2   1    8.40    1.39
   0   2   1    9.36    1.40
   0   2   1    9.30    1.11
   0   2  -1    9.89    1.42
   0   2  -1    9.96    1.67
   0   2  -1    8.73    1.34
   0   2  -1    7.15    1.18
   0   2   1   13.83    1.45
   0  -2  -1    8.72    1.47
   0  -2  -1    9.07    1.51
   0  -2   1    9.91    1.39
   0  -2  -1   11.24    1.35
   0  -2  -1    6.74    1.41
   0  -2  -1    8.97    1.29
   0  -2   1   10.69    1.30
   0  -2   1    8.14    1.37
   0  -2   1    7.79    1.27
   0  -2   1    9.96    1.61
   0  -2  -1    9.18    1.07
   0   2  -2  474.91   10.31
   0   2   2  483.93   10.25
   0   2  -2  490.90    9.39
   0   2  -2  485.50   10.05
   0   2   2  462.92   10.16
   0   2  -2  489.19   10.02
   0   2   2  480.20   10.11
   0   2   2  483.42    9.49
   0   2   2  469.64    9.45
   0   2  -2  478.06   10.01
   0   2  -2  488.55    9.83
   0   2   2  481.51    9.98
   0   2   2  477.05    9.46
   0   2   2  479.13    9.43
   0  -2  -2  472.89    9.44
   0  -2   2  485.98   10.35
   0  -2  -2  478.21    9.44
   0  -2  -2  485.68    9.47
   0  -2   2  488.86   10.05
   0  -2   2  491.73   10.05
   0  -2   2  479.98    9.37
   0  -2   2  478.43   10.09
   0  -2   2  490.51    9.83
   0  -2  -2  465.16    9.90
   0  -2  -2  489.14   10.27
   0  -2  -2  489.79   10.19
   0   2   3  147.24    4.50
   0   2  -3  153.81    4.57
   0   2   3  145.32    3.73
   0   2  -3  150.33    4.31
   0   2   3  153.13    4.67
   0   2   3  145.76    3.52
   0   2   3  151.04    4.10
   0   2  -3  151.07    3.49
   0   2   3  156.82    3.63
   0   2  -3  149.36    4.32
   0   2  -3  153.02    4.01
   0   2   3  155.85    4.57
   0   2   3  148.13    3.73
   0   2  -3  151.99    4.68
   0  -2   3  145.29    4.26
   0  -2  -3  150.66    4.68
   0  -2   3  148.82    4.35
   0  -2   3  152.32    3.44
   0  -2  -3  145.33    3.48
   0  -2  -3  148.87    4.11
   0  -2  -3  146.28    3.70
   0  -2  -3  155.94    3.59
   0  -2   3  156.00    3.99
   0  -2   3  148.73    4.76
   0  -2   3  147.10    4.42
   0  -2  -3  145.02    4.49
   0   2  -4   10.64    2.20
   0   2  -4   11.11    1.92
   0   2   4    8.99    1.09
   0   2  -4   10.12    1.24
   0   2   4   10.87    1.90
   0   2   4   10.51    1.16
   0   2   4    6.36    2.05
   0   2  -4   10.23    1.47
   0   2   4   11.95    1.47
   0   2   4   10.51    1.49
   0   2   4   10.14    1.43
   0   2   4    9.78    2.02
   0   2   4   11.35    1.85
   0   2  -4   10.41    1.76
   0  -2  -4   10.29    1.19
   0  -2  -4    9.34    1.42
   0  -2   4   11.44    2.28
   0  -2   4    8.21    1.77
   0  -2  -4    9.35    2.00
   0  -2   4   10.19    1.84
   0  -2   4    8.62    1.41
   0  -2   4   10.88    1.10
   0  -2  -4    9.34    1.58
   0  -2  -4   10.76    2.14
   0  -2  -4    9.56    1.04
   0  -2   4   11.94    1.69
   0   2  -5   10.55    1.97
   0   2   5   10.76    1.20
   0   2  -5   12.57    2.49
   0   2   5   15.03    2.14
   0   2  -5   13.65    1.46
   0   2   5   16.06    1.77
   0   2   5   12.30    2.39
   0   2   5   11.80    2.16
   0   2   5   14.13    1.38
   0   2  -5   11.74    2.27
   0   2  -5   12.55    1.57
   0   2   5   11.75    1.64
   0   2   5   12.85    2.37
   0  -2   5   11.66    1.56
   0  -2  -5   13.06    1.77
   0  -2   5   11.76    2.15
   0  -2  -5   14.75    2.38
   0  -2   5   15.25    2.04
   0  -2   5   12.60    1.89
   0  -2  -5   13.84    1.55
   0  -2   5   13.66    1.37
   0  -2  -5   14.15    2.33
   0  -2   5   14.85    2.60
   0   2   6   78.06    4.10
   0   2  -6   74.46    4.71
   0   2  -6   72.73    4.17
   0   2   6   77.41    2.68
   0   2  -6   79.41    3.02
   0   2  -6   75.35    3.88
   0   2   6   82.58    3.23
   0   2   6   77.68    2.89
   0   2  -6   80.01    2.92
   0   2   6   78.88    3.21
   0   2   6   73.91    3.49
   0   2   6   66.67    4.34
   0   2   6   78.00    4.06
   0  -2   6   80.69    2.81
   0  -2   6   73.36    3.46
   0  -2  -6   72.94    4.39
   0  -2  -6   83.48    2.92
   0  -2   6   76.68    3.03
   0  -2   6   78.06    4.87
   0  -2  -6   76.94    3.54
   0  -2   6   80.14    3.79
   0  -2   6   80.10    4.20
   0   2   7    8.84    2.39
   0   2   7    7.04    2.26
   0   2  -7    9.32    2.81
   0   2   7    2.76    2.78
   0   2  -7    7.97    1.57
   0   2   7    9.99    2.28
   0   2   7    7.57    1.36
   0   2   7    9.29    1.81
   0   2   7    8.39    1.67
   0   2  -7    7.42    1.80
   0   2  -7    6.22    2.40
   0   2   7    5.57    1.76
   0  -2  -7    8.96    2.52
   0  -2   7    9.25    2.42
   0  -2   7    5.26    1.95
   0  -2   7    7.25    2.29
   0  -2  -7    6.54    3.26
   0  -2   7    6.40    1.63
   0  -2  -7    9.24    1.75
   0  -2   7    9.89    1.65
   0   2  -8    2.63    2.14
   0   2   8    6.95    1.62
   0   2  -8    4.28    1.66
   0   2  -8    2.16    4.22
   0   2   8    6.03    1.94
   0   2   8   10.85    2.06
   0   2   8    7.51    2.67
   0   2   8    5.28    2.75
   0   2   8    5.24    2.59
   0   2  -8   11.88    3.09
   0   2   8    9.33    2.08
   0  -2   8    4.99    2.83
   0  -2   8    6.96    1.86
   0  -2   8    7.95    2.64
   0  -2  -8    9.49    2.00
   0  -2   8    9.56    1.86
   0  -2   8    8.65    2.27
   0  -2  -8    7.28    2.56
   0   2   9   -0.73    2.80
   0   2  -9   -2.91    3.32
   0   2   9   -2.13    3.07
   0   2  -9    0.29    2.51
   0   2   9    1.24    1.67
   0   2   9    0.48    1.96
   0   2   9   -1.60    2.07
   0   2   9   -2.10    1.91
   0   2  -9   -1.94    2.89
   0   2  -9    1.31    1.81
   0  -2  -9   -2.04    3.05
   0  -2   9   -2.34    1.79
   0  -2   9   -0.90    2.86
   0  -2  -9    3.74    2.81
   0  -2   9    1.84    2.27
   0  -2   9    1.17    2.21
   0  -2   9    3.32    2.03
   0  -2   9   -0.26    3.13
   0   2 -10    4.42    3.21
   0   2 -10   -0.24    1.85
   0   2  10    0.64    2.22
   0   2 -10    4.59    4.02
   0   2  10    1.37    3.04
   0   2  10    0.60    3.55
   0   2  10    0.55    1.97
   0   2 -10    4.11    3.80
   0   2  10    3.43    2.22
   0  -2  10    4.65    2.65
   0  -2 -10   -2.78    3.31
   0  -2  10    1.65    2.26
   0  -2  10    3.41    3.53
   0   2 -11    8.76    4.42
   0   2  11    0.36    8.00
   0   2  11    3.91    2.45
   0   2  11   13.59    3.85
   0   2  11    4.74    2.39
   0  -2  11    2.14    3.85
   0  -2  11    6.17    3.30
   0  -2  11    9.39    2.79
   0  -2 -11    7.65    4.19
   0   2  12   -1.32    2.68
   0   2 -12    1.73    5.43
   0   2  12   -2.71    3.99
   0   2  12   -1.44    2.39
   0   2  12   -3.43    5.04
   0  -2 -12    6.68    4.84
   0  -2  12    4.81    4.45
   0  -2  12    4.19    3.66
   0   2  13   -9.71    4.43
   0   2 -13    8.69    6.48
   0   2  13   11.31    6.12
   0   2  13    2.27    2.93
   0  -2 -13    9.10    5.87
   0  -2  13   -8.00    3.86
   0  -2  13    0.23    5.52
   0   2  14    3.40    3.28
   0   2 -14    6.66    7.53
   0   2  14   16.62    6.85
   0  -2  14   -7.43    5.93
   0  -2  14    4.52    4.43
   0   3   0    0.01    1.42
   0   3   0    1.54    1.25
   0   3   0   -0.25    1.23
   0   3   0    1.48    1.53
   0   3   0    0.24    1.38
   0   3   0   -0.31    1.39
   0   3   0    1.11    1.51
   0  -3   0    1.44    1.38
   0  -3   0    1.51    1.33
   0  -3   0   -0.91    1.35
   0  -3   0    2.45    1.32
   0  -3   0    0.61    1.47
   0  -3   0   -1.78    1.33
   0   3  -1    1.47    1.33
   0   3   1    2.37    1.51
   0   3   1   -0.06    1.13
   0   3  -1    0.29    1.48
   0   3   1    1.74    1.31
   0   3  -1   -0.20    2.33
   0   3   1    1.72    1.65
   0   3  -1    1.57    1.48
   0   3  -1   -0.50    1.58
   0   3   1    2.19    1.23
   0   3   1    0.32    1.57
   0   3  -1    2.13    1.54
   0   3   1    0.22    1.49
   0  -3  -1    0.03    1.27
   0  -3  -1    2.24    1.58
   0  -3  -1   -0.02    1.46
   0  -3   1    1.71    1.45
   0  -3  -1   -0.50    1.43
   0  -3   1    1.71    1.31
   0  -3   1    0.21    1.45
   0  -3   1    2.42    1.67
   0  -3   1    0.44    1.39
   0  -3  -1    2.08    1.26
   0  -3   1    0.89    1.52
   0   3   2   25.36    2.41
   0   3   2   28.51    2.62
   0   3  -2   27.55    2.03
   0   3  -2   30.43    2.55
   0   3   2   27.34    2.68
   0   3   2   28.80    1.92
   0   3  -2   30.53    2.58
   0   3   2   23.99    2.66
   0   3  -2   30.20    2.70
   0   3  -2   26.26    2.36
   0   3  -2   24.26    2.67
   0   3   2   28.29    1.97
   0   3   2   26.24    1.97
   0  -3  -2   26.77    1.93
   0  -3   2   24.62    2.91
   0  -3   2   26.26    1.87
   0  -3  -2   30.08    2.39
   0  -3   2   27.94    2.28
   0  -3  -2   28.78    2.59
   0  -3  -2   28.05    2.84
   0  -3   2   27.19    2.51
   0  -3  -2   26.74    2.10
   0  -3   2   30.69    2.47
   0  -3   2   27.36    2.54
   0  -3  -2   28.23    2.64
   0  -3  -2   25.99    1.87
   0   3   3   25.47    2.39
   0   3  -3   23.60    1.96
   0   3  -3   22.29    2.60
   0   3   3   23.60    1.81
   0   3  -3   24.20    2.55
   0   3   3   25.65    2.87
   0   3   3   25.58    2.82
   0   3   3   25.87    1.93
   0   3   3   21.71    1.85
   0   3   3   26.56    1.85
   0   3  -3   24.01    2.48
   0   3  -3   26.62    2.49
   0   3   3   24.60    2.98
   0   3  -3   23.67    3.05
   0  -3   3   24.52    1.75
   0  -3   3   26.60    3.13
   0  -3   3   26.11    2.55
   0  -3  -3   21.29    2.91
   0  -3   3   24.68    2.31
   0  -3  -3   22.83    2.81
   0  -3  -3   27.32    2.04
   0  -3  -3   26.00    1.85
   0  -3  -3   24.14    2.43
   0  -3   3   24.47    2.85
   0  -3   3   27.29    2.65
   0   3   4   38.22    2.02
   0   3   4   38.82    2.28
   0   3   4   37.93    2.16
   0   3  -4   36.30    2.13
   0   3  -4   34.27    2.66
   0   3   4   38.44    3.09
   0   3   4   36.08    3.55
   0   3   4   39.15    2.79
   0   3  -4   38.20    3.23
   0   3  -4   37.78    3.00
   0   3   4   36.45    3.15
   0   3   4   40.73    2.21
   0   3   4   41.21    2.73
   0   3  -4   36.31    3.53
   0   3  -4   42.58    3.24
   0  -3   4   35.94    3.66
   0  -3   4   38.51    1.86
   0  -3  -4   39.87    2.20
   0  -3  -4   36.69    3.13
   0  -3   4   39.68    2.70
   0  -3  -4   40.02    2.14
   0  -3  -4   40.77    3.53
   0  -3   4   39.72    3.10
   0  -3   4   34.87    3.77
   0  -3   4   40.95    3.12
   0  -3  -4   36.85    2.90
   0   3   5   48.05    2.68
   0   3  -5   48.24    3.70
   0   3  -5   46.82    3.87
   0   3  -5   47.48    2.31
   0   3   5   49.24    3.04
   0   3   5   46.76    2.66
   0   3   5   46.66    2.48
   0   3   5   47.62    3.43
   0   3   5   50.46    2.19
   0   3  -5   46.09    3.49
   0   3   5   37.09    3.82
   0   3   5   40.63    3.86
   0   3  -5   49.71    3.45
   0   3  -5   44.26    2.81
   0   3   5   47.16    3.56
   0   3   5   49.26    3.01
   0  -3  -5   43.55    3.46
   0  -3  -5   45.12    2.32
   0  -3   5   48.75    2.07
   0  -3   5   47.71    4.26
   0  -3  -5   45.83    2.42
   0  -3   5   44.83    3.58
   0  -3   5   41.12    3.22
   0  -3   5   50.61    2.88
   0  -3   5   50.73    3.59
   0  -3  -5   47.69    2.55
   0  -3  -5   47.81    4.46
   0  -3  -5   54.52    3.25
   0   3   6    0.87    1.40
   0   3   6    1.62    1.82
   0   3   6    3.94    1.93
   0   3   6    5.07    1.79
   0   3  -6    2.48    1.40
   0   3   6    2.21    1.10
   0   3   6    0.84    1.96
   0   3  -6    4.59    2.06
   0   3  -6    1.60    1.64
   0   3  -6   -1.36    2.32
   0   3   6    4.06    1.84
   0   3   6    4.17    2.26
   0  -3   6    1.83    1.67
   0  -3  -6    3.62    1.63
   0  -3  -6    2.07    1.45
   0  -3   6    1.26    1.14
   0  -3  -6   -1.09    2.09
   0  -3   6    1.54    1.83
   0  -3   6    3.05    2.16
   0  -3   6    3.30    2.11
   0   3   7    9.44    2.75
   0   3   7   11.84    2.38
   0   3  -7   10.18    2.01
   0   3  -7   10.40    1.73
   0   3   7    9.73    2.84
   0   3   7   13.72    3.88
   0   3   7   11.11    2.24
   0   3   7    9.56    1.48
   0   3   7   10.87    1.77
   0   3  -7   11.33    3.02
   0   3   7   15.29    2.50
   0  -3   7   11.88    2.79
   0  -3   7    9.61    2.43
   0  -3  -7   11.17    1.77
   0  -3   7   10.58    1.50
   0  -3   7    9.55    2.55
   0  -3   7    8.40    2.00
   0  -3  -7   14.17    2.42
   0   3   8    8.54    2.75
   0   3   8    9.80    3.03
   0   3   8    6.77    2.93
   0   3  -8    9.34    2.24
   0   3   8    4.73    2.27
   0   3   8   11.33    2.41
   0   3  -8    6.03    2.90
   0   3  -8   13.64    3.79
   0   3  -8    9.10    1.91
   0   3   8   11.57    1.64
   0   3   8    6.86    1.81
   0  -3  -8    8.86    2.78
   0  -3   8    6.41    2.10
   0  -3   8    5.66    2.86
   0  -3   8    8.57    1.69
   0  -3  -8   10.32    2.16
   0  -3   8    6.91    2.95
   0  -3   8    5.03    2.44
   0   3   9   -2.42    2.17
   0   3   9   -1.94    2.54
   0   3  -9    4.46    2.25
   0   3   9   -0.34    1.79
   0   3  -9    1.27    2.23
   0   3   9    4.68    3.38
   0   3   9    3.86    3.58
   0   3   9    1.32    3.30
   0   3  -9   -0.83    3.28
   0   3   9    3.05    1.68
   0   3  -9   -3.83    3.24
   0  -3   9    1.48    1.70
   0  -3   9    5.18    3.16
   0  -3  -9   -4.20    2.66
   0  -3   9    2.40    2.28
   0  -3   9   -3.11    3.10
   0  -3   9   -3.69    2.45
   0   3  10    3.04    1.92
   0   3  10   -5.71    3.25
   0   3  10    1.03    3.78
   0   3  10    3.90    1.94
   0   3 -10    0.91    2.31
   0   3 -10    5.52    4.42
   0   3  10   -1.13    2.47
   0  -3  10    1.66    1.97
   0  -3  10   -5.32    2.86
   0  -3 -10   -2.01    3.24
   0  -3  10   -4.24    3.39
   0   3  11    1.00    2.71
   0   3  11    2.83    2.26
   0   3 -11    5.05    8.79
   0   3  11    5.16    4.19
   0   3  11    1.14    4.49
   0   3  11    1.50    2.30
   0  -3  11    4.21    3.55
   0  -3 -11    3.14    4.03
   0   3 -12    2.34    5.79
   0   3  12    1.25    2.52
   0   3  12    4.52    4.58
   0   3  12   -0.53    2.33
   0   3  12   -1.88    5.18
   0  -3 -12   -2.46    4.62
   0  -3  12   -0.04    3.84
   0  -3  12    5.05    5.34
   0   3  13    5.53    2.70
   0   3  13  -13.12    8.60
   0   3  13   -7.42    5.63
   0   3 -13    3.00    7.07
   0  -3  13   -0.82    4.19
   0  -3  13   -1.79    4.99
   0   3  14   18.08    7.20
   0   3 -14   27.14    8.29
   0   3  14   15.20    3.13
   0  -3  14   13.50    6.25
   0  -3  14    9.69    5.41
   0   4   0    5.42    1.90
   0   4   0    6.40    1.94
   0   4   0    5.68    1.72
   0   4   0    9.66    2.02
   0   4   0    7.14    1.74
   0   4   0    8.80    2.06
   0   4   0    5.72    1.85
   0  -4   0    9.97    1.85
   0  -4   0    7.74    1.83
   0  -4   0    8.30    1.90
   0  -4   0    8.69    1.97
   0  -4   0    6.81    1.71
   0  -4   0    6.90    1.84
   0   4   1    8.30    1.63
   0   4  -1    3.95    1.83
   0   4   1    7.87    1.62
   0   4  -1    8.53    1.98
   0   4  -1    9.72    1.85
   0   4  -1    9.64    1.86
   0   4  -1    5.59    1.93
   0   4  -1    9.43    2.15
   0   4   1    8.91    2.17
   0   4   1    6.67    1.92
   0   4   1   10.34    1.97
   0   4   1   10.58    2.17
   0   4  -1    8.44    2.09
   0   4   1   11.67    1.82
   0  -4  -1    7.38    2.12
   0  -4  -1    8.42    2.24
   0  -4   1    9.29    2.17
   0  -4  -1    9.52    1.71
   0  -4   1    8.19    1.89
   0  -4   1    8.62    1.73
   0  -4   1    7.48    1.87
   0  -4  -1    9.42    2.02
   0  -4   1    6.96    1.90
   0  -4   1   10.58    1.96
   0  -4  -1   10.85    1.75
   0   4  -2    0.81    1.75
   0   4   2   -0.35    1.40
   0   4   2   -1.51    2.03
   0   4  -2   -2.21    1.72
   0   4  -2   -1.47    1.50
   0   4  -2   -0.51    1.78
   0   4  -2    1.20    1.87
   0   4   2   -1.83    1.31
   0   4   2   -1.50    1.80
   0   4  -2    0.45    2.34
   0   4   2   -1.39    1.75
   0   4   2   -0.90    1.32
   0  -4  -2   -2.14    1.44
   0  -4  -2   -0.41    1.50
   0  -4   2    3.05    1.80
   0  -4   2    1.10    1.64
   0  -4  -2    2.93    1.99
   0  -4  -2    1.05    1.39
   0  -4  -2    1.17    1.86
   0  -4  -2    1.26    1.72
   0  -4   2    0.24    2.15
   0  -4   2   -1.24    1.49
   0  -4   2   -0.42    1.41
   0   4   3   32.20    2.31
   0   4  -3   31.53    3.41
   0   4   3   36.45    2.25
   0   4   3   30.56    3.44
   0   4  -3   34.65    3.26
   0   4   3   35.02    2.99
   0   4  -3   34.19    3.37
   0   4  -3   35.60    3.20
   0   4   3   32.93    2.41
   0   4  -3   30.94    3.15
   0   4   3   34.53    2.25
   0   4   3   29.26    3.13
   0   4  -3   31.44    2.45
   0   4   3   33.85    3.60
   0  -4   3   28.28    3.58
   0  -4  -3   28.89    3.14
   0  -4   3   34.57    3.24
   0  -4   3   37.65    3.24
   0  -4  -3   29.88    2.49
   0  -4  -3   35.29    2.39
   0  -4   3   33.86    3.34
   0  -4  -3   35.11    2.96
   0  -4  -3   32.83    2.67
   0  -4   3   34.84    2.87
   0  -4   3   32.89    2.21
   0   4  -4    2.14    1.97
   0   4   4   -0.48    2.75
   0   4   4    0.42    1.19
   0   4  -4    0.43    2.34
   0   4   4   -0.73    1.76
   0   4   4   -0.32    1.44
   0   4  -4    1.21    1.93
   0   4  -4    0.52    1.98
   0   4   4    2.22    2.34
   0   4   4    0.87    1.88
   0   4  -4    1.00    2.18
   0   4  -4   -1.14    1.42
   0   4   4    2.24    1.43
   0   4   4    0.97    1.36
   0  -4   4    2.77    1.31
   0  -4   4   -3.33    1.75
   0  -4  -4    4.23    1.57
   0  -4  -4   -0.81    1.79
   0  -4  -4    1.85    1.59
   0  -4   4    1.34    2.16
   0  -4  -4    0.31    1.84
   0  -4   4   -1.49    1.99
   0  -4  -4   -0.56    2.90
   0  -4   4    0.64    2.76
   0  -4   4    2.15    2.01
   0   4   5   15.36    1.81
   0   4   5   13.59    2.48
   0   4   5   16.12    1.84
   0   4   5   12.64    2.21
   0   4  -5   17.01    1.80
   0   4   5   13.81    1.82
   0   4   5   16.05    1.98
   0   4  -5   13.38    2.79
   0   4  -5   11.55    2.53
   0   4  -5   15.30    2.77
   0   4   5   12.08    2.50
   0   4  -5   13.36    2.50
   0  -4   5   12.87    2.50
   0  -4  -5   11.96    2.39
   0  -4   5   14.30    2.53
   0  -4  -5   12.83    1.81
   0  -4   5   16.52    2.26
   0  -4  -5   12.94    2.55
   0  -4   5   16.13    1.56
   0  -4   5   17.14    2.73
   0   4   6    0.80    1.49
   0   4   6    2.16    1.82
   0   4   6    1.85    1.83
   0   4   6    1.47    2.25
   0   4   6    1.23    1.27
   0   4   6    0.63    2.42
   0   4  -6    4.19    2.74
   0   4   6    2.39    2.34
   0   4   6    2.35    1.95
   0   4  -6    2.83    1.55
   0   4  -6    0.83    2.24
   0   4  -6   -1.39    2.33
   0  -4   6    4.50    2.80
   0  -4   6    2.79    2.09
   0  -4  -6    1.10    2.41
   0  -4   6    0.53    2.11
   0  -4   6   -1.61    2.20
   0  -4  -6    0.87    1.55
   0  -4   6    1.92    1.28
   0  -4  -6    1.50    2.52
   0   4   7    1.79    2.59
   0   4  -7    2.52    2.52
   0   4  -7    0.53    3.14
   0   4   7   -1.25    1.30
   0   4   7   -0.69    2.10
   0   4   7    2.82    2.70
   0   4  -7   -1.09    2.78
   0   4   7   -0.60    1.94
   0   4   7    0.58    2.20
   0   4   7   -4.49    2.50
   0  -4   7   -0.89    2.20
   0  -4  -7    2.03    2.70
   0  -4   7   -0.54    2.81
   0  -4   7    0.73    2.47
   0  -4  -7   -0.78    1.81
   0  -4   7    0.56    2.43
   0   4   8   -1.60    2.91
   0   4   8    5.85    3.14
   0   4   8    4.46    2.63
   0   4   8   -4.72    2.85
   0   4   8    3.45    1.79
   0   4  -8    0.58    3.26
   0   4   8    1.55    2.32
   0   4  -8   -0.03    4.45
   0   4   8    0.89    1.46
   0   4  -8   -3.08    3.49
   0   4   8    1.16    2.82
   0  -4   8    1.28    2.44
   0  -4   8    1.48    3.18
   0  -4  -8   -1.08    3.06
   0  -4   8    0.32    2.68
   0  -4  -8    3.46    2.77
   0  -4   8    0.68    2.81
   0   4  -9    1.08    4.05
   0   4   9    3.76    3.73
   0   4   9    7.13    3.42
   0   4   9   -0.09    1.95
   0   4  -9    2.10    4.97
   0   4   9    0.17    2.46
   0   4   9    3.73    1.73
   0   4  -9    1.44    3.89
   0   4   9   -0.03    2.66
   0   4   9    3.29    3.57
   0  -4   9    1.38    2.68
   0  -4   9    2.06    3.49
   0  -4   9    2.53    3.50
   0  -4   9    2.13    3.04
   0  -4  -9   -0.62    2.89
   0   4  10   -0.60    3.09
   0   4  10    1.66    2.18
   0   4 -10   -2.81    4.33
   0   4  10    1.36    1.91
   0   4  10   -6.51    3.99
   0   4  10   -3.80    2.67
   0   4  10    1.14    5.01
   0   4 -10    3.91    3.09
   0  -4 -10   -2.53    3.09
   0  -4  10    2.60    3.40
   0  -4  10    0.01    3.81
   0   4  11  -10.10    4.48
   0   4  11    3.17    3.45
   0   4  11    2.64    2.44
   0   4  11    1.52    2.19
   0   4  11   -5.84    4.74
   0   4  11    1.24    2.93
   0   4 -11   -3.33    5.25
   0  -4  11    7.15    4.68
   0  -4  11    8.67    4.02
   0  -4 -11    2.24    3.77
   0   4  12    4.14    2.67
   0   4 -12    7.74    6.08
   0   4  12    3.20    5.62
   0   4  12    4.27    5.28
   0   4  12    4.26    2.35
   0  -4  12   -4.68    4.81
   0  -4  12   -4.73    4.07
   0   4  13    4.00    6.01
   0   4  13    7.53    2.50
   0   4 -13    6.01    6.79
   0   4  13   -3.74    3.68
   0   4  13   -2.91    5.88
   0  -4  13   -8.84    5.20
   0  -4  13    0.15    4.87
   0   4  14    4.20    6.77
   0   4  14  -14.04    7.60
   0   4 -14  -15.09    7.93
   0   4  14   -0.90    2.53
   0  -4  14   -4.97    5.77
   0  -4  14   -6.34    6.51
   0   5   0   -0.92    2.39
   0   5   0   -1.07    1.87
   0   5   0    1.42    2.06
   0   5   0    1.12    2.14
   0   5   0   -2.19    1.73
   0   5   0    1.37    1.96
   0   5   0    0.84    2.00
   0  -5   0    0.36    1.93
   0  -5   0    1.34    1.83
   0  -5   0   -2.47    2.03
   0  -5   0   -2.28    1.74
   0  -5   0   -1.56    2.04
   0  -5   0   -1.03    2.14
   0   5   1   92.29    4.24
   0   5  -1   98.65    4.51
   0   5   1   95.96    4.01
   0   5   1  100.58    4.07
   0   5  -1   96.36    4.39
   0   5   1  104.04    3.94
   0   5   1   98.35    4.49
   0   5  -1  103.84    4.47
   0   5   1   96.64    4.70
   0   5  -1  108.55    4.57
   0   5   1   98.92    4.58
   0   5  -1  104.27    4.26
   0   5  -1   92.27    4.56
   0   5  -1   98.20    4.64
   0  -5  -1  103.43    4.53
   0  -5   1   99.89    4.44
   0  -5   1   91.28    4.59
   0  -5  -1   98.29    4.48
   0  -5  -1  100.23    4.10
   0  -5   1  104.83    4.35
   0  -5   1  103.29    4.32
   0  -5  -1  106.04    4.24
   0  -5   1  100.54    4.70
   0  -5   1  105.85    4.26
   0  -5  -1   93.75    4.72
   0   5  -2   55.32    3.59
   0   5  -2   62.83    3.76
   0   5  -2   48.31    4.14
   0   5   2   55.02    4.41
   0   5   2   57.71    3.11
   0   5  -2   51.52    3.83
   0   5   2   50.53    3.79
   0   5   2   58.27    3.75
   0   5   2   48.18    4.03
   0   5  -2   56.83    3.88
   0   5  -2   55.75    3.82
   0   5   2   60.66    3.39
   0   5  -2   56.76    3.33
   0   5   2   58.09    3.36
   0  -5   2   55.47    4.54
   0  -5   2   51.10    3.69
   0  -5  -2   56.38    3.33
   0  -5  -2   55.66    3.44
   0  -5   2   56.14    3.58
   0  -5  -2   55.90    3.54
   0  -5  -2   58.08    3.89
   0  -5   2   58.27    3.27
   0  -5  -2   53.07    3.98
   0  -5   2   61.39    3.95
   0  -5   2   60.57    4.13
   0   5  -3   12.38    3.80
   0   5   3   13.67    1.82
   0   5   3   13.90    2.43
   0   5  -3   10.03    2.60
   0   5  -3   16.68    2.61
   0   5  -3   10.82    2.53
   0   5   3   11.72    2.57
   0   5  -3   11.65    2.42
   0   5   3   12.63    1.93
   0   5  -3   15.81    2.24
   0  -5   3   11.96    2.42
   0  -5   3   13.11    2.35
   0  -5   3   12.32    2.00
   0  -5   3   11.79    2.59
   0  -5  -3   14.09    2.04
   0  -5   3   12.99    2.49
   0  -5  -3   10.98    2.23
   0  -5  -3   14.64    2.50
   0  -5  -3   11.36    2.55
   0   5   4    4.57    1.44
   0   5   4    0.58    1.95
   0   5  -4    2.76    2.52
   0   5   4    0.39    1.62
   0   5  -4   -0.59    1.79
   0   5  -4   -0.92    2.10
   0   5   4    0.09    1.60
   0   5   4   -0.66    1.66
   0   5   4    1.91    2.34
   0   5  -4   -3.22    2.38
   0   5  -4    1.42    2.28
   0  -5   4   -0.97    2.04
   0  -5  -4   -1.52    1.79
   0  -5   4   -2.33    2.24
   0  -5   4    1.93    2.85
   0  -5   4    1.84    1.66
   0  -5  -4    1.98    1.93
   0  -5   4    1.18    2.33
   0  -5  -4    0.55    2.07
   0   5   5    0.23    1.51
   0   5   5    3.04    1.75
   0   5  -5   -0.86    2.20
   0   5   5    3.06    2.21
   0   5  -5    3.34    2.88
   0   5   5    2.12    2.51
   0   5   5    5.07    1.88
   0   5   5    3.11    1.76
   0   5  -5    3.46    2.61
   0   5  -5    0.02    2.38
   0   5  -5    4.37    1.87
   0  -5   5    4.09    2.44
   0  -5   5    3.01    2.53
   0  -5   5    2.08    2.42
   0  -5  -5   -0.79    2.42
   0  -5  -5    2.77    1.95
   0  -5   5    3.64    1.64
   0  -5   5    0.93    2.73
   0   5  -6    7.92    1.99
   0   5   6    8.44    2.15
   0   5  -6    8.42    2.56
   0   5   6    7.30    2.46
   0   5  -6    5.43    3.02
   0   5   6   10.85    3.05
   0   5   6    9.43    1.74
   0   5   6    8.95    2.09
   0   5   6    6.50    2.06
   0   5  -6   10.62    3.14
   0   5   6    5.50    2.77
   0  -5   6    6.38    2.95
   0  -5  -6    5.12    2.01
   0  -5   6    6.92    2.88
   0  -5  -6    4.74    3.03
   0  -5   6    8.62    2.74
   0  -5   6    3.73    3.24
   0  -5   6    9.78    1.75
   0   5   7    3.51    2.20
   0   5  -7    5.23    3.44
   0   5   7    2.54    3.05
   0   5  -7    7.47    3.47
   0   5   7    3.53    2.25
   0   5   7    3.42    2.31
   0   5   7    5.01    3.04
   0   5   7    1.51    1.61
   0   5   7    5.38    2.63
   0   5  -7    1.93    1.85
   0   5  -7    2.03    2.62
   0  -5  -7    0.65    2.07
   0  -5  -7    6.92    3.21
   0  -5   7    7.17    3.07
   0  -5   7    3.80    3.03
   0  -5   7    6.23    2.87
   0  -5   7   -0.73    3.51
   0   5   8    0.58    3.31
   0   5   8    2.49    2.58
   0   5  -8   -1.91    2.63
   0   5   8    1.05    2.66
   0   5   8    0.78    1.72
   0   5  -8    1.41    3.70
   0   5   8    1.14    1.95
   0   5   8    2.41    2.81
   0   5   8    7.14    3.88
   0   5  -8    2.52    3.65
   0  -5   8    4.66    3.82
   0  -5   8    0.42    3.02
   0  -5   8   -3.31    3.25
   0  -5  -8    4.42    3.41
   0  -5   8   -2.87    2.98
   0   5   9   -3.50    3.51
   0   5   9    3.90    4.17
   0   5   9    2.96    2.10
   0   5  -9   -1.17    3.97
   0   5   9   -2.88    2.81
   0   5   9    3.07    4.12
   0   5   9   -0.34    1.80
   0   5  -9   -1.28    2.76
   0  -5   9   -2.86    3.36
   0  -5   9    3.75    3.30
   0  -5  -9   -5.22    3.79
   0   5  10    0.60    2.96
   0   5  10    0.34    4.98
   0   5  10    2.86    2.34
   0   5  10   -3.66    4.48
   0   5 -10    0.05    2.95
   0   5  10   -2.03    3.17
   0   5 -10    1.67    4.79
   0   5  11    9.26    5.79
   0   5  11    2.14    5.40
   0   5  11    1.34    3.48
   0   5  11    8.12    2.53
   0   5 -11    5.59    5.42
   0   5  11    2.93    2.24
   0  -5  11    5.28    4.37
   0  -5  11   11.38    5.08
   0   5  12    4.21    6.16
   0   5 -12    0.48    6.06
   0   5  12   -2.97    2.58
   0   5  12   -2.94    6.27
   0   5  12    3.43    2.31
   0  -5  12   -1.09    5.10
   0  -5  12   -1.53    4.90
   0   5  13   12.05    7.32
   0   5  13    7.58    2.29
   0   5 -13    3.50    7.35
   0   5  13   19.02    7.12
   0   5  13    4.52    2.91
   0  -5  13   12.34    5.92
   0  -5  13    7.40    5.30
   0   6   0    1.73    2.09
   0   6   0    3.93    2.09
   0   6   0    0.76    2.09
   0   6   0    0.32    2.87
   0   6   0    0.87    2.25
   0   6   0    1.90    2.69
   0  -6   0    2.25    2.32
   0  -6   0    2.28    2.57
   0  -6   0    1.41    2.08
   0  -6   0    3.39    2.20
   0  -6   0   -1.76    2.86
   0   6  -1    1.65    2.30
   0   6  -1    2.37    2.09
   0   6  -1    3.60    2.42
   0   6  -1    2.38    2.07
   0   6  -1    1.26    2.50
   0   6   1   -0.15    2.10
   0   6  -1    0.68    2.28
   0   6   1   -2.79    1.73
   0   6   1    1.84    2.28
   0   6   1    1.78    2.08
   0  -6   1    0.87    2.20
   0  -6   1    3.61    2.10
   0  -6  -1   -0.12    2.20
   0  -6   1   -0.52    2.81
   0  -6  -1   -0.87    2.34
   0  -6   1    3.98    2.31
   0  -6   1    2.60    2.70
   0  -6  -1    0.52    2.14
   0   6  -2   26.52    3.55
   0   6   2   38.35    3.30
   0   6   2   29.88    3.14
   0   6   2   28.78    3.59
   0   6  -2   34.12    3.85
   0   6  -2   35.34    4.13
   0   6  -2   32.26    3.62
   0   6   2   25.46    2.84
   0   6  -2   30.51    3.68
   0   6  -2   33.84    3.83
   0   6   2   28.02    3.66
   0  -6   2   33.47    3.83
   0  -6   2   26.55    3.27
   0  -6  -2   28.41    2.98
   0  -6   2   32.12    3.54
   0  -6   2   35.75    3.55
   0  -6  -2   28.56    3.49
   0  -6  -2   28.40    3.69
   0   6   3   26.79    3.19
   0   6   3   20.65    3.31
   0   6  -3   18.99    3.23
   0   6  -3   26.36    3.23
   0   6   3   23.62    3.13
   0   6  -3   23.00    3.51
   0   6  -3   22.66    2.92
   0   6   3   19.04    2.36
   0   6  -3   20.79    3.33
   0   6   3   20.99    2.60
   0  -6  -3   17.55    2.95
   0  -6  -3   22.22    3.53
   0  -6   3   24.15    3.28
   0  -6  -3   23.05    2.71
   0  -6   3   26.51    3.21
   0  -6   3   21.80    3.20
   0  -6   3   27.00    3.11
   0   6   4   -0.43    1.72
   0   6   4   -1.86    2.19
   0   6  -4    3.68    3.00
   0   6   4   -1.28    2.52
   0   6   4   -1.23    2.39
   0   6   4    1.51    2.09
   0   6  -4    5.11    3.03
   0   6  -4   -0.73    2.38
   0   6  -4    0.06    2.05
   0   6  -4    2.72    2.31
   0   6  -4    5.83    2.91
   0   6   4    3.90    1.95
   0  -6   4    2.01    2.40
   0  -6  -4    0.68    2.42
   0  -6   4    1.09    2.85
   0  -6  -4   -5.79    2.61
   0  -6   4   -1.44    2.92
   0  -6  -4    1.15    2.27
   0  -6   4    1.68    2.03
   0   6   5   11.39    2.48
   0   6   5    8.31    1.99
   0   6  -5    8.79    3.22
   0   6   5    9.24    2.28
   0   6   5   10.96    3.00
   0   6  -5    9.78    2.89
   0   6  -5   10.42    3.33
   0   6   5   11.45    3.33
   0   6  -5   12.61    2.57
   0   6   5   12.06    2.30
   0   6  -5   13.23    2.40
   0  -6  -5   11.36    2.66
   0  -6   5    6.35    2.89
   0  -6  -5    7.23    3.03
   0  -6   5   11.06    2.96
   0  -6   5   19.09    3.71
   0  -6   5   14.33    2.20
   0   6   6   30.24    3.28
   0   6   6   25.59    3.59
   0   6  -6   27.46    2.78
   0   6   6   30.19    4.11
   0   6  -6   28.77    3.73
   0   6  -6   29.48    4.20
   0   6   6   26.58    3.04
   0   6  -6   30.99    3.48
   0   6   6   26.00    2.74
   0   6  -6   25.80    4.10
   0   6   6   24.92    2.94
   0  -6  -6   28.52    4.04
   0  -6   6   26.40    3.02
   0  -6   6   28.21    3.94
   0  -6   6   22.24    3.86
   0  -6  -6   33.37    3.85
   0  -6   6   24.83    4.32
   0   6  -7   -1.20    2.89
   0   6   7    3.06    1.96
   0   6   7    3.52    3.59
   0   6  -7   -0.18    3.55
   0   6   7    2.94    2.40
   0   6   7    4.28    3.82
   0   6   7   -0.64    2.79
   0   6   7    0.83    2.32
   0   6   7    2.34    2.62
   0   6  -7   -1.82    3.54
   0   6  -7   -0.24    2.26
   0   6  -7    0.22    2.09
   0  -6   7   -1.44    3.98
   0  -6  -7   -2.87    3.37
   0  -6   7    1.20    3.16
   0  -6   7    3.64    1.87
   0  -6  -7    6.57    3.00
   0  -6   7    7.64    3.32
   0   6   8    6.49    2.45
   0   6   8    3.97    2.06
   0   6  -8    0.03    4.05
   0   6   8    1.74    3.22
   0   6   8    2.87    3.77
   0   6   8   11.06    4.54
   0   6   8    0.13    2.69
   0   6  -8    5.92    3.28
   0   6  -8    2.73    3.93
   0  -6  -8    6.29    3.86
   0  -6   8    6.69    3.73
   0  -6   8    4.10    3.80
   0   6  -9    5.52    3.53
   0   6   9    6.93    2.23
   0   6   9    9.31    5.14
   0   6  -9    8.81    5.09
   0   6   9    9.33    3.68
   0   6   9    7.52    2.59
   0  -6  -9   10.51    4.69
   0  -6   9   10.94    4.49
   0  -6   9    9.95    4.32
   0   6  10   -1.37    2.16
   0   6 -10    0.64    5.26
   0   6  10    1.50    3.74
   0   6  10   -3.01    5.18
   0   6 -10    5.95    3.78
   0   6  10    1.96    2.73
   0   6  10    1.75    5.34
   0  -6  10    4.23    4.75
   0  -6  10   -1.00    4.73
   0   6 -11    5.68    5.92
   0   6  11    2.38    6.56
   0   6  11   -3.06    3.97
   0   6  11   -0.23    2.76
   0   6  11   10.24    6.19
   0   6  11    4.37    2.31
   0  -6  11    1.40    4.83
   0  -6  11   13.87    5.31
   0   6  12    5.48    6.18
   0   6  12   -0.20    2.29
   0   6 -12    0.58    6.39
   0   6  12   -4.58    6.86
   0  -6  12    6.46    5.82
   0  -6  12    1.42    5.86
   0   6  13   -2.90    8.01
   0   6  13   -4.11    7.14
   0   6 -13  -10.53    6.94
   0  -6  13    0.86    6.39
   0  -6  13   -3.02    6.28
   0   7   0    0.25    2.53
   0   7   0   -1.88    2.64
   0   7   0    0.19    2.26
   0   7   0    0.79    2.91
   0   7   0    1.75    2.51
   0  -7   0    3.43    2.88
   0  -7   0   -2.04    2.37
   0  -7   0    4.36    2.46
   0  -7   0   -0.11    3.74
   0   7   1   -0.52    2.70
   0   7   1    7.90    2.56
   0   7   1    2.69    2.38
   0   7   1    4.78    2.68
   0   7  -1    3.88    2.45
   0   7   1    5.39    2.95
   0   7  -1    0.49    2.66
   0   7  -1   -0.13    2.90
   0   7  -1    4.07    2.46
   0   7  -1    1.78    2.76
   0  -7  -1    3.12    2.59
   0  -7  -1    3.06    3.13
   0  -7   1    4.28    2.97
   0  -7   1    2.58    2.58
   0  -7  -1    1.80    2.71
   0  -7   1    4.54    2.42
   0   7   2   10.86    2.47
   0   7  -2    5.67    3.34
   0   7   2    6.96    2.58
   0   7   2    6.39    2.84
   0   7   2    7.80    3.07
   0   7  -2    9.09    3.10
   0   7  -2    7.06    2.70
   0   7  -2    7.72    2.48
   0   7   2    8.48    2.71
   0   7  -2    6.69    3.14
   0  -7  -2    8.69    2.94
   0  -7   2    6.63    2.44
   0  -7   2    9.73    2.82
   0  -7  -2    6.42    2.88
   0  -7   2    7.14    3.20
   0  -7  -2    7.36    2.98
   0   7  -3   72.80    5.82
   0   7  -3   68.72    5.21
   0   7  -3   71.29    5.17
   0   7  -3   68.02    4.39
   0   7  -3   67.77    5.23
   0   7  -3   70.53    5.19
   0   7   3   71.21    5.25
   0   7   3   65.79    4.17
   0   7   3   72.55    5.20
   0   7   3   70.24    4.68
   0  -7  -3   64.14    4.59
   0  -7   3   71.70    4.83
   0  -7  -3   73.11    8.37
   0  -7  -3   76.25    5.26
   0  -7   3   73.91    4.22
   0  -7   3   77.07    5.79
   0  -7   3   72.85    7.51
   0   7   4    5.01    3.17
   0   7  -4    9.74    2.98
   0   7   4   -1.02    2.87
   0   7  -4    4.15    3.07
   0   7  -4   -1.40    2.89
   0   7   4    1.72    2.20
   0   7   4    6.09    2.65
   0   7   4    7.86    2.77
   0   7  -4    0.51    3.11
   0   7  -4    7.24    4.07
   0   7  -4    5.90    2.62
   0  -7   4    7.07    3.93
   0  -7   4    8.49    3.09
   0  -7   4    3.40    3.19
   0  -7  -4    6.93    3.10
   0  -7  -4    8.34    3.34
   0  -7  -4    3.80    2.81
   0  -7   4    6.67    2.46
   0   7  -5   81.55    5.91
   0   7  -5   97.28    5.12
   0   7  -5   82.17    6.72
   0   7   5   81.18    4.48
   0   7   5   84.63    4.45
   0   7   5   92.53    5.77
   0   7   5   86.85    5.11
   0   7  -5   87.70    6.35
   0   7   5   82.97    4.43
   0   7   5   85.53    6.16
   0  -7  -5   83.56    5.95
   0  -7   5   70.60    6.75
   0  -7   5   82.46    5.63
   0  -7  -5   83.53    5.40
   0  -7   5   87.47    6.33
   0   7  -6    2.70    2.55
   0   7   6   -1.71    3.41
   0   7  -6    4.23    4.55
   0   7   6    1.19    2.59
   0   7   6    3.77    2.70
   0   7   6    1.26    2.85
   0   7  -6    0.04    3.70
   0   7  -6    8.29    2.94
   0   7   6    3.23    3.74
   0   7   6    0.46    2.16
   0   7  -6    4.21    3.58
   0  -7   6    0.90    2.34
   0  -7   6   -1.10    4.48
   0  -7   6    4.37    3.36
   0  -7  -6    8.09    3.13
   0  -7  -6    2.74    3.71
   0  -7   6    5.35    3.76
   0   7   7    1.02    2.20
   0   7  -7   -1.23    3.60
   0   7   7   -3.15    3.43
   0   7  -7    5.56    2.49
   0   7  -7    6.49    4.31
   0   7  -7    3.02    3.98
   0   7   7   -2.62    2.54
   0   7   7    1.71    2.82
   0   7   7    2.83    4.04
   0  -7  -7   -5.23    3.85
   0  -7   7   -1.42    3.74
   0  -7   7   -2.82    3.64
   0   7   8    5.11    2.54
   0   7   8    8.88    4.86
   0   7   8    6.31    3.81
   0   7   8   14.05    2.91
   0   7   8    5.31    4.74
   0   7  -8    4.28    3.94
   0   7  -8    3.15    4.51
   0  -7  -8    0.78    4.71
   0  -7   8   13.28    4.50
   0  -7   8   -1.21    4.41
   0   7   9    1.87    4.12
   0   7   9    3.84    5.12
   0   7  -9    8.50    4.21
   0   7   9    7.64    2.88
   0   7   9   10.56    2.63
   0   7   9   13.05    5.77
   0   7  -9    4.42    5.08
   0  -7   9    1.22    4.64
   0  -7   9    1.20    4.93
   0  -7  -9   18.11    5.44
   0   7  10   -3.30    5.95
   0   7  10    0.60    2.56
   0   7 -10   -1.72    6.17
   0   7  10   -7.20    5.76
   0   7  10    1.49    2.90
   0   7  10   -0.33    4.34
   0  -7  10   -4.32    5.54
   0  -7 -10    5.36    5.75
   0  -7  10   -5.37    4.78
   0   7  11   -9.43    6.40
   0   7 -11   -0.42    5.99
   0   7  11    9.78    6.23
   0   7  11   -8.92    6.47
   0   7  11    3.78    2.65
   0  -7  11    6.94    5.61
   0  -7  11   -4.91    5.75
   0   7  12    5.08    7.34
   0   7 -12    1.35    7.44
   0   7  12    9.25    7.67
   0   7  12   10.52    2.55
   0  -7  12   -4.85    5.83
   0  -7  12    0.12    6.36
   0   8   0    2.63    3.37
   0   8   0    8.41    3.20
   0   8   0    4.63    2.96
   0   8   0    4.07    2.87
   0   8   0    1.50    3.64
   0  -8   0    1.03    3.20
   0  -8   0    6.92    3.60
   0   8  -1   25.15    4.27
   0   8  -1   30.30    3.96
   0   8  -1   34.78    4.66
   0   8  -1   29.22    3.86
   0   8   1   25.81    4.11
   0   8  -1   23.82    4.16
   0   8   1   30.19    3.58
   0   8   1   30.66    4.19
   0   8   1   24.81    4.06
   0   8   1   29.92    3.70
   0  -8   1   29.07    4.34
   0  -8   1   25.41    3.88
   0  -8  -1   22.26    3.82
   0  -8  -1   36.53    5.03
   0   8   2   -1.23    3.18
   0   8   2    1.49    2.55
   0   8   2    2.78    2.72
   0   8  -2    8.13    3.93
   0   8   2   -1.11    3.19
   0   8  -2    1.40    3.07
   0   8  -2   -0.21    2.88
   0   8   2    3.63    3.32
   0   8  -2   -2.97    3.34
   0   8  -2    5.08    3.45
   0  -8   2    5.31    3.16
   0  -8  -2    3.11    3.42
   0  -8   2   -1.24    2.70
   0  -8   2    2.28    3.87
   0  -8  -2    6.13    3.19
   0  -8  -2    5.36    4.12
   0   8   3  101.67    6.80
   0   8   3   95.40    5.29
   0   8  -3   99.60    5.45
   0   8  -3   88.64    6.26
   0   8   3   90.40    6.29
   0   8   3   97.69    6.00
   0   8   3   92.85    5.24
   0   8  -3   98.99    6.40
   0   8  -3   94.51    7.28
   0   8  -3   96.45    6.49
   0  -8  -3   90.03    5.93
   0  -8  -3   94.39    6.32
   0  -8   3   89.81    5.02
   0  -8  -3   91.44    9.67
   0  -8   3   86.95    5.95
   0   8   4    3.87    2.84
   0   8   4    5.49    3.77
   0   8   4   -1.65    3.34
   0   8  -4    7.35    4.22
   0   8  -4    1.30    2.62
   0   8  -4    5.96    3.47
   0   8   4   -2.25    3.49
   0   8  -4    5.36    4.00
   0   8   4    1.91    2.67
   0  -8  -4   -2.06    3.39
   0  -8  -4    2.19    3.70
   0  -8  -4    0.45    3.75
   0  -8   4    1.56    3.07
   0  -8   4    4.58    2.52
   0  -8   4    2.69    3.78
   0   8  -5    8.16    3.96
   0   8  -5   14.93    3.16
   0   8  -5   11.52    3.88
   0   8   5   12.78    2.92
   0   8   5    5.15    3.37
   0   8   5    8.92    3.86
   0   8  -5   16.65    4.21
   0   8  -5   14.20    4.36
   0   8   5   16.08    4.38
   0  -8   5   15.29    2.89
   0  -8  -5   11.37    4.09
   0  -8   5   10.13    3.87
   0  -8   5    9.07    4.19
   0   8  -6    4.06    3.99
   0   8   6    1.08    3.30
   0   8  -6    2.86    4.09
   0   8   6    2.27    3.02
   0   8   6   -1.83    3.43
   0   8   6    1.22    5.62
   0   8   6    1.90    3.94
   0   8  -6    4.32    3.03
   0   8  -6   -3.48    4.91
   0  -8   6   -1.99    4.31
   0  -8  -6    1.28    5.15
   0  -8   6    3.47    3.93
   0   8   7   10.22    3.28
   0   8   7   13.96    5.24
   0   8   7   15.49    3.03
   0   8  -7   16.17    4.52
   0   8  -7   24.30    5.22
   0   8   7   17.99    4.58
   0   8  -7   11.39    4.74
   0  -8  -7   14.55    4.79
   0  -8   7   10.24    4.93
   0  -8   7   11.76    5.44
   0   8  -8    4.10    4.47
   0   8  -8   -6.84    4.73
   0   8   8   -7.96    4.87
   0   8   8    0.36    2.65
   0   8   8   -7.69    4.30
   0   8   8    4.06    4.97
   0  -8   8    1.51    4.53
   0  -8  -8   -0.82    5.20
   0  -8   8    6.30    4.96
   0   8   9    0.99    2.89
   0   8  -9    9.31    5.08
   0   8   9    3.19    6.35
   0   8   9    1.49    5.59
   0   8  -9    8.67    5.63
   0  -8  -9    6.45    5.85
   0  -8   9   -0.82    5.75
   0  -8   9    4.00    4.91
   0   8 -10   -2.53    6.45
   0   8  10    2.71    6.42
   0   8  10    2.89    2.86
   0   8  10    5.50    5.47
   0   8  10    9.92    6.56
   0  -8  10   17.60    5.99
   0  -8  10    6.38    6.31
   0  -8 -10   -0.99    5.79
   0   8  11  -12.10    7.16
   0   8  11   -1.19    2.81
   0   8  11    1.65    7.58
   0   8 -11   13.93    7.34
   0  -8  11   -0.58    6.91
   0  -8  11   -0.35    6.05
   0   9   0    0.83    3.27
   0   9   0   -3.60    3.68
   0   9   0   -0.64    3.71
   0   9   0    0.66    3.45
   0  -9   0    2.65    4.18
   0  -9   0    0.50    3.52
   0   9   1   35.68    4.93
   0   9   1   36.21    4.28
   0   9  -1   31.68    4.54
   0   9  -1   36.06    4.69
   0   9   1   34.07    4.93
   0   9  -1   32.27    5.08
   0   9  -1   34.26    4.34
   0   9   1   39.61    4.99
   0  -9   1   34.16    4.55
   0  -9   1   54.30    6.55
   0  -9  -1   33.95    5.04
   0  -9  -1   27.64    4.85
   0   9   2   26.11    4.85
   0   9   2   32.17    3.86
   0   9  -2   31.37    4.51
   0   9  -2   23.79    4.57
   0   9  -2   24.19    4.64
   0   9   2   26.61    4.01
   0   9   2   28.55    4.64
   0   9  -2   23.46    4.21
   0  -9   2   24.80    4.41
   0  -9  -2   22.08    4.60
   0  -9   2   21.01    4.95
   0   9  -3    8.17    4.19
   0   9  -3    7.28    3.68
   0   9   3   11.75    3.46
   0   9   3   10.20    3.24
   0   9  -3    7.82    4.14
   0   9   3    9.10    4.25
   0   9  -3   12.19    4.37
   0   9   3   10.27    4.35
   0  -9   3   11.87    5.06
   0  -9  -3   10.45    4.82
   0  -9   3   15.26    4.13
   0   9   4    7.25    6.98
   0   9   4    8.70    4.64
   0   9  -4    4.71    3.57
   0   9  -4    9.79    4.58
   0   9   4    8.96    6.84
   0   9  -4    5.19    4.62
   0   9  -4   10.29    4.53
   0   9   4    6.16    3.18
   0  -9   4    3.70    4.66
   0  -9   4    2.94    4.33
   0  -9  -4    3.98    4.17
   0   9  -5   -3.44    4.12
   0   9   5    7.60    4.72
   0   9  -5    2.28    3.47
   0   9  -5   -0.88    4.44
   0   9   5    2.95    2.98
   0   9   5    4.61    5.14
   0   9   5    2.45    3.08
   0   9  -5    7.98    5.14
   0  -9  -5    2.68    4.42
   0  -9   5   11.38    4.86
   0  -9   5   10.27    4.37
   0   9  -6   -5.29    3.44
   0   9   6   -6.04    2.92
   0   9  -6    6.72    4.92
   0   9  -6   -3.23    4.89
   0   9   6   -7.54    4.86
   0   9  -6    2.31    4.58
   0   9   6   -2.07    4.33
   0  -9  -6    3.59    5.07
   0  -9   6   10.11    5.43
   0  -9   6   -0.40    4.27
   0   9  -7    8.15    5.52
   0   9   7   -0.71    3.12
   0   9   7    1.38    5.00
   0   9  -7    1.81    5.22
   0   9   7   -0.24    5.37
   0  -9  -7    3.37    5.17
   0  -9   7   12.06    4.84
   0  -9   7   -1.15    5.67
   0   9   8    1.78    5.44
   0   9  -8    5.52    5.72
   0   9   8   12.64    3.30
   0   9   8    4.04    5.88
   0   9  -8   12.13    5.43
   0   9   8    6.85    6.01
   0  -9   8    0.80    6.17
   0  -9   8   17.94    5.57
   0  -9  -8   10.52    5.75
   0   9   9   -1.51    3.06
   0   9  -9   17.03    6.46
   0   9   9   11.16    6.31
   0   9   9    3.89    5.74
   0   9   9    0.87    6.39
   0   9  -9   10.79    6.11
   0  -9   9  -11.53    6.60
   0  -9  -9    5.67    6.51
   0  -9   9   15.63    6.10
   0   9  10   -1.38    6.29
   0   9  10    3.81    7.75
   0   9 -10   12.82    7.93
   0   9  10   -9.73    7.02
   0   9  10    0.58    3.26
   0  -9  10    0.80    7.31
   0  -9  10    0.50    5.91
   0  -9 -10    1.56    6.66
   0  10   0   28.42    5.80
   0  10   0   30.72    5.37
   0  10   0   31.43    4.93
   0  10   0   30.99    5.06
   0 -10   0   28.34    5.33
   0  10  -1   25.75    4.95
   0  10  -1   21.13    4.89
   0  10   1   17.72    5.14
   0  10  -1   15.17    4.68
   0  10   1   15.74    4.96
   0  10   1   24.59    4.28
   0  10  -1   17.56    5.47
   0  10   1   22.89    5.13
   0 -10   1   22.43    5.13
   0 -10  -1   16.92    4.85
   0  10   2    4.89    5.04
   0  10   2   -2.86    3.64
   0  10  -2    9.06    4.57
   0  10   2    1.16    4.57
   0  10  -2   13.15    4.96
   0  10  -2    6.12    4.74
   0  10  -2    4.49    4.49
   0  10   2    6.40    3.80
   0 -10  -2    2.09    4.49
   0 -10   2    4.91    4.39
   0  10   3    2.03    3.50
   0  10   3    0.92    4.71
   0  10  -3   -5.52    4.30
   0  10  -3    4.96    4.94
   0  10   3   -6.32    3.64
   0  10   3   -5.75    4.80
   0  10  -3    4.89    5.03
   0  10  -3   -0.98    4.32
   0 -10   3   -2.91    4.56
   0 -10  -3   -1.08    4.52
   0  10  -4   -1.37    4.18
   0  10   4    0.02    5.20
   0  10   4    0.96    3.67
   0  10   4  -10.66    4.71
   0  10  -4   -6.96    5.29
   0  10  -4    0.30    5.41
   0  10  -4    7.02    5.00
   0 -10  -4    2.86    5.03
   0 -10   4   -0.70    4.42
   0 -10   4    0.56    6.39
   0  10  -5   -0.05    4.97
   0  10  -5    7.44    5.60
   0  10   5   -1.43    3.56
   0  10  -5    5.22    4.27
   0  10  -5    0.99    5.44
   0  10   5    1.12    5.05
   0  10   5    0.76    5.53
   0 -10  -5    1.68    5.34
   0 -10   5   15.91    6.18
   0 -10   5    2.08    4.52
   0  10   6    4.38    3.58
   0  10   6   -9.37    5.23
   0  10  -6    1.56    5.83
   0  10  -6    4.35    5.66
   0  10   6   17.11    6.29
   0 -10   6    2.94    5.96
   0 -10  -6    4.02    5.61
   0 -10   6    8.50    5.17
   0  10   7   -0.63    5.51
   0  10  -7    5.32    6.06
   0  10   7   23.79    6.47
   0  10  -7   25.55    6.60
   0 -10  -7    9.78    6.36
   0 -10   7   17.42    5.90
   0 -10   7   16.90    7.39
   0  10  -8   19.12    6.47
   0  10   8   -2.90    6.94
   0  10   8    3.65    3.85
   0  10   8    9.21    7.08
   0  10   8   -4.18    6.12
   0  10  -8   -2.02    5.98
   0 -10   8    5.10    5.95
   0 -10   8   -5.41    8.51
   0 -10  -8    5.22    6.48
   0  10   9    5.15    8.02
   0  10   9   15.90    4.08
   0  10   9    5.71    6.58
   0  10  -9   13.16    8.29
   0  10   9   23.17    8.44
   0  10  -9   16.24    8.03
   0 -10   9   11.04    8.38
   0 -10  -9    4.30    7.73
   0 -10   9   17.46    6.98
   0  11   0    0.89    5.29
   0  11   0    0.99    4.47
   0  11   0    0.37    5.68
   0  11   0    3.00    4.89
   0 -11   0    1.21    5.06
   0  11   1    1.80    4.50
   0  11  -1   -3.72    4.98
   0  11  -1    4.66    5.48
   0  11   1   10.90    5.71
   0  11   1    4.81    4.85
   0  11  -1    5.65    5.31
   0  11   1   -1.12    5.46
   0 -11   1   -5.93    4.84
   0 -11  -1    3.13    5.52
   0  11   2    2.22    5.21
   0  11  -2   -4.91    5.16
   0  11  -2    6.56    5.44
   0  11   2    0.40    5.23
   0  11   2   -0.55    4.54
   0  11   2   12.33    4.27
   0  11  -2   -1.17    5.25
   0 -11  -2   -6.20    4.91
   0 -11   2   -8.62    4.86
   0  11  -3   -5.49    5.08
   0  11   3    0.34    5.73
   0  11  -3   -3.93    6.02
   0  11   3    0.01    4.29
   0  11  -3    5.99    5.74
   0  11   3    0.83    5.36
   0  11  -3    6.18    5.86
   0 -11   3   10.73    5.64
   0 -11  -3    5.78    5.46
   0  11  -4   -0.29    5.95
   0  11  -4   -0.72    5.15
   0  11   4   -6.95    4.07
   0  11   4   -0.80    5.64
   0  11  -4    1.15    5.84
   0  11   4   -2.74    6.13
   0  11  -4   -2.63    5.65
   0 -11   4    2.78    5.49
   0 -11  -4   10.13    5.76
   0  11  -5    1.98    5.91
   0  11   5    5.29    6.14
   0  11  -5    8.85    6.93
   0  11  -5   -0.89    6.15
   0  11   5    3.91    4.16
   0  11   5   -2.32    6.19
   0 -11   5   -2.26    5.36
   0 -11  -5    3.64    5.73
   0  11  -6   13.07    6.87
   0  11   6   10.61    4.50
   0  11   6    3.97    6.26
   0  11   6   12.97    7.35
   0  11  -6   22.68    6.72
   0 -11   6   13.85    5.91
   0 -11  -6    9.31    6.57
   0  11  -7   -4.95    6.67
   0  11   7    1.81    7.75
   0  11   7    4.10    6.90
   0  11  -7    0.99    6.82
   0  11   7   13.63    4.48
   0 -11  -7  -11.51    6.59
   0 -11   7    3.29    6.22
   0  12   0   -0.12    5.88
   0  12   0  -10.90    5.95
   0  12   0    9.55    5.88
   0 -12   0    3.49    6.10
   0  12   1    1.32    6.01
   0  12  -1   -1.61    5.94
   0  12  -1   -1.59    6.02
   0  12   1    3.91    5.56
   0  12  -1   -4.71    5.88
   0  12   1   -1.27    6.45
   0  12  -1   14.06    6.05
   0 -12   1    1.59    5.75
   0 -12  -1   -4.48    6.17
   0  12  -2   -5.34    5.99
   0  12  -2   -3.87    5.89
   0  12  -2   -8.89    6.16
   0  12   2    6.20    5.34
   0  12   2    6.39    6.60
   0  12   2    7.85    6.25
   0  12  -2   -2.97    6.52
   0 -12   2   -2.00    5.89
   0 -12  -2    6.59    6.17
   0  12  -3    8.12    5.88
   0  12  -3    1.06    6.17
   0  12   3    0.05    6.30
   0  12   3   -3.16    6.41
   0  12   3   -6.38    5.22
   0  12  -3  -12.16    6.48
   0  12  -3    0.29    6.71
   0 -12  -3    2.07    6.51
   0 -12   3   -2.37    5.79
   0  12  -4   -9.09    6.43
   0  12   4    5.54    7.04
   0  12  -4   -8.39    6.29
   0  12  -4   -6.91    7.17
   0  12   4    7.29    5.09
   0  12   4    1.24    7.07
   0 -12   4   -1.65    6.33
   0 -12  -4    1.07    7.05
   0  12   5   -4.25    7.30
   0  12  -5    8.53    6.40
   0  12  -5   -5.93    7.18
   0  12   5   -2.45    7.82
   0  12   5    2.91    5.45
   0 -12   5    0.43    6.62
   0 -12  -5    4.95    7.64
   1   0 -14    8.64    6.96
  -1   0  14    7.59    5.88
  -1   0  14    4.27    3.98
   1   0 -13   13.25    5.91
  -1   0  13    2.08    5.17
  -1   0  13    2.62    3.42
  -1   0  12    8.11    3.26
  -1   0  12    9.67    4.85
  -1   0  12   10.56    3.72
   1   0 -12    3.34    4.87
  -1   0  11    5.12    3.44
  -1   0  11   -0.09    3.88
   1   0 -11    1.98    4.18
  -1   0  11   -1.65    2.88
  -1   0  10   -0.69    3.34
  -1   0  10    0.72    2.25
   1   0 -10    3.16    3.31
   1   0 -10    3.52    3.70
  -1   0  10   -0.43    2.77
  -1   0  10    4.46    2.64
   1   0  -9    1.74    2.66
   1   0  -9   -1.18    2.56
  -1   0   9    0.95    2.32
   1   0  -9   -2.43    3.48
  -1   0   9    1.12    2.89
  -1   0   9    2.29    2.17
  -1   0   9   -0.32    1.99
  -1   0   8   20.33    4.17
  -1   0   8   19.19    3.15
  -1   0   8   19.26    2.53
   1   0  -8   16.72    3.08
  -1   0   8   17.35    2.44
  -1   0   8   17.75    2.22
   1   0  -8   17.30    2.58
   1   0  -8   19.97    3.04
  -1   0   7    3.88    2.09
   1   0  -7   -2.63    2.12
  -1   0   7   -0.51    1.49
   1   0  -7   -3.86    2.06
  -1   0   7    0.62    1.75
  -1   0   7    1.40    1.99
  -1   0   7    2.14    2.38
   1   0  -7    0.41    1.92
  -1   0   6   68.95    3.82
  -1   0   6   69.95    3.23
   1   0  -6   64.29    3.51
  -1   0   6   70.04    3.36
   1   0  -6   62.64    4.20
  -1   0   6   63.01    3.74
  -1   0   6   67.46    2.99
   1   0  -6   68.77    3.60
   1   0  -6   62.33    3.54
   1   0  -6   61.32    3.27
   1   0  -5   -1.34    1.74
  -1   0   5   -0.30    1.33
   1   0  -5    0.22    1.66
   1   0  -5    0.83    1.47
  -1   0   5    1.10    1.33
   1   0  -5   -0.26    1.27
   1   0  -5   -0.38    1.62
  -1   0   5    1.16    2.03
  -1   0   5   -1.21    1.65
  -1   0   5    2.60    1.55
   1   0  -4    1.97    1.60
  -1   0   4    1.35    1.31
  -1   0   4    1.34    1.51
   1   0  -4   -0.82    1.38
   1   0  -4    0.80    1.45
  -1   0   4    2.52    1.52
  -1   0   4    1.06    1.14
   1   0  -4    3.35    1.22
   1   0  -4    2.28    1.27
  -1   0   4    3.26    1.13
   1   0  -3   -1.48    1.24
  -1   0   3   -0.31    1.18
   1   0  -3   -0.79    1.23
  -1   0   3    1.91    1.21
   1   0  -3   -0.12    0.93
  -1   0   3    0.18    0.94
   1   0  -3   -0.39    1.00
  -1   0   3   -1.79    1.18
  -1   0   3    0.76    1.03
   1   0  -3   -0.07    1.22
   1   0  -2   44.93    1.71
  -1   0   2   49.86    1.86
  -1   0   2   44.51    1.91
  -1   0   2   48.52    2.02
  -1   0   2   46.10    1.84
   1   0  -2   44.38    1.99
  -1   0   2   46.77    2.04
  -1   0  -2  170.07    3.39
   1   0   2  158.24    3.36
   1   0   2  162.88    3.52
  -1   0  -2  158.51    4.04
   1   0   2  154.45    3.53
   1   0   2  165.80    3.40
  -1   0  -2  159.15    3.69
   1   0   2  140.01    4.11
  -1   0  -2  156.83    3.30
  -1   0  -2  161.27    3.56
   1   0   2  157.98    4.00
   1   0   2  158.63    3.75
  -1   0  -2  158.61    3.83
   1   0   3    0.15    0.96
  -1   0  -3   -1.07    0.75
   1   0   3   -0.49    0.92
   1   0   3    0.41    1.15
   1   0   3   -0.69    0.73
  -1   0  -3    0.12    1.37
   1   0   3    0.83    0.84
  -1   0  -3    0.84    1.21
  -1   0  -3    0.05    0.96
   1   0   3    0.28    1.17
   1   0   3   -1.46    1.26
  -1   0  -3   -0.56    1.59
  -1   0  -3    0.62    1.35
   1   0   4   65.44    2.42
   1   0   4   68.81    2.66
  -1   0  -4   65.86    2.35
  -1   0  -4   67.72    2.52
  -1   0  -4   70.03    2.81
  -1   0  -4   67.19    3.17
   1   0   4   70.47    2.38
   1   0   4   69.18    3.30
  -1   0  -4   64.65    3.11
   1   0   4   65.31    2.93
  -1   0  -4   66.36    2.23
   1   0   4   65.87    2.50
   1   0   4   64.33    2.22
   1   0   5    0.89    1.17
   1   0   5    1.05    1.06
   1   0   5   -1.80    1.26
  -1   0  -5    1.61    1.76
  -1   0  -5   -0.79    1.57
   1   0   5   -1.60    1.39
   1   0   5    0.22    1.10
  -1   0  -5   -0.35    1.23
  -1   0  -5   -1.64    1.15
   1   0   5    0.18    1.74
  -1   0  -5   -0.26    1.13
   1   0   5    2.29    1.69
  -1   0  -5   -1.08    1.78
   1   0   6    0.74    1.63
   1   0   6   -0.94    2.07
   1   0   6    4.67    2.10
  -1   0  -6   -1.51    1.40
  -1   0  -6   -1.10    1.21
   1   0   6    1.33    1.12
   1   0   6    0.69    1.74
  -1   0  -6    1.06    1.97
   1   0   6   -1.36    1.30
   1   0   6    0.14    1.54
  -1   0  -6    0.30    1.45
  -1   0  -6   -0.55    1.82
   1   0   6    0.73    1.33
  -1   0  -6   -1.34    2.13
  -1   0  -7    0.38    1.49
   1   0   7    0.92    1.66
   1   0   7   -0.53    1.26
  -1   0  -7    0.33    2.26
  -1   0  -7   -2.02    2.15
   1   0   7    4.90    2.95
  -1   0  -7    0.65    1.69
   1   0   7   -0.98    1.98
   1   0   7   -0.38    1.44
   1   0   7   -1.66    1.82
  -1   0  -8    9.40    2.20
   1   0   8   11.32    2.68
   1   0   8    4.49    2.25
   1   0   8    8.85    2.15
   1   0   8   10.29    1.93
   1   0   8    4.85    2.38
   1   0   8    7.90    1.77
  -1   0  -8    5.13    2.77
  -1   0  -8    4.72    1.82
  -1   0  -8    7.97    2.89
   1   0   8    5.87    1.72
   1   0   9    3.35    2.32
  -1   0  -9    2.76    3.05
   1   0   9   -1.74    1.75
   1   0   9   -3.62    2.08
   1   0   9    4.65    2.05
  -1   0  -9    0.40    2.46
   1   0   9    1.16    2.92
   1   0   9    0.05    1.87
   1   0   9   -2.34    2.92
  -1   0  -9   -0.65    1.98
   1   0  10   10.14    3.79
   1   0  10    7.44    2.35
   1   0  10   10.54    2.26
   1   0  10   12.97    2.75
  -1   0 -10    7.20    3.82
   1   0  10    6.69    2.43
  -1   0 -10    8.14    3.21
   1   0  10    7.97    3.48
   1   0  10    9.63    3.84
  -1   0 -11   -6.48    4.29
   1   0  11   -3.33    2.41
   1   0  11   -3.13    2.54
   1   0  11   -2.79    2.47
   1   0  11   -2.21    4.13
   1   0  12    2.22    3.41
  -1   0 -12    7.98    5.20
   1   0  12   -3.24    4.41
   1   0  12    2.97    2.86
   1   0  13   -1.60    3.04
  -1   0 -13    6.77    6.30
   1   0  13   -4.09    4.90
  -1   0 -14   10.50    7.31
   1   0  14    0.41    3.66
   1   0  14    1.75    5.92
  -1   1  14    7.85    3.81
  -1   1  14    5.46    5.89
   1   1 -14   12.49    7.44
  -1  -1  14   16.47    4.44
   1  -1 -14   -1.19    8.39
  -1  -1  14   11.95    5.95
  -1   1  13    3.37    3.24
   1   1 -13   -1.39    6.07
  -1   1  13   13.75    6.08
  -1   1  13   -0.92    4.20
  -1  -1  13    8.18    5.30
   1  -1 -13   -3.36    5.75
  -1  -1  13    1.11    3.78
   1   1 -12    4.72    5.24
  -1   1  12    1.40    2.77
  -1   1  12    4.84    5.12
  -1   1  12   -2.93    3.52
  -1  -1  12    5.79    3.47
  -1  -1  12    5.25    3.11
   1  -1 -12    2.72    4.77
  -1  -1  12   -3.60    4.65
  -1   1  11   17.11    4.98
  -1   1  11   19.16    3.72
   1   1 -11   10.19    4.52
  -1   1  11   17.22    4.13
  -1   1  11   18.77    3.34
  -1  -1  11   13.54    3.10
  -1  -1  11    8.03    5.12
  -1  -1  11   20.32    4.51
  -1  -1  11   23.18    4.67
   1  -1 -11   19.90    4.29
   1   1 -10    4.31    3.79
   1   1 -10   -2.49    3.21
  -1   1  10    2.70    3.62
  -1   1  10    2.28    2.23
   1   1 -10   -2.08    3.74
  -1   1  10    5.39    2.68
  -1   1  10    2.75    2.80
  -1  -1  10    3.58    2.48
  -1  -1  10    5.84    2.69
  -1  -1  10   -2.94    3.06
   1  -1 -10    3.74    3.31
   1  -1 -10    2.36    2.99
  -1  -1  10    4.27    3.52
  -1   1   9   14.62    2.56
  -1   1   9   14.94    1.66
   1   1  -9   15.37    3.17
  -1   1   9   22.25    3.73
  -1   1   9   15.71    2.29
   1   1  -9   15.02    3.26
  -1   1   9   21.77    3.08
   1   1  -9   21.29    3.61
   1  -1  -9   17.28    2.86
   1  -1  -9   18.01    3.35
  -1  -1   9   18.73    3.09
  -1  -1   9   14.63    2.54
  -1  -1   9   18.52    2.66
  -1  -1   9   17.12    3.43
  -1   1   8   25.20    3.16
  -1   1   8   28.80    3.45
   1   1  -8   24.13    3.29
  -1   1   8   24.82    2.14
  -1   1   8   31.39    3.85
  -1   1   8   23.46    3.26
   1   1  -8   27.42    3.71
  -1   1   8   21.90    2.69
  -1   1   8   25.15    2.10
   1   1  -8   24.52    2.94
   1  -1  -8   29.97    3.93
  -1  -1   8   26.66    3.20
   1  -1  -8   24.45    3.08
   1  -1  -8   23.96    2.68
  -1  -1   8   26.69    2.95
  -1  -1   8   27.05    3.46
  -1  -1   8   25.11    2.74
  -1   1   7   11.09    2.29
  -1   1   7   10.24    2.39
   1   1  -7   11.10    2.36
  -1   1   7   11.14    1.69
  -1   1   7   10.19    1.29
  -1   1   7   10.05    1.32
  -1   1   7    8.21    2.47
   1   1  -7    7.20    2.28
  -1   1   7    9.27    1.87
   1   1  -7    9.74    2.54
  -1  -1   7    5.18    2.27
   1  -1  -7    7.60    2.54
  -1  -1   7   13.33    2.03
   1  -1  -7   11.39    2.75
   1  -1  -7   12.54    2.09
  -1  -1   7   11.39    2.04
  -1  -1   7    9.89    2.87
   1   1  -6   12.56    1.99
   1   1  -6    9.37    2.03
   1   1  -6   12.14    2.39
  -1   1   6   12.58    1.55
   1   1  -6    9.98    2.01
  -1   1   6   10.33    1.23
  -1   1   6   10.31    2.21
  -1   1   6   15.91    2.25
   1   1  -6    5.32    2.55
  -1   1   6   13.35    1.69
  -1   1   6   11.43    2.54
  -1  -1   6    8.67    1.82
   1  -1  -6   11.72    1.78
   1  -1  -6   10.80    1.76
  -1  -1   6   10.93    1.84
  -1  -1   6   10.58    1.97
   1  -1  -6   13.07    2.79
   1  -1  -6   14.28    2.45
  -1  -1   6   10.18    2.50
  -1  -1   6   12.96    2.38
   1  -1  -6   10.88    2.04
   1   1  -5    4.62    2.03
  -1   1   5    7.18    1.32
   1   1  -5    9.28    1.75
  -1   1   5    5.97    1.64
   1   1  -5    7.38    2.04
  -1   1   5    8.46    1.14
  -1   1   5    6.23    1.39
  -1   1   5    6.84    2.05
   1   1  -5    8.58    1.67
   1   1  -5   10.16    1.68
  -1   1   5    8.26    1.97
  -1   1   5    4.84    1.78
  -1   1   5    6.56    1.07
  -1  -1   5    6.56    0.86
  -1  -1   5    9.49    1.68
   1  -1  -5    8.68    2.05
   1  -1  -5    6.85    1.37
   1  -1  -5    5.65    2.06
   1  -1  -5    8.42    1.64
  -1  -1   5    8.61    2.10
  -1  -1   5    7.88    2.13
  -1  -1   5    6.46    2.02
  -1  -1   5    8.84    1.57
   1  -1  -5    8.86    1.54
   1   1  -4   32.70    2.27
  -1   1   4   34.68    2.75
  -1   1   4   26.23    2.71
  -1   1   4   35.66    2.02
   1   1  -4   34.05    2.77
  -1   1   4   33.38    2.56
  -1   1   4   31.99    1.62
   1   1  -4   34.33    2.98
  -1   1   4   37.55    2.70
  -1   1   4   33.54    1.86
  -1   1   4   32.68    2.08
   1   1  -4   36.03    2.28
   1   1  -4   30.50    1.38
   1  -1  -4   28.69    2.69
  -1  -1   4   34.57    1.35
  -1  -1   4   37.70    2.14
   1  -1  -4   35.54    1.97
   1  -1  -4   35.45    2.67
   1  -1  -4   34.39    2.74
  -1  -1   4   35.32    2.76
   1  -1  -4   33.07    2.02
  -1  -1   4   34.87    2.71
  -1  -1   4   33.63    2.36
  -1  -1   4   32.06    2.40
   1  -1  -4   31.83    2.17
  -1   1   3  782.46   15.33
   1   1  -3  788.63   15.05
   1   1  -3  752.21   14.30
  -1   1   3  749.82   15.29
   1   1  -3  763.50   15.36
  -1   1   3  730.95   14.70
   1   1  -3  764.71   14.75
   1   1  -3  770.63   15.31
  -1   1   3  772.66   15.29
  -1   1   3  788.11   14.79
  -1   1   3  758.21   14.53
  -1   1   3  755.93   14.71
  -1  -1   3  754.07   15.04
   1  -1  -3  763.32   15.24
   1  -1  -3  766.52   14.72
  -1  -1   3  772.10   14.79
  -1  -1   3  768.94   15.32
   1  -1  -3  740.82   14.60
   1  -1  -3  750.27   14.66
  -1  -1   3  781.09   14.31
  -1  -1   3  771.13   15.37
   1  -1  -3  749.58   14.54
   1  -1  -3  771.29   15.31
  -1  -1   3  782.98   15.10
   1   1  -2    1.00    1.05
   1   1  -2   -0.25    0.97
  -1   1   2    1.02    0.85
  -1   1   2    1.34    0.85
  -1   1   2    0.98    1.19
   1   1  -2    2.60    1.15
   1   1  -2    0.72    1.47
  -1   1   2    1.41    1.09
  -1   1   2   -0.03    0.78
  -1   1   2    2.24    1.16
   1   1  -2   -0.21    1.34
   1   1  -2    2.21    0.78
  -1  -1   2    1.03    1.17
   1  -1  -2    1.01    0.74
   1  -1  -2    1.25    0.82
   1  -1  -2    1.89    1.11
  -1  -1   2   -1.77    0.99
  -1  -1   2    1.29    0.64
  -1  -1   2    0.72    1.04
   1  -1  -2    1.64    1.19
   1  -1  -2   -0.53    0.61
  -1  -1   2    0.10    1.00
   1  -1  -2    1.80    0.81
  -1  -1   2    0.24    1.32
   1   1  -1  610.11   11.55
   1   1  -1  610.44   11.66
  -1   1   1  609.37   11.61
  -1   1   1  602.78   12.86
   1   1  -1  605.68   11.48
   1   1  -1  590.93   12.32
  -1  -1   1  614.63   11.64
   1  -1  -1  598.51   11.53
  -1  -1   1  581.60   12.08
   1  -1   0   -8.28   10.87
   1   1   1   47.82    2.06
  -1   1  -1   51.95    2.04
   1   1   1   54.62    2.31
  -1   1  -1   56.22    1.69
   1   1   1   48.81    1.90
  -1   1  -1   51.50    2.59
   1   1   1   53.95    2.43
   1   1   1   50.15    1.41
  -1   1  -1   55.55    1.34
  -1  -1  -1   48.37    1.36
   1  -1   1   54.02    1.87
  -1  -1  -1   48.59    2.18
  -1  -1  -1   53.47    1.89
  -1  -1  -1   50.63    1.82
   1  -1   1   54.55    2.05
  -1  -1  -1   53.93    2.05
  -1  -1  -1   53.66    1.87
  -1  -1  -1   54.70    1.31
   1   1   2  252.38    5.79
   1   1   2  256.39    5.65
  -1   1  -2  259.56    5.57
  -1   1  -2  260.74    5.62
  -1   1  -2  263.83    6.08
   1   1   2  258.34    5.61
   1   1   2  264.55    5.75
   1   1   2  256.33    5.64
   1   1   2  256.81    5.72
  -1   1  -2  251.88    5.57
  -1  -1  -2  252.24    5.63
   1  -1   2  258.90    6.02
   1  -1   2  257.04    5.63
   1  -1   2  267.24    5.62
  -1  -1  -2  253.41    5.74
  -1  -1  -2  255.20    5.79
   1  -1   2  255.73    5.58
   1  -1   2  255.65    5.58
  -1  -1  -2  249.75    5.61
   1   1   3   39.87    2.36
   1   1   3   44.46    1.32
   1   1   3   41.57    2.12
  -1   1  -3   42.08    2.15
   1   1   3   40.45    2.34
   1   1   3   40.52    2.20
  -1   1  -3   41.80    2.12
   1   1   3   41.14    2.06
  -1   1  -3   40.69    2.68
   1   1   3   42.91    2.40
   1   1   3   37.91    2.28
  -1   1  -3   42.20    2.10
  -1   1  -3   41.97    2.38
   1   1   3   40.02    1.21
  -1  -1  -3   39.89    2.13
   1  -1   3   42.02    2.30
   1  -1   3   41.42    2.74
  -1  -1  -3   40.65    2.47
   1  -1   3   40.67    2.07
  -1  -1  -3   38.99    2.35
   1  -1   3   43.30    2.19
  -1  -1  -3   44.62    2.35
   1  -1   3   40.95    2.13
  -1   1  -4    3.66    1.30
   1   1   4    5.26    1.23
   1   1   4    2.57    1.42
   1   1   4    4.23    1.49
  -1   1  -4    1.45    1.78
   1   1   4    4.12    0.75
   1   1   4    2.75    1.37
  -1   1  -4    3.20    1.01
   1   1   4    5.99    1.75
  -1   1  -4    7.01    1.43
  -1   1  -4    4.66    1.61
   1   1   4    5.15    1.30
   1   1   4    3.81    1.54
  -1   1  -4    3.11    1.23
   1   1   4    3.38    0.84
   1  -1   4    2.76    0.96
  -1  -1  -4    3.46    1.47
  -1  -1  -4    3.36    0.67
   1  -1   4    4.09    1.28
   1  -1   4    2.64    1.21
   1  -1   4    0.33    1.72
   1  -1   4    5.61    1.53
  -1  -1  -4    4.76    1.26
  -1  -1  -4    3.64    0.79
   1  -1   4    3.78    0.94
   1  -1   4    3.82    1.29
  -1  -1  -4    5.10    1.73
   1   1   5   12.27    1.89
   1   1   5    8.04    2.10
   1   1   5   10.59    1.11
   1   1   5    9.07    1.75
  -1   1  -5   10.94    1.42
   1   1   5    7.04    3.28
  -1   1  -5    8.47    1.58
  -1   1  -5    9.52    1.42
  -1   1  -5   11.02    2.92
   1   1   5    9.67    1.48
  -1   1  -5   10.41    2.03
   1   1   5    9.28    1.47
   1   1   5    6.65    1.87
   1   1   5   10.65    1.20
  -1   1  -5    9.60    2.74
   1  -1   5    9.86    1.34
  -1  -1  -5    9.67    1.28
   1  -1   5    9.65    1.65
   1  -1   5   11.24    1.53
  -1  -1  -5   11.60    1.48
  -1  -1  -5   10.42    1.48
  -1  -1  -5    7.50    1.86
  -1  -1  -5    8.51    2.08
   1  -1   5    9.22    2.24
   1  -1   5    9.60    1.29
  -1  -1  -5    8.92    2.16
   1  -1   5    9.74    2.07
   1  -1   5   11.10    1.59
  -1   1  -6   12.43    1.60
   1   1   6   13.14    2.13
  -1   1  -6   14.06    2.47
   1   1   6   12.93    1.47
   1   1   6   17.41    2.28
   1   1   6   10.36    2.34
  -1   1  -6   11.33    1.91
   1   1   6   10.69    1.24
  -1   1  -6   11.34    2.35
   1   1   6   13.00    2.65
  -1   1  -6   13.11    1.81
   1   1   6   12.86    1.64
   1   1   6   10.89    2.17
   1   1   6   10.32    1.67
  -1  -1  -6   13.48    1.44
   1  -1   6   12.06    2.81
   1  -1   6   13.80    1.73
   1  -1   6   13.10    1.64
  -1  -1  -6   11.35    1.33
   1  -1   6   10.49    1.54
   1  -1   6   13.08    2.23
   1  -1   6   14.47    1.74
  -1  -1  -6   10.55    2.60
  -1  -1  -6    8.91    2.35
  -1  -1  -6    6.42    3.81
   1  -1   6   11.46    1.80
  -1  -1  -6   11.12    1.61
  -1   1  -7   16.72    2.24
   1   1   7   17.80    2.50
   1   1   7   16.16    1.93
   1   1   7   18.17    2.36
   1   1   7   15.01    2.59
   1   1   7   20.15    2.59
   1   1   7   17.72    2.26
   1   1   7   13.21    2.58
   1   1   7   18.56    2.91
  -1   1  -7   18.30    2.26
  -1   1  -7   16.17    2.78
  -1   1  -7   21.13    2.47
   1  -1   7   16.10    1.97
   1  -1   7   15.67    1.91
   1  -1   7   19.08    2.20
  -1  -1  -7   18.39    1.78
  -1  -1  -7   20.05    2.94
   1  -1   7   16.00    1.84
  -1  -1  -7   19.72    2.81
  -1  -1  -7   17.84    2.03
   1  -1   7   15.20    1.94
   1  -1   7   20.75    2.67
   1   1   8    0.77    1.39
  -1   1  -8    2.05    2.38
   1   1   8   -0.87    1.78
   1   1   8    0.10    1.73
   1   1   8    2.04    2.83
   1   1   8   -1.94    2.39
  -1   1  -8    2.08    2.23
   1   1   8    1.24    2.09
   1   1   8    0.03    1.75
  -1   1  -8    1.63    3.01
  -1   1  -8   -0.52    1.66
   1  -1   8   -2.20    1.65
   1  -1   8   -0.39    1.77
   1  -1   8    0.90    1.99
  -1  -1  -8    3.26    2.47
   1  -1   8   -4.28    2.26
  -1  -1  -8    0.70    1.78
   1  -1   8    3.29    2.14
   1  -1   8   -0.10    1.76
   1   1   9   11.18    2.32
  -1   1  -9    5.97    2.13
   1   1   9    5.36    2.51
   1   1   9    5.95    2.12
  -1   1  -9    7.07    3.43
  -1   1  -9    3.34    2.91
   1   1   9    4.33    4.43
   1   1   9    5.33    1.74
   1   1   9    7.77    3.34
   1   1   9    5.65    2.06
   1  -1   9    7.88    2.59
   1  -1   9    5.77    2.60
  -1  -1  -9    4.56    2.76
  -1  -1  -9    1.17    3.18
   1  -1   9    6.74    2.20
   1  -1   9    4.11    3.06
   1  -1   9    5.47    2.27
   1  -1   9    4.52    2.16
   1   1  10    1.45    1.90
  -1   1 -10    4.37    3.28
   1   1  10   -2.76    2.63
   1   1  10    3.13    2.74
  -1   1 -10    1.12    2.34
   1   1  10    2.63    2.14
   1   1  10    7.33    3.71
  -1   1 -10    3.68    4.00
   1   1  10    3.32    2.18
   1  -1  10    6.86    2.56
   1  -1  10    1.64    2.92
   1  -1  10    0.06    3.50
   1  -1  10    2.51    3.16
   1  -1  10    4.56    2.83
   1  -1  10    0.84    2.85
  -1  -1 -10    3.95    3.86
   1   1  11   -0.18    2.99
   1   1  11    3.65    4.23
   1   1  11    1.70    2.36
   1   1  11    0.03    2.67
  -1   1 -11    4.40    4.70
   1   1  11    4.57    2.37
   1  -1  11   -0.97    2.57
   1  -1  11    3.63    3.81
   1  -1  11   -1.95    4.49
   1  -1  11   -2.19    2.79
  -1  -1 -11   -1.93    4.27
   1   1  12   -1.22    2.68
   1   1  12    4.17    4.82
   1   1  12   -0.64    3.38
  -1   1 -12   12.25    7.83
   1   1  12   -2.76    2.60
   1  -1  12   -2.85    4.34
  -1  -1 -12    0.44    4.82
   1  -1  12   -1.94    3.02
  -1   1 -13   -2.55    5.82
   1   1  13    5.06    5.84
   1   1  13    5.82    3.01
   1  -1  13    7.48    5.35
   1  -1  13    6.61    3.55
  -1  -1 -13    5.22    6.02
   1   1  14    2.50    3.34
  -1   1 -14   -1.99    7.14
  -1  -1 -14   10.97    7.38
   1  -1  14   -3.52    5.87
   1  -1  14   12.85    4.04
  -1   2  14    1.80    6.37
   1   2 -14  -11.26    7.25
  -1   2  14   -0.09    3.45
  -1  -2  14    2.62    6.41
  -1  -2  14   -2.96    4.67
   1   2 -13   -0.97    6.74
  -1   2  13   -0.93    5.90
  -1   2  13    8.09    3.17
  -1   2  13   -5.71    4.39
  -1  -2  13   -1.53    4.10
   1  -2 -13   11.51    5.71
  -1  -2  13    5.29    5.61
  -1   2  12    3.56    5.23
  -1   2  12    0.34    4.13
  -1   2  12    5.38    4.19
  -1   2  12    4.98    2.86
  -1  -2  12   -3.36    4.55
  -1  -2  12    5.99    3.67
   1  -2 -12    8.09    4.52
  -1   2  11    0.63    2.43
  -1   2  11   12.35    7.53
   1   2 -11    1.80    4.81
  -1   2  11   -6.48    3.42
  -1   2  11    5.42    2.73
  -1  -2  11    1.18    3.22
   1  -2 -11    2.03    3.94
  -1  -2  11    5.49    4.29
  -1  -2  11    0.29    2.57
   1   2 -10   -2.96    3.58
  -1   2  10    6.00    3.40
   1   2 -10    5.00    3.92
  -1   2  10    0.87    3.73
  -1   2  10    5.09    2.10
  -1   2  10    4.70    2.59
  -1   2  10    5.52    2.17
   1   2 -10    4.30    3.35
  -1  -2  10    4.02    3.25
   1  -2 -10    1.95    3.34
  -1  -2  10    5.85    2.86
   1  -2 -10    4.20    3.72
  -1  -2  10    5.51    3.68
  -1   2   9   10.62    3.10
   1   2  -9   12.93    3.71
  -1   2   9    9.50    2.07
  -1   2   9   12.56    3.29
  -1   2   9   11.63    2.03
   1   2  -9    8.77    2.89
   1   2  -9    6.48    5.20
  -1   2   9   10.29    2.52
  -1   2   9    9.88    3.49
  -1   2   9    7.65    2.07
   1  -2  -9   12.60    3.11
  -1  -2   9   14.09    3.63
   1  -2  -9   12.86    2.68
  -1  -2   9    6.82    2.51
  -1  -2   9   13.92    2.56
   1   2  -8   16.46    1.88
  -1   2   8   18.74    2.40
   1   2  -8   17.03    2.67
   1   2  -8   16.90    3.52
  -1   2   8   17.13    2.01
  -1   2   8   18.67    2.84
  -1   2   8   12.79    1.88
  -1   2   8   19.77    3.05
   1   2  -8   16.51    2.88
  -1   2   8   15.55    3.01
  -1   2   8   14.72    2.01
  -1  -2   8   19.20    2.35
   1  -2  -8   16.39    2.46
  -1  -2   8   14.78    2.75
  -1  -2   8   16.42    1.84
  -1  -2   8   13.67    2.45
  -1  -2   8   18.25    3.32
  -1   2   7    2.06    1.68
   1   2  -7    0.68    2.15
  -1   2   7    1.76    2.18
   1   2  -7   -0.17    1.19
   1   2  -7    5.20    2.07
  -1   2   7   -0.89    1.47
   1   2  -7   -0.77    2.30
  -1   2   7    2.29    1.52
  -1   2   7   -0.83    1.22
  -1   2   7    1.71    2.01
  -1   2   7    0.87    3.42
  -1   2   7   -1.94    2.03
  -1  -2   7    1.09    1.69
   1  -2  -7    3.50    1.88
  -1  -2   7    0.57    2.19
   1  -2  -7   -1.85    3.57
  -1  -2   7    2.25    1.78
   1  -2  -7    1.47    1.98
  -1  -2   7    1.07    1.22
  -1  -2   7    0.19    2.10
  -1   2   6   -2.18    1.27
   1   2  -6   -0.24    1.66
  -1   2   6    0.28    1.67
   1   2  -6    1.40    3.46
   1   2  -6   -0.18    1.18
   1   2  -6   -1.18    1.98
   1   2  -6   -1.03    2.04
  -1   2   6   -0.01    1.92
  -1   2   6   -0.53    1.34
  -1   2   6    3.09    2.02
  -1   2   6    0.46    1.13
  -1  -2   6   -0.12    1.81
  -1  -2   6    0.45    1.12
   1  -2  -6   -1.38    2.33
  -1  -2   6    0.85    1.42
  -1  -2   6   -1.83    1.86
  -1  -2   6    3.61    2.65
  -1  -2   6    0.66    1.49
   1  -2  -6   -0.30    1.50
  -1   2   5    6.18    1.49
   1   2  -5    5.53    2.23
   1   2  -5    8.92    2.22
  -1   2   5    4.72    2.07
  -1   2   5    4.06    2.48
   1   2  -5    4.65    1.89
  -1   2   5    4.46    1.16
  -1   2   5    7.16    1.47
   1   2  -5    6.09    1.63
  -1   2   5    5.90    1.39
   1   2  -5    5.19    1.33
  -1   2   5    3.92    1.93
   1   2  -5    4.23    2.29
  -1   2   5    7.10    1.34
   1  -2  -5    8.33    1.54
  -1  -2   5    6.06    1.83
  -1  -2   5    6.41    2.01
   1  -2  -5    4.73    1.98
  -1  -2   5    5.52    2.52
  -1  -2   5    7.77    1.24
   1  -2  -5    4.89    2.08
   1  -2  -5    7.00    1.48
  -1  -2   5    4.97    1.43
  -1  -2   5    7.38    1.79
   1  -2  -5    4.59    1.34
   1  -2  -5    4.74    1.47
   1   2  -4   63.99    3.39
   1   2  -4   67.93    3.19
  -1   2   4   67.50    2.54
   1   2  -4   66.58    2.50
  -1   2   4   62.06    3.36
   1   2  -4   68.86    2.75
  -1   2   4   63.24    2.53
  -1   2   4   64.63    2.63
  -1   2   4   68.80    3.42
   1   2  -4   67.14    3.14
   1   2  -4   64.11    3.63
  -1   2   4   66.94    2.58
  -1   2   4   63.65    3.39
   1  -2  -4   61.43    3.34
  -1  -2   4   68.63    3.08
   1  -2  -4   64.19    2.30
  -1  -2   4   66.64    2.42
  -1  -2   4   63.88    3.41
   1  -2  -4   61.89    2.57
  -1  -2   4   64.49    3.71
   1  -2  -4   67.16    2.72
  -1  -2   4   66.59    3.13
   1  -2  -4   69.43    3.65
   1  -2  -4   62.56    2.50
  -1  -2   4   63.37    2.50
   1   2  -3  235.68    5.76
   1   2  -3  226.71    6.14
   1   2  -3  231.20    5.96
  -1   2   3  227.94    5.40
   1   2  -3  228.50    5.27
  -1   2   3  230.78    5.93
   1   2  -3  231.67    5.80
  -1   2   3  222.49    4.72
  -1   2   3  228.20    4.73
  -1   2   3  226.45    5.21
  -1   2   3  226.29    6.04
  -1   2   3  229.51    5.27
   1   2  -3  230.81    5.23
  -1   2   3  228.18    5.93
  -1  -2   3  234.01    5.82
   1  -2  -3  220.00    5.15
   1  -2  -3  229.23    6.11
   1  -2  -3  240.24    5.34
  -1  -2   3  226.49    5.71
  -1  -2   3  231.43    6.03
  -1  -2   3  237.21    5.24
   1  -2  -3  227.51    4.74
  -1  -2   3  229.12    5.18
   1  -2  -3  233.62    5.47
  -1  -2   3  237.78    6.22
   1  -2  -3  225.34    5.94
   1   2  -2  201.63    5.13
  -1   2   2  202.63    4.76
  -1   2   2  210.12    4.84
   1   2  -2  211.16    4.80
  -1   2   2  202.46    4.94
   1   2  -2  205.20    5.30
  -1   2   2  211.61    5.26
   1   2  -2  209.89    5.15
  -1   2   2  206.51    4.08
   1   2  -2  207.43    5.50
   1   2  -2  201.19    4.82
  -1   2   2  204.16    5.30
  -1  -2   2  204.46    5.24
   1  -2  -2  208.91    5.24
  -1  -2   2  209.71    4.84
  -1  -2   2  202.20    5.11
  -1  -2   2  209.79    5.39
   1  -2  -2  204.07    4.77
   1  -2  -2  201.85    4.96
  -1  -2   2  206.60    4.75
   1  -2  -2  209.66    4.76
   1  -2  -2  208.36    5.35
  -1   2   1   13.00    1.28
  -1   2   1   18.73    1.65
  -1   2   1   17.76    2.01
   1   2  -1   17.25    1.78
   1   2  -1   16.44    2.35
  -1   2   1   17.80    1.64
   1   2  -1   17.64    1.75
  -1   2   1   21.58    1.99
   1   2  -1   17.75    1.74
   1   2  -1   17.48    1.84
  -1   2   1   16.90    1.77
   1   2  -1   17.27    1.70
  -1  -2   1   20.61    2.27
  -1  -2   1   18.11    1.68
  -1  -2   1   18.13    1.86
   1  -2  -1   17.19    1.86
  -1  -2   1   15.20    1.96
   1  -2  -1   19.29    1.32
  -1  -2   1   16.60    1.62
   1  -2  -1   16.85    1.60
   1  -2  -1   18.27    1.87
  -1  -2   1   15.29    1.74
   1  -2  -1   17.14    1.82
  -1   2   0  110.14    3.18
  -1   2   0  110.09    3.12
   1   2   0  113.00    3.27
   1   2   0  109.16    3.33
   1   2   0  105.70    3.07
  -1   2   0  112.56    3.10
  -1   2   0  112.84    3.19
  -1   2   0  108.50    3.08
   1   2   0  110.78    2.99
  -1   2   0  108.91    3.10
  -1   2   0  106.41    3.44
   1   2   0  115.66    3.38
  -1  -2   0  106.01    3.29
   1  -2   0  109.01    3.09
  -1  -2   0  105.06    3.29
  -1  -2   0  108.67    2.99
   1  -2   0  109.87    3.15
  -1  -2   0  112.78    3.22
   1  -2   0  108.38    3.13
  -1  -2   0  107.05    3.22
   1  -2   0  111.33    3.22
   1  -2   0  112.67    3.24
  -1   2  -1  281.93    6.44
   1   2   1  280.20    5.83
  -1   2  -1  278.88    5.78
   1   2   1  271.23    6.33
  -1   2  -1  285.58    6.17
  -1   2  -1  281.02    6.27
  -1   2  -1  279.68    6.24
   1   2   1  279.90    6.28
   1   2   1  280.77    6.16
  -1   2  -1  282.58    5.81
   1   2   1  272.72    5.81
  -1   2  -1  279.70    6.38
   1   2   1  278.13    6.43
  -1  -2  -1  272.24    5.77
   1  -2   1  294.20    6.39
  -1  -2  -1  281.04    5.81
  -1  -2  -1  272.07    6.45
  -1  -2  -1  278.51    6.31
  -1  -2  -1  277.61    6.13
   1  -2   1  284.84    6.18
  -1  -2  -1  276.77    6.32
   1  -2   1  282.03    6.39
   1  -2   1  280.39    6.30
   1  -2   1  282.53    6.29
   1   2   2   64.01    2.86
  -1   2  -2   58.57    2.62
   1   2   2   63.37    2.61
   1   2   2   62.11    2.43
   1   2   2   59.42    2.34
   1   2   2   60.45    2.66
   1   2   2   59.09    1.86
  -1   2  -2   60.58    2.98
  -1   2  -2   59.29    2.72
  -1   2  -2   61.32    1.73
   1   2   2   56.67    2.83
  -1   2  -2   62.94    2.65
   1   2   2   62.22    2.63
  -1   2  -2   62.04    2.67
  -1   2  -2   59.81    1.70
   1   2   2   56.58    1.82
  -1  -2  -2   60.25    2.76
  -1  -2  -2   60.89    2.43
   1  -2   2   58.10    2.91
   1  -2   2   61.48    2.59
  -1  -2  -2   55.60    2.56
  -1  -2  -2   56.08    2.92
  -1  -2  -2   61.57    1.85
   1  -2   2   60.80    2.65
  -1  -2  -2   59.36    1.78
   1  -2   2   57.46    2.74
   1  -2   2   63.42    2.65
  -1   2  -3    8.27    1.54
  -1   2  -3    8.57    1.94
  -1   2  -3    7.16    1.54
  -1   2  -3   11.58    1.74
   1   2   3    8.19    1.02
   1   2   3    8.38    0.88
   1   2   3    9.10    1.47
   1   2   3   11.10    1.52
   1   2   3   10.26    1.49
   1   2   3    9.22    1.76
   1   2   3    9.25    1.83
   1   2   3    9.50    1.69
   1   2   3    9.74    1.49
  -1  -2  -3    9.03    0.97
   1  -2   3   10.89    1.66
   1  -2   3    8.35    1.60
  -1  -2  -3    8.84    1.72
  -1  -2  -3    9.71    1.43
   1  -2   3    7.86    1.80
  -1  -2  -3    9.77    1.57
  -1  -2  -3    8.34    0.94
  -1  -2  -3    8.37    1.77
   1  -2   3   10.73    1.56
   1  -2   3    6.50    1.48
  -1   2  -4   -0.63    3.24
   1   2   4   -0.77    1.67
   1   2   4    0.31    1.44
  -1   2  -4   -1.81    1.50
   1   2   4    0.51    1.63
   1   2   4    0.73    1.33
   1   2   4    0.23    0.77
   1   2   4   -1.52    1.66
   1   2   4    0.98    1.88
   1   2   4    1.89    1.32
   1   2   4    0.44    1.26
  -1   2  -4   -1.22    1.36
  -1   2  -4   -0.06    1.33
   1   2   4    0.99    0.69
   1  -2   4    1.09    1.42
   1  -2   4    1.69    1.48
  -1  -2  -4    3.41    1.78
   1  -2   4    3.79    1.70
   1  -2   4   -0.66    1.87
  -1  -2  -4    0.28    1.34
   1  -2   4    0.40    1.34
  -1   2  -5   82.44    3.70
   1   2   5   83.86    3.51
  -1   2  -5   88.96    4.01
  -1   2  -5   79.64    4.21
  -1   2  -5   81.62    3.64
   1   2   5   82.39    4.18
  -1   2  -5   83.98    3.23
   1   2   5   84.36    2.33
   1   2   5   86.33    3.99
   1   2   5   84.01    3.34
   1   2   5   92.19    2.48
   1   2   5   90.66    3.43
   1   2   5   89.34    4.14
   1  -2   5   90.23    3.74
  -1  -2  -5   79.40    3.52
   1  -2   5   79.82    3.56
   1  -2   5   82.92    4.49
   1  -2   5   76.30    4.72
  -1  -2  -5   86.11    4.13
   1  -2   5   90.92    3.36
   1   2   6   -0.43    2.19
   1   2   6    0.28    1.57
  -1   2  -6   -2.08    1.42
  -1   2  -6    1.67    2.20
  -1   2  -6    0.36    1.85
   1   2   6   -0.23    1.02
   1   2   6    0.13    0.84
   1   2   6    0.81    1.88
   1   2   6    1.39    2.89
   1   2   6    5.10    1.93
  -1   2  -6    0.32    2.42
   1   2   6   -0.67    1.51
  -1   2  -6   -1.23    1.45
   1   2   6   -0.35    1.85
   1  -2   6    0.59    1.81
   1  -2   6   -0.11    0.97
  -1  -2  -6    0.47    2.03
   1  -2   6   -1.98    1.76
   1  -2   6    0.26    1.60
   1  -2   6    0.82    1.60
   1   2   7   29.76    3.75
   1   2   7   33.35    4.38
  -1   2  -7   30.34    3.97
  -1   2  -7   35.37    2.77
   1   2   7   28.52    3.37
  -1   2  -7   34.42    2.49
   1   2   7   42.79    3.16
   1   2   7   30.71    3.83
   1   2   7   39.55    3.20
   1   2   7   33.53    2.04
   1  -2   7   35.09    2.26
   1  -2   7   37.90    3.05
   1  -2   7   38.67    3.76
   1  -2   7   39.13    3.64
   1  -2   7   38.49    2.13
  -1  -2  -7   32.20    3.73
  -1  -2  -7   35.94    1.99
   1  -2   7   32.61    3.11
   1   2   8    7.26    2.48
   1   2   8    6.63    2.28
  -1   2  -8    2.08    3.02
   1   2   8    3.88    1.53
  -1   2  -8    6.06    1.97
   1   2   8    7.06    2.14
   1   2   8    1.77    3.00
   1   2   8    8.47    2.66
  -1   2  -8    3.74    2.65
   1   2   8    4.29    1.34
   1  -2   8    5.35    1.54
   1  -2   8    1.88    2.48
   1  -2   8    5.11    1.70
   1  -2   8    0.58    2.04
   1  -2   8    6.52    2.66
  -1  -2  -8    4.11    2.64
   1  -2   8    2.93    2.04
  -1   2  -9   -4.36    2.10
   1   2   9    3.49    3.10
   1   2   9   -2.41    1.60
  -1   2  -9    2.01    3.39
  -1   2  -9   -4.35    3.08
   1   2   9   -1.20    1.44
   1   2   9   -0.51    2.95
   1   2   9    1.28    2.40
   1  -2   9   -0.08    1.99
   1  -2   9   -1.20    2.18
   1  -2   9   -5.50    2.13
   1  -2   9    1.20    2.78
   1  -2   9    2.26    1.72
   1  -2   9    1.00    2.81
  -1  -2  -9   -0.13    2.93
  -1   2 -10    7.17    2.34
   1   2  10    7.89    3.30
   1   2  10    1.35    1.97
  -1   2 -10    3.51    4.08
   1   2  10    1.48    1.74
   1   2  10    4.87    3.87
   1   2  10   -2.08    2.35
  -1  -2 -10    0.36    3.48
   1  -2  10    1.19    2.70
   1  -2  10    2.69    2.13
   1  -2  10   -5.00    3.00
   1  -2  10    3.27    3.22
   1   2  11   12.52    2.76
  -1   2 -11   13.30    5.18
   1   2  11    9.62    2.25
   1   2  11   17.56    3.88
   1   2  11   12.56    2.33
   1   2  11    9.27    5.02
   1  -2  11    5.73    4.27
  -1  -2 -11   16.17    4.57
   1  -2  11   13.24    3.33
   1   2  12    3.01    4.10
   1   2  12    7.77    5.06
   1   2  12    0.58    2.43
   1   2  12    4.00    2.35
  -1  -2 -12    3.82    4.96
   1  -2  12   -8.20    4.19
   1  -2  12    1.57    3.40
   1   2  13   15.39    2.75
  -1   2 -13    8.15    6.10
   1   2  13    9.25    3.18
   1   2  13    9.20    4.76
   1   2  13   12.37    6.17
   1  -2  13    3.44    5.22
   1  -2  13    8.63    3.97
  -1  -2 -13    9.94    6.08
   1   2  14   -0.86    6.54
  -1   2 -14   11.91    7.63
   1   2  14   -3.06    2.84
   1  -2  14    1.20    5.94
   1  -2  14   -1.25    4.37
  -1   3  14    1.22    3.38
  -1   3  14   -8.86    6.21
  -1   3  14   -2.37    6.79
   1   3 -14   -2.36    7.83
  -1  -3  14    0.21    5.07
  -1  -3  14    9.37    6.71
   1   3 -13    6.49    6.61
  -1   3  13    0.44    2.94
  -1   3  13    5.42    6.37
  -1   3  13   -5.65    5.26
  -1  -3  13   10.67    5.78
  -1  -3  13   -2.87    4.50
  -1   3  12   -0.93    2.68
  -1   3  12    0.54    2.77
   1   3 -12    3.14    6.02
  -1   3  12   -1.44    4.74
  -1   3  12    0.23    5.59
  -1  -3  12    4.34    4.88
   1  -3 -12    1.42    4.28
  -1  -3  12   -5.11    3.91
  -1   3  11    6.24    2.56
  -1   3  11   -1.20    2.39
   1   3 -11    3.12    4.85
  -1   3  11   -1.68    4.35
  -1   3  11   -1.15    4.04
   1  -3 -11    3.69    3.71
  -1  -3  11    1.80    4.88
  -1  -3  11   -0.83    3.34
  -1   3  10    1.31    1.98
  -1   3  10    1.26    2.77
   1   3 -10   10.11    4.23
  -1   3  10   -0.55    3.63
  -1   3  10   -0.25    2.22
  -1   3  10   -3.01    3.60
  -1  -3  10   -2.63    3.54
  -1  -3  10    2.70    3.08
   1  -3 -10    4.22    3.18
  -1  -3  10    0.54    2.26
  -1   3   9   15.91    3.78
   1   3  -9   19.29    2.88
   1   3  -9   25.81    2.76
  -1   3   9   26.52    2.94
  -1   3   9   22.80    3.94
   1   3  -9   19.65    4.06
  -1   3   9   31.68    3.81
  -1   3   9   22.96    2.87
  -1   3   9   15.97    3.38
  -1   3   9   19.44    2.80
   1   3  -9   19.43    3.87
  -1  -3   9   20.56    2.81
   1  -3  -9   21.27    3.31
  -1  -3   9   15.68    3.63
  -1  -3   9   18.56    3.88
  -1  -3   9   22.37    3.33
  -1  -3   9   23.49    2.50
   1  -3  -9   20.07    2.96
  -1   3   8   11.13    2.61
  -1   3   8    9.86    2.11
   1   3  -8   11.69    2.47
  -1   3   8   13.72    2.37
  -1   3   8    8.92    2.36
  -1   3   8   10.78    3.18
  -1   3   8   10.94    1.85
   1   3  -8   10.78    1.91
   1   3  -8    9.79    3.30
  -1   3   8   11.52    3.28
  -1  -3   8    9.03    1.96
   1  -3  -8   10.18    2.50
  -1  -3   8    8.65    1.86
  -1  -3   8    3.64    3.04
  -1  -3   8   13.27    2.78
  -1  -3   8   10.57    3.20
   1  -3  -8    5.87    2.30
   1   3  -7    8.45    1.72
  -1   3   7    7.97    2.67
   1   3  -7    4.50    2.05
  -1   3   7    8.51    2.14
   1   3  -7    4.71    2.55
  -1   3   7    4.21    2.38
  -1   3   7    4.99    1.48
   1   3  -7    4.15    2.86
  -1   3   7    4.11    1.99
  -1   3   7    6.97    1.97
  -1   3   7    5.70    1.79
  -1  -3   7    5.95    2.65
  -1  -3   7    2.66    2.11
  -1  -3   7    6.43    1.70
  -1  -3   7    5.16    2.49
   1  -3  -7    3.69    1.88
  -1  -3   7    8.51    1.76
   1  -3  -7    3.90    2.07
   1   3  -6    1.27    1.78
  -1   3   6    1.43    1.54
  -1   3   6    0.88    1.68
   1   3  -6   -1.85    2.22
  -1   3   6   -0.13    1.48
  -1   3   6   -1.14    1.18
  -1   3   6    0.05    1.57
   1   3  -6    1.68    1.95
  -1   3   6    1.54    2.16
   1   3  -6    2.43    1.57
  -1   3   6   -0.25    1.38
  -1   3   6    0.54    2.00
  -1  -3   6    1.38    1.38
  -1  -3   6   -1.40    1.96
   1  -3  -6    0.11    1.91
  -1  -3   6    1.42    1.77
   1  -3  -6    5.31    2.22
   1  -3  -6    0.54    1.41
  -1  -3   6    1.69    1.50
   1  -3  -6    3.49    1.72
  -1  -3   6    1.76    2.10
  -1   3   5  113.56    3.32
  -1   3   5  111.25    4.87
  -1   3   5  111.83    5.27
  -1   3   5  113.57    5.28
   1   3  -5  111.01    5.03
  -1   3   5  122.07    4.11
   1   3  -5  112.51    4.60
  -1   3   5  121.11    3.82
   1   3  -5  114.77    3.83
   1   3  -5  108.86    4.51
   1   3  -5  118.81    3.83
  -1   3   5  116.43    3.42
  -1   3   5  113.14    4.66
  -1   3   5  114.59    3.59
   1   3  -5  114.91    5.15
  -1  -3   5  116.10    4.72
  -1  -3   5  118.52    3.79
   1  -3  -5  103.78    5.21
   1  -3  -5  112.62    3.32
   1  -3  -5  104.45    3.72
  -1  -3   5  117.46    5.55
   1  -3  -5  120.05    4.22
  -1  -3   5  118.93    4.57
   1  -3  -5  116.26    3.69
  -1  -3   5  110.39    5.54
   1  -3  -5  114.78    4.68
  -1  -3   5  119.16    3.59
   1   3  -4   85.78    4.35
  -1   3   4   88.74    4.04
  -1   3   4   88.09    3.21
   1   3  -4   90.11    3.90
   1   3  -4   89.80    3.39
  -1   3   4   86.13    3.06
  -1   3   4   87.45    2.58
   1   3  -4   85.77    3.94
   1   3  -4   92.80    4.18
  -1   3   4   83.40    4.20
  -1   3   4   84.02    4.03
  -1   3   4   87.16    3.50
   1   3  -4   86.81    3.23
  -1  -3   4   92.92    3.87
  -1  -3   4   87.15    4.50
  -1  -3   4   92.61    4.02
  -1  -3   4   86.25    4.01
   1  -3  -4   86.42    3.18
  -1  -3   4   88.89    3.04
   1  -3  -4   83.42    4.39
   1  -3  -4   89.62    3.60
  -1  -3   4   91.77    3.31
   1  -3  -4   87.03    3.23
   1  -3  -4   88.50    4.10
  -1   3   3   17.95    2.11
   1   3  -3   18.23    2.34
  -1   3   3   16.23    1.34
  -1   3   3   21.06    2.99
   1   3  -3   16.74    2.00
  -1   3   3   17.46    2.08
  -1   3   3   18.51    2.37
   1   3  -3   15.95    2.09
  -1   3   3   19.32    2.42
  -1   3   3   17.69    2.14
   1   3  -3   17.84    2.53
   1   3  -3   18.11    1.93
  -1   3   3   16.71    1.30
   1   3  -3   16.17    2.13
  -1  -3   3   17.50    2.19
   1  -3  -3   18.66    2.07
  -1  -3   3   16.67    1.94
  -1  -3   3   16.24    1.99
   1  -3  -3   21.48    2.99
   1  -3  -3   17.17    2.27
  -1  -3   3   18.92    2.10
  -1  -3   3   21.42    3.02
   1  -3  -3   17.67    2.14
   1  -3  -3   17.23    2.23
  -1  -3   3   16.40    2.07
  -1   3   2    1.77    1.25
   1   3  -2    4.46    1.66
  -1   3   2    3.00    1.69
   1   3  -2    2.95    1.52
   1   3  -2    2.95    1.72
  -1   3   2    4.55    1.01
  -1   3   2    4.36    1.35
   1   3  -2    3.33    1.52
  -1   3   2    1.73    1.60
  -1   3   2    2.52    1.51
  -1   3   2    1.41    1.80
   1   3  -2    3.85    1.44
   1   3  -2    4.01    1.89
   1  -3  -2    5.97    1.58
  -1  -3   2    3.05    1.61
   1  -3  -2    3.37    1.72
  -1  -3   2    3.80    1.97
   1  -3  -2    2.69    1.37
   1  -3  -2    3.11    1.28
  -1  -3   2    3.87    1.52
  -1  -3   2    2.24    1.28
  -1  -3   2    3.67    1.43
  -1  -3   2    2.10    1.65
   1  -3  -2    1.74    0.94
   1  -3  -2    2.86    1.70
  -1   3   1   51.54    2.90
   1   3  -1   51.01    2.90
  -1   3   1   52.84    2.70
  -1   3   1   54.30    2.66
   1   3  -1   52.79    2.79
   1   3  -1   52.34    2.75
  -1   3   1   54.49    2.98
  -1   3   1   52.83    2.25
  -1   3   1   48.42    2.48
   1   3  -1   51.46    2.70
   1   3  -1   50.50    2.74
   1   3  -1   52.26    3.05
  -1   3   1   51.28    2.90
   1  -3  -1   51.83    2.54
   1  -3  -1   53.92    2.89
  -1  -3   1   55.29    2.72
  -1  -3   1   52.25    2.70
  -1  -3   1   52.24    2.81
  -1  -3   1   52.02    2.83
   1  -3  -1   52.64    2.23
   1  -3  -1   52.41    2.95
  -1  -3   1   52.40    2.66
   1  -3  -1   51.52    2.95
  -1  -3   1   53.35    3.03
  -1   3   0    1.28    1.31
   1   3   0    0.27    1.62
  -1   3   0   -0.83    1.51
   1   3   0   -0.35    1.19
  -1   3   0   -0.49    1.35
   1   3   0   -0.57    1.28
  -1   3   0   -0.38    1.31
   1   3   0   -0.06    1.40
  -1   3   0    1.44    1.36
   1   3   0   -0.13    1.44
  -1   3   0   -0.32    1.36
   1   3   0   -0.26    1.48
  -1   3   0   -0.71    1.27
  -1  -3   0   -0.18    1.23
  -1  -3   0   -1.86    1.43
  -1  -3   0   -0.74    1.36
   1  -3   0    1.27    1.41
  -1  -3   0   -1.46    1.39
  -1  -3   0    1.54    1.37
   1  -3   0    0.01    1.32
   1  -3   0   -1.79    1.29
   1  -3   0   -1.69    1.30
   1  -3   0    1.28    1.39
   1  -3   0   -0.70    1.40
  -1   3  -1    8.08    1.43
  -1   3  -1    7.91    1.70
   1   3   1   10.51    1.62
   1   3   1    8.98    1.33
  -1   3  -1    9.01    1.39
   1   3   1    5.65    1.69
  -1   3  -1    9.78    1.72
  -1   3  -1    8.48    1.80
   1   3   1    9.37    1.83
  -1   3  -1    8.36    1.63
   1   3   1    9.17    1.77
   1   3   1    7.00    1.30
  -1   3  -1    9.08    1.61
  -1  -3  -1   10.49    1.55
   1  -3   1    9.03    1.70
   1  -3   1    6.99    1.59
  -1  -3  -1    7.58    1.71
   1  -3   1    9.39    1.73
   1  -3   1   11.15    1.75
  -1  -3  -1    7.79    1.57
   1  -3   1    9.18    1.78
  -1  -3  -1    9.93    1.37
  -1  -3  -1    7.53    1.37
  -1  -3  -1    8.42    1.79
   1   3   2  180.52    5.17
   1   3   2  184.81    5.20
  -1   3  -2  190.03    5.21
  -1   3  -2  182.13    5.13
   1   3   2  187.16    5.50
   1   3   2  183.49    4.41
  -1   3  -2  184.55    5.39
  -1   3  -2  183.83    4.31
   1   3   2  177.60    4.38
   1   3   2  181.46    4.71
   1   3   2  172.83    5.36
  -1   3  -2  187.79    5.15
  -1   3  -2  187.69    4.36
  -1   3  -2  179.54    4.97
  -1  -3  -2  181.32    4.71
  -1  -3  -2  179.84    5.23
   1  -3   2  184.78    5.15
   1  -3   2  182.92    5.38
  -1  -3  -2  186.05    5.17
   1  -3   2  186.12    5.20
   1  -3   2  181.18    5.17
  -1  -3  -2  178.79    4.33
   1  -3   2  188.14    5.11
  -1  -3  -2  170.57    5.16
   1  -3   2  186.24    4.29
  -1  -3  -2  178.79    5.35
  -1   3  -3   23.50    2.83
   1   3   3   17.17    2.33
   1   3   3   14.65    2.03
  -1   3  -3   13.77    1.49
   1   3   3   20.18    2.56
   1   3   3   15.66    1.66
  -1   3  -3   13.84    2.36
   1   3   3   14.61    1.64
   1   3   3   16.47    2.11
  -1   3  -3   15.46    1.49
  -1   3  -3   16.30    1.99
   1   3   3   17.16    1.75
  -1   3  -3   16.60    2.05
   1   3   3   15.03    2.29
  -1   3  -3   16.41    2.09
   1   3   3   15.24    2.10
  -1  -3  -3   16.40    2.24
  -1  -3  -3   14.87    2.37
  -1  -3  -3   16.34    1.52
   1  -3   3   15.28    2.07
   1  -3   3   17.54    2.00
  -1  -3  -3   18.05    2.10
   1  -3   3   14.02    2.63
   1  -3   3   17.21    2.12
  -1  -3  -3   17.10    2.34
   1  -3   3   16.92    1.43
  -1  -3  -3   12.94    1.69
   1  -3   3   18.54    2.46
  -1   3  -4   17.35    2.14
  -1   3  -4   18.23    2.32
   1   3   4   15.96    2.35
   1   3   4   17.44    2.46
   1   3   4   13.70    1.59
  -1   3  -4   14.61    2.12
   1   3   4   14.77    2.71
  -1   3  -4   15.26    2.13
   1   3   4   15.00    2.18
   1   3   4   16.59    2.02
   1   3   4   16.81    2.21
   1   3   4   17.37    2.06
   1   3   4   13.54    1.50
  -1   3  -4   15.26    2.52
   1  -3   4   12.86    2.56
   1  -3   4   16.98    2.12
  -1  -3  -4   13.07    1.50
  -1  -3  -4   13.85    2.35
  -1  -3  -4   15.96    2.15
  -1  -3  -4   13.04    1.15
   1  -3   4   14.98    2.66
   1  -3   4   16.48    2.18
  -1   3  -5   74.14    4.23
  -1   3  -5   69.12    4.14
   1   3   5   73.02    3.48
   1   3   5   62.45    4.15
   1   3   5   66.61    3.81
   1   3   5   73.89    4.70
  -1   3  -5   72.95    3.55
   1   3   5   69.42    3.69
   1   3   5   73.80    3.27
  -1   3  -5   71.18    4.14
  -1   3  -5   68.47    3.78
   1   3   5   69.85    3.52
   1   3   5   67.92    2.23
   1   3   5   73.07    2.45
   1   3   5   69.05    3.87
   1  -3   5   73.19    3.93
  -1  -3  -5   74.61    2.17
  -1  -3  -5   67.39    3.36
   1  -3   5   66.50    3.69
  -1  -3  -5   63.90    2.09
   1  -3   5   72.95    3.54
   1  -3   5   68.69    3.78
  -1  -3  -5   70.89    4.08
   1   3   6    5.34    2.21
   1   3   6    2.81    1.98
   1   3   6    3.02    2.05
   1   3   6    6.49    2.07
  -1   3  -6    6.60    1.89
  -1   3  -6    3.84    2.47
   1   3   6    2.47    0.94
   1   3   6    5.39    1.96
   1   3   6    1.20    1.89
   1   3   6    3.07    1.34
   1  -3   6    1.95    1.86
   1  -3   6    3.65    1.99
  -1  -3  -6    3.13    1.87
   1  -3   6    2.97    2.16
   1  -3   6    1.44    1.80
  -1  -3  -6    6.55    2.36
   1   3   7   -0.68    2.35
   1   3   7    1.74    2.22
  -1   3  -7    6.72    2.16
   1   3   7    3.98    1.32
  -1   3  -7    7.03    2.90
   1   3   7    2.28    2.44
   1   3   7    4.20    2.27
  -1   3  -7    2.22    2.49
   1   3   7    0.14    2.43
   1   3   7    1.73    1.96
   1   3   7    5.04    1.16
   1  -3   7    6.72    2.11
   1  -3   7    5.42    2.46
   1  -3   7    5.28    2.56
  -1  -3  -7    6.82    2.83
   1  -3   7    2.40    2.17
  -1  -3  -7    3.04    2.77
   1   3   8   26.91    3.35
   1   3   8   24.68    3.79
   1   3   8   26.19    3.83
   1   3   8   27.68    3.16
   1   3   8   27.24    3.67
   1   3   8   22.40    2.11
  -1   3  -8   25.00    2.94
   1   3   8   26.85    3.68
  -1   3  -8   24.74    3.94
   1   3   8   29.22    2.30
  -1   3  -8   26.63    3.52
  -1  -3  -8   27.38    3.35
   1  -3   8   25.77    2.88
   1  -3   8   25.55    3.45
   1  -3   8   26.39    3.10
   1  -3   8   26.78    3.47
   1   3   9   -1.12    3.06
   1   3   9    0.74    2.31
  -1   3  -9    6.49    2.61
  -1   3  -9    7.23    3.55
   1   3   9   -2.13    1.54
   1   3   9   -2.54    2.92
  -1   3  -9   -3.28    3.48
   1   3   9    2.04    1.46
   1   3   9    3.25    3.22
  -1  -3  -9    4.80    2.92
   1  -3   9   -1.40    3.24
   1  -3   9    0.04    3.17
   1  -3   9   -0.44    2.52
   1  -3   9    0.65    2.56
   1   3  10    0.64    2.63
  -1   3 -10    3.89    2.82
   1   3  10   -0.25    3.83
   1   3  10    2.56    3.84
   1   3  10    3.01    1.77
   1   3  10    5.29    1.68
  -1   3 -10   10.68    4.35
   1  -3  10    5.42    3.03
  -1  -3 -10    4.26    3.62
   1  -3  10   -2.87    3.53
  -1   3 -11    2.22    5.03
   1   3  11   -1.93    4.63
   1   3  11   -0.91    4.06
   1   3  11    2.44    2.67
   1   3  11    4.18    2.14
   1   3  11    3.03    1.84
   1  -3  11   -5.30    4.43
   1  -3  11   -5.44    3.35
  -1  -3 -11   -1.26    4.11
   1   3  12    3.70    4.51
   1   3  12    8.11    2.45
   1   3  12    3.94    4.77
   1   3  12   11.11    5.50
  -1   3 -12    5.40    5.98
   1   3  12    1.94    2.07
   1  -3  12   -3.71    4.73
  -1  -3 -12    7.26    5.12
   1  -3  12    1.01    3.86
  -1   3 -13   -2.18    6.78
   1   3  13   10.22    8.86
   1   3  13    7.86    6.36
   1   3  13    9.83    2.21
   1  -3  13    0.65    5.35
   1  -3  13    9.12    4.29
  -1   3 -14    7.10    7.27
   1   3  14   -3.02    6.81
   1   3  14    9.94    3.56
   1  -3  14   -4.85    5.65
   1  -3  14  -12.69    4.69
  -1   4  14    3.44    7.23
  -1   4  14   -2.53    3.12
   1   4 -14    5.51    7.90
  -1   4  14  -13.08    6.98
  -1  -4  14   -8.55    6.16
  -1  -4  14   -0.48    5.51
  -1   4  13   -1.76    6.14
  -1   4  13   -0.98    5.98
  -1   4  13    4.00    3.01
   1   4 -13   -0.72    6.37
  -1  -4  13   -1.37    5.72
  -1  -4  13   -9.57    4.68
   1   4 -12   12.09    6.16
  -1   4  12    4.80    2.75
  -1   4  12    0.53    5.30
  -1   4  12    2.03    5.44
  -1   4  12   14.39    4.31
  -1  -4  12    5.57    4.54
  -1  -4  12    1.69    5.24
  -1   4  11   10.34    2.91
  -1   4  11    2.00    2.47
  -1   4  11    2.03    4.56
   1   4 -11    4.86    5.05
  -1   4  11   -2.98    4.46
   1  -4 -11    0.20    3.43
  -1  -4  11   -1.50    4.02
  -1  -4  11    3.24    4.66
  -1   4  10    1.87    2.95
  -1   4  10   -1.70    2.63
  -1   4  10    0.49    2.38
  -1   4  10    2.41    4.19
   1   4 -10   -0.25    2.49
  -1   4  10   -0.31    3.19
  -1   4  10   -1.62    6.14
   1   4 -10    8.57    5.00
  -1  -4  10    4.47    2.88
  -1  -4  10   -2.96    3.94
   1  -4 -10   -1.45    3.11
   1   4  -9   -0.39    2.52
   1   4  -9    9.67    2.60
  -1   4   9    9.26    3.87
  -1   4   9   10.73    2.93
  -1   4   9    6.04    2.49
  -1   4   9    1.59    3.64
   1   4  -9   -2.20    3.74
   1   4  -9    1.15    5.80
  -1   4   9    2.45    2.27
  -1   4   9    6.16    2.02
  -1   4   9    1.86    2.86
  -1   4   9    3.42    3.27
  -1  -4   9    9.26    3.83
  -1  -4   9    5.56    3.42
  -1  -4   9    7.47    2.13
   1  -4  -9    4.75    2.86
  -1  -4   9    6.01    2.48
  -1  -4   9    1.34    3.19
  -1   4   8   -3.59    2.03
   1   4  -8   -1.28    2.23
  -1   4   8    0.78    2.35
   1   4  -8   -1.34    3.21
  -1   4   8    0.98    3.14
   1   4  -8    0.06    3.06
  -1   4   8   -0.71    2.19
   1   4  -8   -1.73    2.25
  -1   4   8   -1.38    2.78
  -1   4   8    0.58    3.09
  -1   4   8    0.86    1.64
   1  -4  -8   -1.75    2.22
  -1  -4   8    2.98    2.95
  -1  -4   8    4.17    1.86
  -1  -4   8   -2.26    2.86
  -1  -4   8    1.32    3.14
  -1  -4   8   -1.25    2.22
   1  -4  -8    1.89    2.41
   1   4  -7   -3.32    2.00
  -1   4   7    0.97    2.01
   1   4  -7    0.11    2.97
  -1   4   7    2.19    2.76
  -1   4   7   -0.84    1.76
  -1   4   7    0.90    1.88
  -1   4   7    5.00    2.95
  -1   4   7    0.53    1.49
  -1   4   7    1.04    2.32
   1   4  -7   -0.60    2.48
   1   4  -7    2.99    2.21
  -1   4   7    0.57    2.00
   1  -4  -7   -2.16    2.64
   1  -4  -7    0.38    2.74
  -1  -4   7   -2.38    2.44
  -1  -4   7    0.76    2.50
  -1  -4   7    1.73    1.71
   1  -4  -7    3.41    2.14
  -1  -4   7    0.16    2.06
  -1  -4   7   -2.81    2.80
  -1   4   6   -0.16    1.37
  -1   4   6    4.57    1.64
  -1   4   6    2.97    2.54
  -1   4   6   -1.94    1.42
  -1   4   6   -1.04    2.22
  -1   4   6   -4.63    1.99
   1   4  -6   -0.74    2.57
  -1   4   6    3.20    1.97
  -1   4   6   -1.12    1.71
   1   4  -6   -0.13    2.05
   1   4  -6    0.23    1.91
   1   4  -6    0.30    2.31
  -1  -4   6    1.44    2.60
  -1  -4   6   -3.94    2.00
   1  -4  -6   -0.22    2.40
  -1  -4   6   -2.28    2.14
  -1  -4   6   -0.13    1.85
   1  -4  -6   -0.09    2.31
   1  -4  -6    0.61    1.80
  -1  -4   6   -0.61    1.53
   1   4  -5    0.77    1.89
   1   4  -5    0.15    2.16
   1   4  -5   -0.48    1.73
  -1   4   5    1.34    1.34
  -1   4   5    1.87    2.18
  -1   4   5    1.72    1.29
   1   4  -5   -1.58    2.28
  -1   4   5   -0.98    1.97
  -1   4   5    2.01    1.26
   1   4  -5    0.71    2.46
  -1   4   5    0.29    1.60
  -1   4   5    3.17    1.92
  -1  -4   5    0.80    1.71
   1  -4  -5   -0.04    1.72
  -1  -4   5   -0.72    2.05
  -1  -4   5    1.00    1.42
  -1  -4   5    0.93    2.22
   1  -4  -5   -3.37    1.97
  -1  -4   5    1.95    2.25
   1  -4  -5    0.52    2.03
   1   4  -4   57.82    3.76
   1   4  -4   56.24    3.02
  -1   4   4   61.28    4.68
  -1   4   4   52.46    2.61
  -1   4   4   54.45    2.78
  -1   4   4   55.54    2.26
   1   4  -4   48.86    3.64
  -1   4   4   55.21    3.39
   1   4  -4   50.48    3.37
   1   4  -4   63.94    3.75
  -1   4   4   56.38    3.89
   1   4  -4   57.33    4.23
  -1   4   4   57.47    2.98
  -1   4   4   51.05    4.32
  -1  -4   4   56.21    3.26
   1  -4  -4   54.86    3.55
  -1  -4   4   58.88    3.82
  -1  -4   4   56.84    3.81
   1  -4  -4   56.22    3.13
   1  -4  -4   54.20    3.20
  -1  -4   4   53.08    3.68
   1  -4  -4   51.78    4.70
   1  -4  -4   53.57    3.58
  -1  -4   4   55.16    4.75
  -1  -4   4   55.74    2.79
  -1   4   3    5.17    1.26
   1   4  -3    4.14    2.36
   1   4  -3    2.61    2.10
  -1   4   3    4.51    1.37
  -1   4   3    5.17    2.03
   1   4  -3    2.97    1.68
  -1   4   3    2.98    1.52
  -1   4   3    2.48    2.48
   1   4  -3    7.59    1.97
   1   4  -3    3.40    1.93
  -1   4   3    3.31    2.00
   1   4  -3    6.45    1.99
  -1   4   3    4.28    2.24
   1  -4  -3    3.27    1.94
  -1  -4   3    4.58    2.01
  -1  -4   3    4.73    1.56
   1  -4  -3    5.40    2.45
  -1  -4   3    4.12    2.29
   1  -4  -3    3.42    1.34
   1  -4  -3    3.66    1.88
  -1  -4   3    1.93    1.64
   1  -4  -3    8.70    1.82
   1  -4  -3    3.61    1.58
  -1  -4   3    3.35    1.92
  -1  -4   3    4.61    2.04
   1   4  -2   16.31    2.19
  -1   4   2   14.35    3.28
  -1   4   2   13.93    2.41
  -1   4   2   16.60    1.97
   1   4  -2   12.49    4.47
  -1   4   2   16.80    2.43
  -1   4   2   15.83    2.24
   1   4  -2   13.69    2.05
  -1   4   2   15.65    1.92
   1   4  -2   17.40    2.12
   1   4  -2   18.63    2.43
   1   4  -2   19.69    2.68
  -1  -4   2   18.56    2.24
   1  -4  -2   19.58    2.44
  -1  -4   2   18.95    2.19
  -1  -4   2   14.61    2.15
   1  -4  -2   19.93    2.63
  -1  -4   2   15.30    2.27
   1  -4  -2   16.61    2.24
   1  -4  -2   18.72    1.99
  -1  -4   2   14.46    1.87
   1  -4  -2   15.46    2.31
   1  -4  -2   10.54    1.80
  -1  -4   2   20.11    2.59
  -1   4   1  140.58    4.73
  -1   4   1  147.23    4.49
   1   4  -1  142.38    4.82
  -1   4   1  142.02    4.45
  -1   4   1  142.56    4.82
   1   4  -1  140.67    4.86
  -1   4   1  147.34    4.17
   1   4  -1  143.93    4.66
   1   4  -1  145.54    4.93
   1   4  -1  130.45    5.35
   1   4  -1  145.76    4.63
  -1   4   1  145.85    4.85
  -1   4   1  141.73    5.62
  -1  -4   1  136.46    4.47
   1  -4  -1  148.50    4.90
  -1  -4   1  149.37    4.64
  -1  -4   1  138.20    7.23
   1  -4  -1  145.31    4.29
   1  -4  -1  140.07    4.52
  -1  -4   1  147.77    4.67
  -1  -4   1  148.46    4.78
  -1  -4   1  142.93    4.93
   1  -4  -1  145.35    4.52
   1  -4  -1  147.23    4.94
   1  -4  -1  139.29    4.96
  -1   4   0  103.72    4.00
  -1   4   0   99.90    3.72
   1   4   0  104.53    4.25
   1   4   0  104.75    3.91
  -1   4   0  104.25    3.86
  -1   4   0   98.11    3.99
   1   4   0   95.34    4.21
  -1   4   0  101.11    3.90
   1   4   0   98.70    4.13
  -1   4   0  105.46    3.95
   1   4   0  104.49    3.81
  -1   4   0   98.79    4.29
   1   4   0   96.99    4.09
   1  -4   0  102.16    3.93
   1  -4   0  100.48    4.12
  -1  -4   0  105.78    4.10
  -1  -4   0   97.64    3.96
  -1  -4   0  104.93    3.87
   1  -4   0  107.98    4.06
   1  -4   0  101.81    3.94
  -1  -4   0  102.25    4.10
  -1  -4   0  103.10    3.80
  -1  -4   0  100.08    4.17
   1  -4   0  104.19    4.07
  -1   4  -1    6.89    2.11
   1   4   1    1.69    1.88
   1   4   1    5.89    2.00
  -1   4  -1   -0.28    1.78
  -1   4  -1    2.69    1.76
   1   4   1    0.15    2.04
  -1   4  -1    3.53    1.79
   1   4   1    2.65    1.55
   1   4   1    1.19    1.48
  -1   4  -1    3.58    1.61
  -1   4  -1    3.02    1.52
   1   4   1    3.52    1.70
  -1   4  -1    4.03    1.71
  -1  -4  -1    1.39    1.52
   1  -4   1    3.28    1.75
  -1  -4  -1    1.77    1.93
   1  -4   1    3.09    1.80
  -1  -4  -1    2.65    1.49
   1  -4   1    2.69    1.99
  -1  -4  -1    3.14    1.74
   1  -4   1    4.53    1.85
   1  -4   1    2.01    1.66
  -1  -4  -1    4.08    1.81
  -1   4  -2    0.36    1.88
  -1   4  -2    1.27    2.40
   1   4   2    3.59    1.55
   1   4   2    0.52    2.01
   1   4   2    1.05    1.38
   1   4   2    0.46    1.27
  -1   4  -2    1.85    2.28
   1   4   2   -0.40    1.74
   1   4   2    2.24    1.82
  -1   4  -2    1.54    1.28
  -1   4  -2    1.73    1.45
   1   4   2    2.32    2.15
  -1   4  -2    1.57    1.67
  -1   4  -2    1.73    1.81
  -1  -4  -2    1.85    1.79
   1  -4   2   -0.50    1.78
  -1  -4  -2    2.48    1.43
  -1  -4  -2    2.32    1.64
   1  -4   2    1.43    1.70
   1  -4   2    2.60    1.29
  -1  -4  -2    2.70    1.72
  -1  -4  -2    2.23    1.98
   1  -4   2   -1.34    1.82
  -1  -4  -2    0.35    1.91
   1  -4   2    0.96    1.78
   1  -4   2    0.36    2.03
   1   4   3   -3.29    2.28
  -1   4  -3   -4.06    1.84
   1   4   3   -1.24    1.47
   1   4   3    2.44    1.14
  -1   4  -3    0.36    1.36
   1   4   3   -2.18    1.79
  -1   4  -3   -1.67    1.92
  -1   4  -3   -0.64    1.71
   1   4   3   -1.14    1.31
  -1   4  -3    0.69    1.24
   1   4   3    3.37    1.52
   1   4   3   -0.26    1.98
  -1   4  -3   -1.35    3.03
  -1   4  -3    2.90    1.85
   1   4   3    0.97    1.86
   1  -4   3    3.93    2.08
  -1  -4  -3    3.46    1.70
   1  -4   3    0.98    1.86
  -1  -4  -3   -0.54    1.38
   1  -4   3   -2.12    1.79
  -1  -4  -3   -1.81    1.66
   1  -4   3   -0.09    1.21
  -1  -4  -3    2.60    1.92
  -1  -4  -3    2.51    1.95
  -1  -4  -3    0.09    1.37
   1  -4   3   -1.38    2.08
   1  -4   3   -2.53    1.64
   1   4   4    2.22    1.93
   1   4   4   -0.68    1.68
  -1   4  -4   -0.61    1.96
  -1   4  -4    0.67    2.01
  -1   4  -4    2.16    2.64
   1   4   4    0.12    3.00
  -1   4  -4    0.50    2.13
   1   4   4   -0.17    1.97
  -1   4  -4   -1.00    1.19
   1   4   4    0.83    1.25
  -1   4  -4    0.14    1.12
   1   4   4   -1.91    0.95
   1   4   4   -0.77    2.31
   1   4   4    1.80    1.64
   1   4   4   -0.11    1.56
  -1   4  -4    1.86    2.04
  -1  -4  -4   -2.09    1.33
   1  -4   4   -0.70    1.74
  -1  -4  -4   -0.24    1.28
  -1  -4  -4    0.57    1.89
   1  -4   4   -0.09    1.05
  -1  -4  -4   -0.55    1.88
   1  -4   4   -1.50    1.71
   1  -4   4    0.31    1.93
   1  -4   4   -1.26    3.36
   1  -4   4   -1.36    2.16
  -1   4  -5   49.94    4.99
   1   4   5   39.50    3.04
  -1   4  -5   39.63    3.89
  -1   4  -5   42.56    3.52
   1   4   5   42.57    3.91
  -1   4  -5   41.67    4.21
   1   4   5   41.10    2.47
   1   4   5   41.00    3.06
   1   4   5   36.23    3.28
   1   4   5   36.78    2.11
  -1   4  -5   43.90    3.95
   1   4   5   41.76    3.79
   1  -4   5   42.40    3.50
  -1  -4  -5   35.38    3.84
   1  -4   5   37.89    3.65
   1  -4   5   38.61    3.35
  -1  -4  -5   42.05    2.28
   1  -4   5   32.69    3.96
  -1  -4  -5   41.04    3.62
   1   4   6    1.09    2.43
   1   4   6   -3.13    1.88
   1   4   6   -1.77    2.49
   1   4   6   -1.91    1.04
   1   4   6   -1.47    1.91
  -1   4  -6   -3.30    2.48
   1   4   6    3.24    2.16
   1   4   6    1.86    2.25
  -1   4  -6   -2.27    2.37
  -1   4  -6    0.27    2.26
   1  -4   6    0.99    2.06
   1  -4   6   -2.39    2.38
  -1  -4  -6    0.55    2.62
   1  -4   6    2.87    2.30
  -1  -4  -6   -0.95    1.31
   1  -4   6    4.53    2.33
  -1   4  -7    1.58    2.36
   1   4   7    2.19    2.40
   1   4   7    1.47    2.19
   1   4   7    0.47    2.69
  -1   4  -7    3.48    2.60
   1   4   7    2.58    4.14
  -1   4  -7    3.83    2.97
   1   4   7    0.95    1.35
   1   4   7    0.48    2.68
   1   4   7    0.90    1.17
  -1  -4  -7   -1.38    2.59
   1  -4   7    3.07    2.67
   1  -4   7   -0.58    2.24
   1  -4   7    7.70    2.89
   1  -4   7   -0.25    2.38
   1   4   8   17.02    3.88
   1   4   8   18.02    2.96
   1   4   8   18.60    2.85
  -1   4  -8   17.90    3.96
   1   4   8   19.86    3.31
   1   4   8   16.06    1.65
  -1   4  -8   20.24    2.99
   1   4   8   17.69    2.32
   1   4   8   16.64    3.80
   1  -4   8   19.34    3.23
   1  -4   8   26.21    3.70
  -1  -4  -8   20.19    3.10
  -1  -4  -8   20.23    3.91
   1  -4   8   13.34    3.09
   1  -4   8   17.81    3.83
   1   4   9    0.04    1.41
   1   4   9   -0.40    2.81
  -1   4  -9   -1.82    3.78
  -1   4  -9    1.98    2.64
   1   4   9    1.88    3.73
   1   4   9   -2.41    3.57
  -1   4  -9    0.61    3.83
   1   4   9   -0.51    1.63
   1   4   9    0.23    4.68
   1   4   9    0.48    2.58
   1  -4   9    3.24    3.04
   1  -4   9    0.10    3.02
  -1  -4  -9    0.52    3.01
   1  -4   9    5.78    2.99
   1  -4   9   -0.96    3.20
   1   4  10    2.39    4.93
   1   4  10   -1.80    1.75
   1   4  10   -0.83    4.09
  -1   4 -10    4.12    2.80
   1   4  10   -1.07    1.53
   1   4  10    0.55    3.25
   1   4  10   -0.93    2.78
   1  -4  10   -8.24    3.81
   1  -4  10    4.05    5.76
  -1  -4 -10   -2.53    3.33
   1   4  11    7.26    4.95
   1   4  11    9.14    2.07
   1   4  11    5.52    1.76
   1   4  11   12.73    5.04
   1   4  11   12.90    3.33
   1   4  11   15.84    4.25
  -1   4 -11   26.13    5.90
   1  -4  11    8.14    3.95
   1  -4  11    4.84    4.36
  -1  -4 -11    1.13    4.13
   1   4  12   -3.58    5.35
   1   4  12   -4.26    5.96
  -1   4 -12    4.88    6.11
   1  -4  12   -2.18    4.62
   1   4  13    2.20    6.68
   1   4  13   -7.77    5.97
  -1   4 -13    0.40    6.94
   1  -4  13   -6.58    5.55
   1  -4  13  -11.94    4.69
   1   5 -13   12.87    7.59
  -1   5  13   11.24    3.02
  -1   5  13    9.32    7.20
  -1   5  13    9.66    6.88
  -1  -5  13    6.51    5.89
  -1  -5  13    7.42    5.63
  -1   5  12    5.04    2.76
  -1   5  12   -3.49    6.22
  -1   5  12   -0.93    5.69
   1   5 -12    1.74    6.21
  -1  -5  12    1.23    5.08
  -1  -5  12    4.42    5.42
  -1   5  11   -2.85    5.08
   1   5 -11    0.75    5.34
  -1   5  11    8.22    5.17
  -1   5  11    5.69    2.63
  -1   5  11    3.05    2.87
  -1  -5  11    7.25    4.69
  -1  -5  11   -5.62    4.90
  -1   5  10   13.83    5.03
  -1   5  10   15.23    3.46
   1   5 -10    5.33    5.18
  -1   5  10    4.03    4.84
  -1   5  10    7.89    2.45
   1   5 -10    9.47    3.33
  -1   5  10   11.76    2.74
  -1  -5  10    9.88    5.22
  -1  -5  10    8.51    4.41
  -1   5   9   -1.36    1.95
  -1   5   9   -2.71    2.44
   1   5  -9    4.16    2.76
  -1   5   9   -2.45    2.29
   1   5  -9    9.67    4.24
   1   5  -9    4.15    4.14
  -1   5   9    4.77    4.04
  -1   5   9    0.88    4.09
  -1   5   9    2.07    2.77
  -1  -5   9    7.34    3.70
  -1  -5   9   -6.58    3.59
  -1   5   8    5.17    2.18
  -1   5   8    4.34    2.84
  -1   5   8    8.46    3.89
  -1   5   8    2.60    1.90
   1   5  -8   -2.90    2.41
   1   5  -8    0.84    3.76
  -1   5   8    6.47    2.40
   1   5  -8    7.83    2.77
   1   5  -8   -1.12    3.58
  -1   5   8    2.60    2.52
  -1   5   8    4.85    3.60
  -1  -5   8    2.31    3.39
  -1  -5   8    3.53    2.94
  -1  -5   8    2.68    3.37
   1  -5  -8    2.98    2.98
  -1  -5   8    3.21    1.94
   1  -5  -8    4.32    3.62
  -1  -5   8    3.66    3.87
  -1   5   7    2.20    1.80
  -1   5   7   -1.65    3.03
  -1   5   7   -0.65    2.34
   1   5  -7    4.66    3.21
  -1   5   7   -0.82    2.23
  -1   5   7    2.09    1.89
   1   5  -7   -0.30    2.37
   1   5  -7   -1.23    2.44
  -1   5   7    1.94    1.80
   1   5  -7   -5.69    3.13
  -1   5   7   -4.42    2.85
  -1  -5   7    0.07    2.88
  -1  -5   7   -0.22    1.84
  -1  -5   7   -5.25    2.46
  -1  -5   7   -1.57    3.20
   1  -5  -7   -1.08    2.19
  -1  -5   7    4.56    3.08
   1  -5  -7    0.28    2.94
   1   5  -6    3.00    2.33
  -1   5   6    4.37    2.79
  -1   5   6    6.48    1.68
  -1   5   6    5.05    2.21
  -1   5   6    4.96    2.31
  -1   5   6    4.09    1.63
  -1   5   6    6.59    2.89
   1   5  -6    9.53    3.37
   1   5  -6    2.85    2.80
  -1   5   6    3.19    1.69
   1   5  -6    6.02    2.36
  -1  -5   6   -0.59    2.53
  -1  -5   6    7.49    2.58
  -1  -5   6    6.16    1.92
   1  -5  -6    0.82    2.80
   1  -5  -6    2.77    2.26
  -1  -5   6    5.41    3.13
  -1  -5   6    5.09    2.71
  -1   5   5    1.54    1.57
  -1   5   5   -2.60    1.85
   1   5  -5    2.19    2.12
   1   5  -5   -3.95    2.65
   1   5  -5    1.86    2.20
  -1   5   5    0.28    1.42
   1   5  -5   -2.39    2.82
  -1   5   5   -0.78    2.44
  -1   5   5   -1.60    1.37
  -1   5   5   -1.65    1.85
   1   5  -5    0.52    2.42
  -1  -5   5    5.06    2.44
  -1  -5   5    0.04    2.29
  -1  -5   5    0.82    1.81
   1  -5  -5   -0.17    2.04
  -1  -5   5   -1.88    2.17
  -1  -5   5    1.15    2.64
   1  -5  -5   -4.14    2.26
  -1   5   4    4.04    1.97
   1   5  -4    4.56    2.54
  -1   5   4    5.22    2.32
  -1   5   4    1.40    2.15
   1   5  -4    1.80    2.23
   1   5  -4    4.02    2.13
  -1   5   4    1.81    1.40
  -1   5   4    1.92    1.48
   1   5  -4    3.78    2.61
  -1   5   4    2.98    1.56
   1   5  -4    2.18    2.20
   1  -5  -4    1.50    1.65
  -1  -5   4    3.68    2.33
   1  -5  -4    1.73    3.23
   1  -5  -4   -1.11    2.19
   1  -5  -4    2.67    2.05
  -1  -5   4    4.54    2.62
  -1  -5   4    0.60    2.33
  -1  -5   4    0.98    2.49
  -1  -5   4    4.49    1.67
   1   5  -3   33.32    3.50
  -1   5   3   30.24    2.36
  -1   5   3   30.82    3.40
   1   5  -3   31.35    3.25
  -1   5   3   30.30    3.50
   1   5  -3   28.18    2.92
  -1   5   3   28.32    2.66
   1   5  -3   30.00    3.21
  -1   5   3   28.40    3.09
   1   5  -3   25.66    3.57
  -1  -5   3   30.59    2.89
  -1  -5   3   30.02    3.39
  -1  -5   3   28.63    3.39
   1  -5  -3   27.79    2.39
   1  -5  -3   27.96    3.46
   1  -5  -3   26.90    3.20
  -1  -5   3   27.34    3.35
   1  -5  -3   27.85    3.74
  -1  -5   3   32.04    3.63
   1   5  -2   33.78    4.14
   1   5  -2   36.30    3.62
   1   5  -2   41.04    3.35
  -1   5   2   37.89    3.46
  -1   5   2   31.90    3.68
  -1   5   2   37.94    4.31
   1   5  -2   38.34    3.33
  -1   5   2   35.12    3.13
  -1   5   2   41.75    2.94
  -1   5   2   32.08    2.69
  -1   5   2   35.84    3.30
   1   5  -2   35.28    3.51
   1   5  -2   39.06    3.55
   1  -5  -2   32.13    3.78
  -1  -5   2   40.00    3.20
   1  -5  -2   34.18    3.52
  -1  -5   2   33.01    3.22
   1  -5  -2   35.11    2.82
   1  -5  -2   33.12    3.24
  -1  -5   2   34.04    3.33
  -1  -5   2   32.38    3.31
  -1  -5   2   33.49    3.97
  -1  -5   2   40.59    3.53
   1   5  -1    1.41    2.07
  -1   5   1    2.11    1.92
   1   5  -1    0.60    2.41
  -1   5   1    0.78    2.27
   1   5  -1    1.12    1.97
   1   5  -1    3.92    2.03
  -1   5   1    4.07    1.83
   1   5  -1    3.98    2.31
  -1   5   1    0.16    2.25
  -1   5   1    1.25    1.69
  -1   5   1    7.24    2.00
  -1   5   1    3.16    2.08
   1  -5  -1    3.94    1.95
  -1  -5   1    2.73    1.95
   1  -5  -1    1.62    1.89
   1  -5  -1    1.71    2.35
  -1  -5   1    2.16    2.33
  -1  -5   1    4.11    2.02
  -1  -5   1    1.41    1.90
   1  -5  -1    2.10    1.94
  -1  -5   1    6.73    2.31
   1  -5  -1    0.86    1.89
  -1   5   0    0.68    2.12
  -1   5   0    1.01    1.96
   1   5   0   -0.01    1.93
   1   5   0    1.32    2.23
   1   5   0   -2.32    2.50
   1   5   0    4.10    1.90
   1   5   0    0.72    1.78
  -1   5   0   -0.70    1.91
  -1   5   0   -0.73    2.05
  -1   5   0    0.89    3.37
   1   5   0   -3.29    1.95
  -1   5   0    4.04    2.20
   1   5   0   -2.05    2.18
  -1  -5   0   -0.25    2.14
   1  -5   0   -1.26    2.18
  -1  -5   0    1.72    1.81
   1  -5   0   -1.56    1.75
  -1  -5   0   -1.93    1.81
   1  -5   0    0.18    2.06
   1  -5   0    1.90    1.87
  -1  -5   0    2.95    2.02
  -1  -5   0   -0.16    2.03
  -1  -5   0    3.56    1.95
   1  -5   0    0.24    1.84
  -1   5  -1    6.87    2.21
   1   5   1    3.74    1.95
  -1   5  -1    4.41    2.17
   1   5   1    3.77    1.58
  -1   5  -1    7.36    2.12
   1   5   1    7.95    2.35
  -1   5  -1    4.41    1.87
   1   5   1    7.43    2.50
  -1   5  -1    4.97    2.21
  -1   5  -1    6.72    2.23
   1   5   1    6.03    2.15
   1   5   1    5.81    2.54
   1   5   1    3.57    2.05
  -1  -5  -1    7.53    2.19
   1  -5   1    4.58    2.35
  -1  -5  -1    3.93    2.31
  -1  -5  -1    5.36    1.92
  -1  -5  -1    5.91    1.86
   1  -5   1    3.90    1.97
   1  -5   1    4.06    2.27
   1  -5   1    8.14    2.19
   1  -5   1    5.34    2.16
  -1  -5  -1    7.74    2.15
  -1  -5  -1    2.93    2.05
   1   5   2   21.32    2.38
  -1   5  -2   19.86    2.60
  -1   5  -2   18.95    2.64
  -1   5  -2   21.10    2.87
   1   5   2   26.50    2.89
  -1   5  -2   22.09    3.01
  -1   5  -2   28.27    3.31
   1   5   2   15.24    3.70
   1   5   2   21.97    3.61
   1   5   2   21.13    2.22
   1   5   2   20.48    2.58
  -1   5  -2   28.68    3.43
  -1   5  -2   23.07    2.96
   1   5   2   23.95    3.21
  -1  -5  -2   22.16    2.75
  -1  -5  -2   20.38    2.88
   1  -5   2   27.06    3.39
   1  -5   2   22.48    2.78
   1  -5   2   26.92    3.49
   1  -5   2   22.95    2.89
  -1  -5  -2   21.66    2.75
  -1  -5  -2   21.84    2.67
  -1  -5  -2   23.86    3.05
  -1  -5  -2   26.32    3.15
   1  -5   2   20.59    2.90
   1  -5   2   20.27    2.66
   1   5   3   29.59    2.82
   1   5   3   34.58    3.47
  -1   5  -3   31.47    3.43
  -1   5  -3   32.90    2.64
  -1   5  -3   33.39    2.90
  -1   5  -3   36.32    4.04
  -1   5  -3   35.83    3.81
   1   5   3   30.16    2.98
  -1   5  -3   32.10    3.61
   1   5   3   32.70    2.36
   1   5   3   27.88    3.21
  -1   5  -3   33.43    3.51
  -1  -5  -3   34.41    3.15
   1  -5   3   32.15    3.73
  -1  -5  -3   31.07    3.40
  -1  -5  -3   30.39    3.49
   1  -5   3   28.54    3.06
   1  -5   3   33.53    2.60
   1  -5   3   36.12    3.76
  -1  -5  -3   34.87    3.11
   1  -5   3   33.02    3.59
  -1   5  -4    9.21    1.82
   1   5   4    9.03    2.05
   1   5   4    4.05    2.40
   1   5   4    9.77    2.38
   1   5   4   11.98    2.05
  -1   5  -4    6.43    2.56
  -1   5  -4    8.67    2.70
  -1   5  -4    8.81    2.48
  -1   5  -4   12.56    1.65
  -1   5  -4    9.93    2.39
   1   5   4    7.99    1.78
   1   5   4    7.24    1.63
   1  -5   4    8.80    2.48
   1  -5   4   10.32    2.29
  -1  -5  -4    8.83    2.66
  -1  -5  -4   12.45    2.46
   1  -5   4    5.22    2.61
   1  -5   4    8.11    2.75
  -1  -5  -4    8.11    1.99
   1  -5   4   10.40    1.66
  -1   5  -5    3.48    1.45
   1   5   5    4.46    1.48
   1   5   5    0.86    2.13
  -1   5  -5   -0.45    2.58
   1   5   5    3.96    1.80
   1   5   5    5.46    2.13
   1   5   5    3.44    2.58
  -1   5  -5    7.06    1.66
   1   5   5    4.13    2.30
  -1   5  -5   -0.14    2.18
  -1   5  -5    2.96    2.51
   1  -5   5    3.44    2.74
   1  -5   5    3.45    2.38
   1  -5   5    5.25    2.36
   1  -5   5    1.48    2.53
  -1  -5  -5    5.71    2.48
  -1  -5  -5    3.99    1.83
   1   5   6    2.14    2.91
   1   5   6    4.98    1.50
   1   5   6    8.98    2.55
  -1   5  -6    8.38    3.16
   1   5   6    4.90    2.41
  -1   5  -6    2.38    2.70
  -1   5  -6    3.24    2.56
   1   5   6    5.55    2.40
   1  -5   6    9.51    2.99
   1  -5   6    4.47    3.65
  -1  -5  -6    3.79    1.80
  -1  -5  -6    3.74    2.74
   1  -5   6    9.05    2.71
   1  -5   6    6.47    3.04
  -1   5  -7   18.62    3.83
   1   5   7   11.49    3.49
   1   5   7   17.42    3.02
   1   5   7   17.40    1.84
   1   5   7   15.38    2.03
  -1   5  -7   16.46    3.87
   1   5   7   18.84    3.87
  -1   5  -7   17.59    3.23
   1   5   7   20.62    3.14
   1  -5   7   24.06    4.03
  -1  -5  -7   13.64    3.48
   1  -5   7   20.83    3.48
   1  -5   7   21.52    3.44
   1   5   8    1.31    2.67
   1   5   8    6.01    3.97
  -1   5  -8    6.49    2.84
   1   5   8    6.97    3.38
  -1   5  -8    6.64    3.83
   1   5   8    2.02    3.67
   1   5   8    6.29    2.79
  -1   5  -8    7.29    4.13
   1   5   8    2.27    1.78
   1   5   8    4.02    1.57
  -1  -5  -8   12.09    3.82
   1  -5   8    2.27    3.25
   1  -5   8    5.37    3.31
   1   5   9    5.62    3.16
   1   5   9    2.30    4.26
   1   5   9    4.33    3.00
  -1   5  -9    2.17    4.52
   1   5   9    4.41    4.21
   1   5   9    7.20    2.00
  -1   5  -9    8.11    3.15
   1   5   9    3.24    1.68
  -1  -5  -9    9.55    4.56
   1  -5   9    6.68    3.87
   1  -5   9    5.39    3.54
   1   5  10    4.38    2.01
  -1   5 -10    1.26    3.30
  -1   5 -10    1.19    4.92
   1   5  10    4.33    4.64
   1   5  10   10.85    4.73
   1   5  10    3.44    1.76
   1   5  10    3.10    3.38
   1   5  10    4.68    3.23
   1  -5  10    0.09    3.95
   1  -5  10    1.68    3.75
  -1   5 -11    2.57    5.54
   1   5  11   -6.20    5.63
   1   5  11  -10.89    4.96
   1   5  11   -0.12    3.56
   1  -5  11    0.75    4.37
   1  -5  11    9.90    4.98
   1   5  12   12.96    6.02
   1   5  12    1.56    6.18
  -1   5 -12    5.79    5.92
   1  -5  12    6.72    5.36
   1  -5  12    4.96    5.06
   1   5  13   -2.02    6.81
  -1   5 -13   11.98    7.72
   1   5  13  -10.96    6.94
   1  -5  13   14.81    6.40
   1  -5  13   11.25    5.79
  -1   6  13    8.34    7.67
   1   6 -13   -6.25    7.49
  -1   6  13  -12.44    7.18
  -1   6  13    1.08    3.08
  -1  -6  13  -11.33    6.07
  -1  -6  13    0.70    6.28
   1   6 -12   12.96    6.62
  -1   6  12    7.41    2.84
  -1   6  12    5.95    6.75
  -1   6  12    0.00    5.72
  -1  -6  12   14.02    6.13
  -1  -6  12   -0.47    5.74
  -1   6  11   -2.57    5.80
  -1   6  11    0.99    2.77
   1   6 -11    3.72    6.48
  -1   6  11   -5.08    5.90
  -1  -6  11    0.70    5.35
  -1  -6  11   -3.29    5.20
  -1   6  10   11.38    5.32
  -1   6  10    3.17    5.87
   1   6 -10   -3.79    4.95
  -1   6  10    8.23    2.92
   1   6 -10    7.20    4.04
  -1   6  10    5.98    2.47
  -1   6  10   -1.47    3.74
  -1  -6  10   -0.24    4.59
  -1  -6  10   13.11    5.84
  -1   6   9    4.82    2.35
  -1   6   9    2.47    2.67
   1   6  -9   12.07    3.54
  -1   6   9    3.83    8.82
  -1   6   9    5.68    4.71
  -1   6   9    1.21    3.37
   1   6  -9    7.91    4.65
  -1  -6   9    9.97    4.11
   1  -6  -9    9.16    4.51
  -1   6   8   -2.36    2.96
   1   6  -8    3.39    4.21
  -1   6   8   -2.58    3.81
  -1   6   8   -4.78    2.12
   1   6  -8   -1.33    3.05
  -1   6   8   -2.08    4.04
   1   6  -8    2.46    4.24
  -1   6   8   -1.52    2.57
  -1   6   8   -1.49    2.10
  -1  -6   8    5.64    3.74
   1  -6  -8    3.85    3.80
  -1  -6   8    3.54    2.22
  -1  -6   8    0.10    3.63
   1   6  -7    5.45    3.07
  -1   6   7   -1.96    1.87
  -1   6   7    2.24    1.97
   1   6  -7   -2.89    3.71
   1   6  -7    0.41    2.78
   1   6  -7   -0.26    3.59
  -1   6   7   -0.46    3.77
  -1   6   7    0.48    2.70
  -1   6   7   -5.79    2.68
  -1   6   7    4.04    2.00
  -1   6   7    2.05    3.43
  -1  -6   7   -0.25    4.13
   1  -6  -7    2.24    3.57
  -1  -6   7   -0.14    3.36
  -1  -6   7    6.88    2.18
  -1  -6   7    5.63    3.46
   1  -6  -7    5.65    2.79
   1   6  -6   64.74    5.81
  -1   6   6   62.81    5.52
   1   6  -6   69.56    5.89
  -1   6   6   56.03    3.16
   1   6  -6   65.96    4.36
  -1   6   6   55.62    3.01
  -1   6   6   76.27    4.59
  -1   6   6   59.51    4.89
  -1   6   6   55.12    3.68
   1   6  -6   55.99    4.69
   1  -6  -6   67.77    5.33
  -1  -6   6   56.10    5.12
  -1  -6   6   52.88    6.49
  -1  -6   6   62.13    3.86
   1  -6  -6   63.20    4.58
  -1  -6   6   54.19    5.16
  -1   6   5    5.82    1.78
   1   6  -5   10.62    3.48
  -1   6   5    8.34    2.66
  -1   6   5    8.32    1.90
  -1   6   5    7.93    3.03
   1   6  -5   14.38    3.50
   1   6  -5    6.69    2.70
  -1   6   5    5.11    2.05
   1   6  -5    5.40    2.71
  -1   6   5    5.08    2.51
   1   6  -5    6.28    3.67
   1  -6  -5    4.48    2.68
  -1  -6   5    7.77    2.92
  -1  -6   5    7.10    3.37
  -1  -6   5    7.57    2.86
  -1  -6   5    6.28    2.35
   1  -6  -5    5.56    2.92
  -1   6   4   54.71    2.93
   1   6  -4   49.82    4.65
  -1   6   4   55.55    3.01
  -1   6   4   53.46    4.17
   1   6  -4   55.72    5.15
  -1   6   4   58.65    3.47
  -1   6   4   52.19    4.00
  -1   6   4   56.97    4.57
   1   6  -4   52.13    4.52
   1   6  -4   56.70    4.32
   1  -6  -4   53.98    3.20
   1  -6  -4   48.80    4.26
  -1  -6   4   40.06    5.00
   1  -6  -4   53.29    4.57
  -1  -6   4   53.85    4.44
  -1   6   3    0.79    1.84
  -1   6   3    2.69    2.20
   1   6  -3    1.11    2.25
  -1   6   3    0.16    2.40
   1   6  -3    2.21    2.65
   1   6  -3    1.82    2.72
  -1   6   3    1.12    2.36
   1   6  -3    2.57    2.55
  -1   6   3   -0.89    1.85
   1   6  -3   -0.36    2.63
  -1  -6   3    2.79    2.62
   1  -6  -3    0.04    2.38
  -1  -6   3    1.24    2.43
  -1  -6   3    1.97    2.03
   1  -6  -3    0.70    1.93
  -1  -6   3    3.87    2.72
   1  -6  -3    2.05    2.38
  -1   6   2    0.30    2.33
  -1   6   2    0.67    1.75
   1   6  -2    2.54    2.34
   1   6  -2    2.05    2.17
   1   6  -2    1.75    2.57
  -1   6   2   -0.38    2.19
  -1   6   2    5.23    1.98
   1   6  -2    2.63    2.58
   1   6  -2   -1.61    2.39
  -1   6   2   -1.13    2.14
   1  -6  -2    4.70    2.35
  -1  -6   2    2.75    2.74
  -1  -6   2    2.54    1.98
  -1  -6   2   -1.09    2.05
  -1  -6   2    1.19    2.37
   1   6  -1   -2.75    2.40
   1   6  -1    3.12    2.21
   1   6  -1    0.41    2.17
  -1   6   1   -2.01    2.04
   1   6  -1   -0.12    2.14
   1   6  -1    0.51    2.43
  -1   6   1   -1.73    2.32
  -1   6   1    1.27    1.95
  -1   6   1    0.37    1.97
  -1   6   1    1.03    2.21
   1   6  -1    2.28    2.80
  -1  -6   1    3.97    2.39
  -1  -6   1   -1.05    2.17
   1  -6  -1    1.72    2.35
  -1  -6   1   -0.50    2.86
  -1  -6   1   -1.92    2.33
  -1  -6   1    5.44    2.05
   1  -6  -1    2.70    2.30
   1  -6  -1   -2.62    2.11
   1   6   0    0.85    2.22
  -1   6   0   -0.92    1.92
  -1   6   0    2.17    2.83
  -1   6   0    0.25    2.12
  -1   6   0   -1.55    2.14
   1   6   0    2.56    2.18
   1   6   0   -3.26    2.10
  -1   6   0    0.81    1.97
  -1   6   0    0.31    2.20
   1   6   0    1.04    1.97
   1   6   0   -0.11    2.25
  -1  -6   0    3.53    2.11
   1  -6   0    0.76    1.96
   1  -6   0    0.69    2.50
   1  -6   0    2.27    2.49
  -1  -6   0    0.86    2.03
  -1  -6   0    3.04    2.16
   1  -6   0   -0.12    2.19
  -1  -6   0    2.35    2.75
  -1   6  -1    5.05    2.26
  -1   6  -1   -2.92    2.31
   1   6   1    2.71    2.25
  -1   6  -1    1.10    2.41
   1   6   1    5.79    2.34
  -1   6  -1    4.53    2.39
   1   6   1    7.52    2.41
  -1   6  -1    4.60    2.11
   1   6   1    4.57    1.93
   1   6   1    2.98    2.38
  -1   6  -1    3.25    2.34
   1  -6   1    2.68    2.75
  -1  -6  -1    2.10    2.47
  -1  -6  -1    5.56    2.44
   1  -6   1    3.18    2.91
  -1  -6  -1    1.67    3.16
   1  -6   1    3.84    2.40
   1  -6   1    1.68    2.17
  -1  -6  -1    0.81    2.25
   1   6   2   37.40    3.98
   1   6   2   34.81    3.83
  -1   6  -2   35.65    3.97
  -1   6  -2   36.28    4.04
  -1   6  -2   37.82    3.99
  -1   6  -2   37.05    3.71
  -1   6  -2   37.32    4.24
   1   6   2   34.22    3.52
   1   6   2   37.63    3.15
   1  -6   2   35.11    4.17
  -1  -6  -2   37.02    4.14
   1  -6   2   36.04    3.69
  -1  -6  -2   35.75    3.82
  -1  -6  -2   33.70    3.78
   1  -6   2   38.05    4.09
  -1  -6  -2   42.16    3.71
  -1   6  -3   36.90    4.40
  -1   6  -3   33.30    4.10
  -1   6  -3   40.84    3.38
   1   6   3   38.10    4.15
  -1   6  -3   42.44    3.88
   1   6   3   40.24    3.96
  -1   6  -3   32.00    3.82
   1   6   3   39.78    3.03
  -1   6  -3   44.71    4.76
   1   6   3   40.06    3.57
   1   6   3   43.01    4.12
   1  -6   3   40.87    3.72
  -1  -6  -3   39.54    3.94
   1  -6   3   46.17    4.81
  -1  -6  -3   41.28    3.72
  -1  -6  -3   47.49    4.24
   1  -6   3   42.60    4.00
  -1  -6  -3   30.19    3.88
   1   6   4    9.93    2.58
   1   6   4   11.77    3.02
  -1   6  -4    5.92    2.82
   1   6   4    9.24    1.96
   1   6   4    1.41    2.56
  -1   6  -4    7.55    2.30
  -1   6  -4    6.51    2.88
  -1   6  -4    5.24    3.42
   1   6   4    9.38    2.31
  -1   6  -4    4.66    2.04
  -1   6  -4    3.19    3.02
   1   6   4    1.19    2.12
   1  -6   4   11.35    3.44
  -1  -6  -4    5.90    2.61
  -1  -6  -4    6.89    2.83
   1  -6   4    6.33    2.86
   1  -6   4    5.12    2.44
  -1  -6  -4    5.93    2.51
  -1   6  -5    3.95    2.12
  -1   6  -5    1.09    2.66
   1   6   5    2.72    2.08
   1   6   5    1.59    2.65
  -1   6  -5    4.00    3.05
   1   6   5   -0.17    2.49
  -1   6  -5    1.55    1.93
   1   6   5   -1.86    2.71
   1   6   5    0.94    2.44
  -1   6  -5    2.67    3.02
   1   6   5   -1.80    1.67
   1  -6   5    2.92    2.71
   1  -6   5    4.92    2.69
  -1  -6  -5    4.44    2.85
   1  -6   5    2.10    3.23
  -1  -6  -5    6.03    2.35
   1   6   6   -1.36    2.63
  -1   6  -6    3.54    3.32
  -1   6  -6   -0.31    3.00
  -1   6  -6   -0.73    3.17
   1   6   6   -2.72    2.97
   1   6   6    0.35    1.64
   1   6   6   -3.17    3.00
  -1   6  -6    3.43    1.80
   1   6   6   -1.04    2.71
   1  -6   6    2.25    3.57
   1  -6   6    0.90    2.92
  -1  -6  -6    2.46    2.40
   1  -6   6   -0.10    3.04
  -1  -6  -6    0.95    3.01
  -1   6  -7    3.74    3.74
   1   6   7   -2.92    2.95
   1   6   7    2.38    2.09
   1   6   7    2.66    3.07
   1   6   7   -3.31    2.90
   1   6   7    1.56    3.78
  -1   6  -7   -1.87    3.41
  -1   6  -7    2.06    3.11
   1   6   7    3.08    1.78
   1   6   7    1.89    3.55
   1  -6   7    8.75    3.41
   1  -6   7   -7.64    4.18
  -1  -6  -7    2.15    3.52
   1  -6   7    1.41    3.30
  -1   6  -8    5.07    4.34
  -1   6  -8    1.22    4.23
   1   6   8    1.19    1.81
  -1   6  -8    1.88    3.50
   1   6   8    2.78    3.41
   1   6   8    0.88    2.15
   1   6   8    4.14    4.22
   1   6   8    1.85    4.14
   1   6   8   -1.53    2.71
   1  -6   8    4.80    3.99
   1  -6   8    3.43    3.51
  -1  -6  -8   12.05    4.18
   1   6   9    3.66    4.46
  -1   6  -9    0.63    3.49
  -1   6  -9    3.16    4.84
   1   6   9    2.61    2.20
   1   6   9    7.54    3.10
   1   6   9    1.79    1.91
   1   6   9    4.59    3.72
   1  -6   9    0.93    3.84
  -1  -6  -9   -0.19    4.50
   1  -6   9    1.87    4.10
   1   6  10    6.65    5.58
  -1   6 -10   -2.43    5.23
   1   6  10    5.71    1.88
   1   6  10    6.72    5.29
   1   6  10   11.07    4.11
   1   6  10    9.51    2.27
  -1   6 -10   12.29    4.34
   1  -6  10   12.69    4.64
   1  -6  10    3.07    4.74
   1   6  11   -6.71    4.36
   1   6  11   -0.15    5.99
   1   6  11   -6.16    5.95
  -1   6 -11    3.34    5.98
   1  -6  11   -0.79    5.19
   1  -6  11    9.55    5.34
  -1   6 -12    8.49    6.52
   1   6  12   15.09    7.24
   1   6  12   13.49    6.93
   1  -6  12    2.24    5.42
   1  -6  12   11.57    5.75
  -1   7  12   -6.95    6.96
  -1   7  12   -0.88    3.07
  -1   7  12    4.45    7.16
   1   7 -12   12.70    7.52
  -1  -7  12    5.54    6.35
  -1  -7  12   14.07    6.80
  -1   7  11   -0.63    6.35
  -1   7  11   -4.79    2.78
  -1   7  11   11.28    6.43
   1   7 -11   -2.53    6.26
  -1  -7  11    4.29    5.41
  -1  -7  11    8.19    6.06
  -1   7  10   -1.52    5.75
   1   7 -10    5.83    5.69
  -1   7  10    3.92    5.69
  -1   7  10   -1.22    2.78
  -1   7  10   -5.20    4.41
   1  -7 -10   -2.19    5.23
  -1  -7  10   14.88    5.76
  -1  -7  10   -3.38    4.98
   1   7  -9   -2.26    3.75
  -1   7   9    3.71    2.71
   1   7  -9    1.28    5.00
  -1   7   9    5.48    5.46
  -1   7   9   -0.89    5.01
  -1   7   9    0.90    3.96
  -1   7   9    5.34    3.03
   1  -7  -9   -4.53    4.92
  -1  -7   9    9.46    5.11
  -1  -7   9    0.99    4.56
   1   7  -8    1.74    4.68
  -1   7   8    7.65    2.66
  -1   7   8   13.57    4.92
  -1   7   8    1.67    2.91
   1   7  -8   15.78    4.80
   1   7  -8    5.36    3.89
  -1   7   8    2.15    4.74
  -1   7   8    3.23    3.70
   1  -7  -8    4.96    4.74
  -1  -7   8   12.60    4.42
  -1   7   7    0.07    3.49
  -1   7   7    0.34    2.02
  -1   7   7   -1.24    2.36
  -1   7   7    5.55    4.18
   1   7  -7   -2.12    5.37
   1   7  -7    1.34    3.54
   1   7  -7   -0.72    3.90
  -1   7   7    7.24    3.36
  -1   7   7   -3.43    3.93
  -1  -7   7    2.14    2.73
  -1  -7   7   -1.06    3.55
   1  -7  -7    0.99    3.75
  -1  -7   7    4.24    3.90
   1   7  -6   -1.70    3.98
   1   7  -6    2.41    3.96
  -1   7   6   -1.39    2.02
  -1   7   6   -2.30    3.33
  -1   7   6   -4.30    2.91
  -1   7   6    6.89    3.92
   1   7  -6    5.37    3.20
   1   7  -6   -3.31    3.18
  -1   7   6    1.76    2.27
  -1   7   6    2.70    1.97
  -1  -7   6   -7.29    4.27
  -1  -7   6    2.76    3.57
  -1  -7   6    1.40    2.39
   1  -7  -6    3.79    3.32
  -1  -7   6    7.31    3.73
   1   7  -5    4.24    3.14
  -1   7   5    4.92    2.18
  -1   7   5    6.14    2.23
   1   7  -5    2.73    3.26
   1   7  -5    7.22    3.77
  -1   7   5    2.50    2.29
   1   7  -5    7.46    3.10
  -1   7   5    7.36    3.03
  -1   7   5    6.27    3.27
  -1   7   5    1.78    3.24
   1  -7  -5    1.14    3.11
  -1  -7   5    7.44    2.45
  -1  -7   5   11.06    4.66
  -1  -7   5    9.99    3.44
  -1  -7   5    7.33    3.21
   1  -7  -5    5.00    3.48
  -1   7   4   21.63    2.65
  -1   7   4   23.58    3.39
   1   7  -4   26.55    3.71
   1   7  -4   20.68    4.12
  -1   7   4   20.85    3.78
  -1   7   4   20.52    2.71
   1   7  -4   22.41    3.79
  -1   7   4   18.03    3.55
   1   7  -4   25.45    4.24
   1   7  -4   23.09    3.87
   1  -7  -4   18.33    3.82
  -1  -7   4   17.98    3.45
   1  -7  -4   21.11    3.57
  -1  -7   4   20.53    2.81
  -1  -7   4   23.35    4.02
   1  -7  -4   20.51    2.87
  -1  -7   4   21.22    5.53
  -1   7   3    6.57    2.79
   1   7  -3    5.15    4.36
   1   7  -3    3.80    2.91
  -1   7   3    7.39    3.08
   1   7  -3    3.26    3.18
  -1   7   3    3.47    2.89
  -1   7   3    0.98    2.20
   1   7  -3    6.23    3.49
   1   7  -3    6.22    2.63
  -1   7   3    4.18    2.34
  -1  -7   3    0.11    3.14
   1  -7  -3    1.47    2.76
   1  -7  -3    2.91    3.02
  -1  -7   3    3.23    2.67
   1  -7  -3    3.04    2.54
  -1  -7   3    3.45    2.31
   1   7  -2   19.77    3.59
   1   7  -2   15.26    2.98
  -1   7   2   18.04    4.22
  -1   7   2   22.63    3.52
  -1   7   2   18.69    3.43
   1   7  -2   19.13    3.50
   1   7  -2   23.33    3.18
   1   7  -2   20.33    3.39
  -1   7   2   13.17    3.06
  -1   7   2   14.53    2.70
  -1  -7   2   16.57    3.30
  -1  -7   2   19.13    3.16
   1  -7  -2   17.71    3.41
  -1  -7   2   18.68    2.88
   1  -7  -2   24.65    3.19
  -1   7   1    8.13    2.57
   1   7  -1    5.42    3.03
   1   7  -1    7.05    3.10
  -1   7   1    7.15    2.80
   1   7  -1    9.39    2.68
  -1   7   1    5.90    2.93
   1   7  -1    6.35    2.92
  -1   7   1   11.56    2.87
   1   7  -1    7.62    3.14
  -1   7   1    5.30    2.44
   1  -7  -1    7.69    3.08
  -1  -7   1    8.62    2.95
  -1  -7   1    7.86    3.02
   1  -7  -1   11.33    2.91
  -1  -7   1   11.76    2.86
   1  -7  -1   10.41    2.79
  -1   7   0   12.35    3.24
  -1   7   0   10.55    2.64
  -1   7   0   13.33    2.87
   1   7   0   13.41    3.09
  -1   7   0   13.21    3.36
  -1   7   0   13.82    2.92
   1   7   0    7.60    2.96
   1   7   0   13.84    3.07
   1   7   0   15.63    3.05
   1   7   0   11.59    2.71
   1  -7   0   11.72    2.97
  -1  -7   0   10.28    2.85
   1  -7   0   14.48    3.71
   1  -7   0    9.71    3.12
  -1  -7   0   14.03    3.05
  -1  -7   0   13.79    3.09
   1   7   1    2.52    2.22
  -1   7  -1   -1.25    2.33
   1   7   1   -0.83    2.38
  -1   7  -1    7.05    3.12
   1   7   1   -4.84    2.65
   1   7   1    0.11    2.89
   1   7   1   -1.43    2.67
  -1   7  -1    0.72    2.84
  -1   7  -1    0.29    2.29
  -1   7  -1   -0.58    2.23
  -1  -7  -1    1.15    2.51
  -1  -7  -1    3.53    3.40
  -1  -7  -1    2.99    2.73
   1  -7   1    3.02    2.83
   1  -7   1   -1.74    2.52
  -1   7  -2   11.59    3.47
  -1   7  -2    8.73    2.82
  -1   7  -2    9.89    3.15
   1   7   2    8.09    2.92
  -1   7  -2   10.52    3.18
  -1   7  -2   16.05    3.60
   1   7   2   10.51    2.46
  -1   7  -2    9.88    2.63
   1   7   2    7.25    2.82
   1   7   2    9.90    2.78
   1   7   2   11.25    3.14
  -1  -7  -2   11.10    3.10
   1  -7   2    5.34    3.07
   1  -7   2   11.50    2.94
  -1  -7  -2    9.63    3.19
  -1  -7  -2   10.30    2.90
  -1  -7  -2   11.45    2.94
   1   7   3   25.46    3.79
  -1   7  -3   30.45    3.55
  -1   7  -3   27.64    3.11
   1   7   3   20.38    3.67
   1   7   3   29.07    3.55
   1   7   3   25.31    3.30
   1   7   3   33.17    3.98
  -1   7  -3   24.97    3.51
  -1   7  -3   24.99    4.00
  -1   7  -3   30.49    4.00
  -1   7  -3   30.58    4.06
  -1  -7  -3   28.77    3.35
   1  -7   3   26.07    4.40
  -1  -7  -3   18.72    3.44
   1  -7   3   29.91    3.56
  -1  -7  -3   26.19    3.88
   1  -7   3   19.10    4.65
   1   7   4    1.06    2.67
   1   7   4    3.91    2.73
  -1   7  -4   -1.06    3.13
   1   7   4    0.22    2.60
   1   7   4    1.57    2.88
   1   7   4    4.46    3.42
   1   7   4    5.46    2.18
  -1   7  -4    3.28    3.50
  -1   7  -4    5.41    2.84
  -1   7  -4    1.37    3.14
  -1  -7  -4    5.70    3.13
   1  -7   4    4.01    3.44
  -1  -7  -4    8.52    3.12
   1  -7   4    2.77    3.36
   1  -7   4    3.83    2.97
  -1  -7  -4    6.80    3.27
  -1   7  -5   38.77    4.44
   1   7   5   36.34    4.14
   1   7   5   35.55    3.81
   1   7   5   43.93    4.47
   1   7   5   39.17    3.56
   1   7   5   42.27    5.46
  -1   7  -5   41.87    3.95
   1   7   5   38.26    4.26
  -1   7  -5   34.65    7.40
  -1   7  -5   41.02    4.47
  -1   7  -5   36.13    4.73
   1  -7   5   44.18    5.10
   1  -7   5   34.89    4.74
   1  -7   5   39.95    4.37
  -1  -7  -5   41.34    5.45
  -1  -7  -5   40.21    4.81
  -1  -7  -5   43.55    4.77
  -1   7  -6   27.73    2.77
   1   7   6   26.84    3.47
  -1   7  -6   22.41    4.34
   1   7   6   23.82    4.17
  -1   7  -6   20.11    4.58
   1   7   6   22.21    3.51
   1   7   6   22.41    3.29
   1   7   6   19.63    4.00
  -1   7  -6   26.86    4.22
   1   7   6   27.17    4.58
   1  -7   6   32.10    4.67
  -1  -7  -6   22.17    4.39
  -1  -7  -6   38.75    4.82
   1  -7   6   27.77    4.17
   1  -7   6   16.37    4.81
  -1   7  -7   11.06    4.44
   1   7   7   -2.99    2.02
   1   7   7   -0.30    2.43
   1   7   7   -0.46    3.64
  -1   7  -7   -2.37    3.79
  -1   7  -7    5.42    3.68
   1   7   7   -0.46    3.92
   1   7   7   -1.70    2.87
   1  -7   7    0.40    3.91
  -1  -7  -7    6.08    4.03
   1  -7   7   -0.96    3.35
  -1   7  -8    2.23    3.86
   1   7   8   -1.75    4.48
   1   7   8   -1.01    2.86
   1   7   8   -1.20    3.77
   1   7   8    5.05    4.43
   1   7   8   -1.30    2.10
   1   7   8   -2.75    2.42
  -1   7  -8   -4.18    4.33
   1  -7   8   -1.97    4.54
   1  -7   8    7.41    4.19
   1   7   9   -2.53    2.52
  -1   7  -9    3.92    5.27
  -1   7  -9   -0.04    4.14
   1   7   9   -0.31    5.33
   1   7   9   11.31    5.48
   1   7   9   -1.33    2.13
   1   7   9    2.97    4.43
  -1  -7  -9    2.90    5.00
   1  -7   9   10.39    4.75
   1   7  10   -0.91    4.48
   1   7  10    7.59    6.56
  -1   7 -10   20.23    6.37
   1   7  10    9.43    2.74
   1   7  10    4.02    6.26
  -1   7 -10   -1.81    4.52
   1  -7  10    7.51    5.22
   1  -7  10    1.65    5.40
  -1  -7 -10   -3.08    5.52
   1   7  11    8.83    5.02
   1   7  11    1.97    5.94
   1   7  11   -2.61    6.49
  -1   7 -11    3.30    6.38
   1  -7  11  -14.16    5.82
   1  -7  11    2.92    5.57
  -1   7 -12   -1.93    7.76
   1   7  12    8.58    8.05
   1   7  12    2.89    6.97
   1  -7  12   -0.34    6.43
   1  -7  12    2.68    6.17
   1   8 -11    2.31    7.31
  -1   8  11    7.16    7.30
  -1   8  11    4.65    3.28
  -1   8  11  -14.33    7.11
  -1  -8  11   -2.30    7.19
  -1  -8  11    1.88    6.00
  -1   8  10   13.25    6.81
  -1   8  10   -5.14    6.22
   1   8 -10   12.20    6.54
  -1   8  10    9.21    3.21
  -1   8  10   -3.97    9.24
   1  -8 -10   -2.95    6.09
  -1  -8  10    5.72    5.64
  -1  -8  10   11.72    6.48
  -1   8   9    6.12    3.12
  -1   8   9   -5.49    4.72
  -1   8   9    6.28    5.89
   1   8  -9    3.10    4.79
  -1   8   9  -10.86    5.95
   1   8  -9    5.06    5.46
  -1  -8   9   10.75    7.45
  -1  -8   9   -6.22    4.87
   1  -8  -9   -4.26    5.08
  -1   8   8    3.61    4.46
   1   8  -8   12.08    4.49
   1   8  -8   -9.25    4.85
  -1   8   8    7.43    2.96
  -1   8   8    3.55    5.35
  -1   8   8    7.20    5.35
  -1  -8   8   13.41    4.95
  -1  -8   8    2.97    5.42
   1  -8  -8    3.96    5.58
   1   8  -7    1.49    4.82
  -1   8   7   -1.39    4.06
   1   8  -7   -5.57    4.15
   1   8  -7   -2.95    3.18
  -1   8   7    1.64    2.86
   1   8  -7    0.20    4.67
  -1   8   7    5.59    4.84
  -1  -8   7    2.05    2.63
   1  -8  -7   15.90    4.72
  -1  -8   7   -3.87    4.68
   1   8  -6   15.87    4.43
   1   8  -6   11.26    4.18
  -1   8   6   11.22    3.71
  -1   8   6   10.50    4.02
  -1   8   6   10.67    5.02
   1   8  -6    8.36    3.30
  -1   8   6   12.69    6.58
   1   8  -6    9.83    6.93
  -1  -8   6    3.35    4.02
   1  -8  -6    7.88    7.00
  -1  -8   6    6.45    2.89
  -1  -8   6   16.07    4.65
  -1   8   5   20.95    4.67
  -1   8   5   23.48    4.03
  -1   8   5   23.84    3.21
   1   8  -5   26.15    3.74
   1   8  -5   30.41    5.00
   1   8  -5   17.86    4.33
   1   8  -5   17.35    4.37
  -1   8   5   32.52    3.84
  -1   8   5   20.62    4.30
  -1  -8   5   24.71    3.35
   1  -8  -5   21.01    4.44
  -1  -8   5   26.77    4.68
  -1  -8   5   21.19    4.56
  -1   8   4   12.70    3.84
   1   8  -4    4.80    5.18
   1   8  -4   20.13    4.38
   1   8  -4   14.11    4.32
  -1   8   4   16.06    2.98
  -1   8   4    6.12    3.93
   1   8  -4   18.19    4.17
  -1   8   4    9.28    3.63
  -1   8   4   13.46    2.95
   1   8  -4   13.42    3.47
  -1  -8   4   16.41    3.03
  -1  -8   4   15.93    4.08
   1  -8  -4   20.54    3.39
  -1  -8   4   17.92    3.89
   1  -8  -4   18.95    4.17
   1  -8  -4   18.41    3.95
   1   8  -3   31.62    4.47
  -1   8   3   26.72    3.86
   1   8  -3   25.91    3.82
  -1   8   3   23.87    3.42
  -1   8   3   29.56    4.42
   1   8  -3   29.55    4.82
   1   8  -3   21.98    3.75
  -1   8   3   29.45    3.95
  -1   8   3   22.93    4.14
   1   8  -3   21.73    4.30
   1  -8  -3   20.87    4.11
  -1  -8   3   20.08    4.34
  -1  -8   3   24.71    4.01
  -1  -8   3   26.13    3.52
   1  -8  -3   22.38    3.57
   1  -8  -3   24.43    4.06
  -1   8   2   19.93    3.10
   1   8  -2   13.23    3.41
   1   8  -2   21.26    4.17
  -1   8   2   18.93    3.85
  -1   8   2   27.53    3.44
   1   8  -2   21.26    3.98
  -1   8   2   14.43    3.90
   1   8  -2   23.67    4.26
   1   8  -2   23.26    3.81
  -1   8   2   16.30    3.79
   1  -8  -2   19.14    3.71
  -1  -8   2   26.20    4.52
   1  -8  -2   24.02    3.95
  -1  -8   2   24.94    3.49
  -1  -8   2   22.36    3.82
   1   8  -1   -0.91    2.96
   1   8  -1    5.34    3.07
   1   8  -1    5.17    3.52
  -1   8   1    0.21    4.21
   1   8  -1   -2.03    3.59
  -1   8   1    3.09    3.12
  -1   8   1   -0.52    2.47
   1   8  -1    5.23    3.42
  -1   8   1    2.76    3.30
  -1   8   1    6.95    2.90
  -1  -8   1   -0.19    3.04
  -1  -8   1    4.95    3.09
   1  -8  -1    4.07    3.67
  -1  -8   1   -2.93    3.58
   1  -8  -1    0.64    3.20
  -1   8   0    1.13    3.06
  -1   8   0    7.23    3.71
   1   8   0    2.24    3.34
   1   8   0   13.52    3.20
   1   8   0   -1.27    3.11
  -1   8   0    2.48    2.78
  -1   8   0    0.83    2.92
  -1   8   0    6.06    3.40
   1   8   0    3.01    3.06
  -1  -8   0   -2.65    2.93
   1  -8   0   -0.97    3.51
  -1  -8   0    0.32    3.33
   1  -8   0    6.62    3.23
  -1  -8   0    1.20    3.06
  -1   8  -1   21.24    3.54
   1   8   1   25.05    4.04
   1   8   1   25.70    3.91
   1   8   1   28.55    3.57
  -1   8  -1   23.75    3.69
  -1   8  -1   32.77    4.36
   1   8   1   26.05    4.02
  -1   8  -1   28.50    3.69
   1   8   1   24.56    3.74
  -1   8  -1   26.21    4.39
  -1  -8  -1   29.55    3.94
   1  -8   1   21.65    3.68
  -1  -8  -1   19.86    3.69
   1  -8   1   26.28    4.36
  -1   8  -2   16.08    3.90
  -1   8  -2   14.48    3.75
  -1   8  -2    9.35    4.10
   1   8   2   11.88    3.76
   1   8   2    6.59    3.56
   1   8   2   10.36    3.73
  -1   8  -2   14.52    3.17
   1   8   2   14.51    3.31
  -1   8  -2    7.45    3.41
   1   8   2    9.42    3.04
   1  -8   2    9.48    3.85
   1  -8   2   16.24    3.40
  -1  -8  -2    3.52    3.59
  -1  -8  -2   11.12    3.65
  -1   8  -3   -3.64    3.19
   1   8   3   -3.69    3.31
   1   8   3    2.00    2.84
  -1   8  -3    1.97    3.32
  -1   8  -3    4.60    2.74
  -1   8  -3   -2.98    4.46
   1   8   3    3.90    2.62
   1   8   3    3.38    3.63
   1   8   3   -2.56    3.30
  -1   8  -3   -1.03    3.53
  -1  -8  -3   -1.84    3.70
   1  -8   3    2.55    3.97
  -1  -8  -3   -1.20    3.52
   1  -8   3    4.47    3.06
   1   8   4    2.33    3.32
   1   8   4    3.45    3.76
  -1   8  -4   -1.81    2.58
   1   8   4   -2.03    2.89
  -1   8  -4   -1.24    3.77
  -1   8  -4    2.30    3.60
   1   8   4    0.76    2.52
  -1   8  -4    0.37    3.74
  -1   8  -4    7.14    3.51
   1   8   4    2.59    4.00
   1  -8   4    6.49    3.86
  -1  -8  -4    0.23    4.02
   1  -8   4    0.72    3.41
  -1  -8  -4    6.57    3.89
  -1  -8  -4    4.30    3.71
  -1   8  -5    7.06    4.11
  -1   8  -5    9.01    3.99
   1   8   5    8.31    3.12
   1   8   5    7.43    4.10
   1   8   5   11.27    3.48
  -1   8  -5    7.83    4.32
  -1   8  -5    7.29    3.02
   1   8   5    8.31    3.97
   1   8   5   10.92    2.65
   1  -8   5    6.46    3.51
  -1  -8  -5    8.86    4.14
  -1  -8  -5   15.17    6.10
   1  -8   5    6.91    4.12
   1   8   6    1.52    4.05
  -1   8  -6   -4.43    4.14
  -1   8  -6    0.97    4.30
   1   8   6   -3.32    2.45
  -1   8  -6    1.38    2.85
   1   8   6    6.56    3.33
   1   8   6    0.80    2.94
   1   8   6    2.78    4.83
  -1   8  -6    7.63    7.35
  -1  -8  -6    2.29    5.00
   1  -8   6    9.59    4.93
   1  -8   6   -0.60    3.80
  -1   8  -7    8.90    4.32
  -1   8  -7    2.33    4.53
   1   8   7    7.69    3.20
   1   8   7    2.44    4.84
  -1   8  -7    3.06    5.41
   1   8   7    4.85    2.67
   1   8   7    1.66    4.27
   1  -8   7    1.20    7.41
   1  -8   7   12.94    4.75
  -1  -8  -7    1.96    4.81
   1   8   8   -1.27    7.47
   1   8   8   -9.72    5.12
   1   8   8    3.89    3.11
   1   8   8   -1.57    2.45
   1   8   8    7.14    5.34
  -1   8  -8    9.23    4.87
  -1   8  -8   -4.04    5.16
   1  -8   8    8.75    5.49
  -1  -8  -8   15.31    5.36
   1  -8   8    5.27    4.55
  -1   8  -9    6.51    5.15
   1   8   9    4.60    4.80
   1   8   9    3.30    4.29
  -1   8  -9    6.18    5.78
   1   8   9   10.33    6.10
   1   8   9   -2.47    5.88
   1   8   9   -2.05    2.64
   1  -8   9   -2.46    5.62
   1  -8   9    3.63    4.95
  -1  -8  -9   20.07    5.98
   1   8  10   -0.73    5.39
   1   8  10  -10.98    6.48
  -1   8 -10   -3.32    5.90
   1   8  10   -1.17    6.33
   1   8  10   -1.00    2.49
   1  -8  10   -0.42    5.41
   1  -8  10   -3.63    6.34
  -1  -8 -10   -1.69    6.00
   1   8  11    1.40    7.64
   1   8  11   -6.25    7.52
  -1   8 -11    8.61    7.30
   1   8  11    1.59    2.24
   1   8  11   -2.41    7.78
   1  -8  11   10.89    7.06
  -1  -8 -11   -6.36    7.26
   1  -8  11    1.13    6.05
  -1   9  10   -0.85    3.42
  -1   9  10    2.81    7.54
  -1   9  10   -6.89    6.21
   1   9 -10   -1.49    6.58
  -1   9  10   -9.30    7.29
  -1  -9  10    4.28    6.22
   1  -9 -10   -3.37    6.63
  -1  -9  10    7.39    7.35
  -1   9   9    3.10    3.37
   1   9  -9    5.62    6.20
  -1   9   9   -0.55    5.41
  -1   9   9   -3.75    6.41
   1   9  -9   -2.62    5.35
  -1   9   9    7.08    6.60
  -1  -9   9    6.73    6.69
   1  -9  -9    7.26    5.87
  -1  -9   9   -6.72    5.43
  -1   9   8    4.56    5.33
  -1   9   8   10.08    6.00
  -1   9   8   -0.28    3.31
   1   9  -8    3.07    5.29
  -1   9   8    2.31    5.99
   1   9  -8   12.48    5.79
   1  -9  -8    5.15    6.02
  -1  -9   8   10.09    6.38
  -1  -9   8    5.11    5.06
   1   9  -7    2.59    5.21
   1   9  -7   10.69    5.22
  -1   9   7   -1.92    4.58
  -1   9   7    1.56    5.59
  -1   9   7   -2.45    3.21
   1  -9  -7    6.10    5.04
  -1  -9   7    2.21    4.96
  -1  -9   7   11.89    5.76
   1   9  -6    0.37    3.50
  -1   9   6    4.88    5.01
   1   9  -6    1.38    5.21
  -1   9   6   -8.34    4.60
   1   9  -6    4.00    4.49
  -1   9   6   -2.54    3.18
   1   9  -6    7.57    5.29
  -1  -9   6   -2.60    2.97
  -1  -9   6   -1.76    4.65
  -1  -9   6    0.29    4.98
   1  -9  -6   13.67    5.03
   1   9  -5    0.74    3.61
  -1   9   5   11.38    4.82
   1   9  -5   -0.37    4.53
   1   9  -5   -4.35    4.55
   1   9  -5    4.74    4.96
  -1   9   5    5.26    3.27
   1  -9  -5   11.71    4.97
  -1  -9   5    0.36    3.14
  -1  -9   5    0.56    4.72
  -1  -9   5    2.89    4.18
  -1   9   4    3.76    2.77
   1   9  -4    3.81    4.51
   1   9  -4    3.20    4.57
   1   9  -4    1.18    4.05
   1   9  -4   -0.60    3.81
  -1   9   4    2.49    4.50
   1  -9  -4    3.85    4.54
  -1  -9   4    3.50    3.25
  -1  -9   4   -2.26    4.20
  -1   9   3   23.32    3.33
   1   9  -3   20.50    4.10
   1   9  -3   29.02    5.10
  -1   9   3   24.48    4.77
   1   9  -3   22.22    4.37
  -1   9   3   20.32    3.67
   1   9  -3   22.31    5.14
  -1   9   3   29.77    4.79
  -1  -9   3   23.35    4.53
  -1  -9   3   19.56    3.87
   1  -9  -3   22.15    4.51
  -1  -9   3   23.37    6.45
  -1   9   2    4.27    4.24
   1   9  -2    9.71    4.47
  -1   9   2    2.88    3.45
  -1   9   2    8.24    4.01
   1   9  -2    6.85    3.97
   1   9  -2    8.60    3.82
  -1   9   2   12.11    3.27
   1   9  -2   15.09    3.90
  -1  -9   2   11.88    3.62
  -1  -9   2    4.02    4.71
   1  -9  -2   13.54    4.02
  -1  -9   2   15.02    4.20
  -1   9   1   22.74    4.05
  -1   9   1   35.09    5.09
   1   9  -1   29.44    4.40
   1   9  -1   31.10    4.66
  -1   9   1   31.86    3.96
   1   9  -1   35.78    4.92
   1   9  -1   33.17    4.51
  -1   9   1   31.04    4.77
  -1  -9   1   36.68    4.49
   1  -9  -1   27.86    4.67
   1  -9  -1   22.69    4.83
  -1  -9   1   30.82    4.67
  -1  -9   1   25.74    5.12
  -1   9   0   82.01    7.00
   1   9   0   79.22    6.44
   1   9   0   72.59    5.77
  -1   9   0   77.15    6.22
  -1   9   0   75.37    6.14
   1   9   0   66.37    6.57
  -1   9   0   82.07    6.29
   1   9   0   75.05    6.56
  -1  -9   0   77.55    7.31
  -1  -9   0   74.44    6.53
   1  -9   0   70.26    6.27
  -1  -9   0   70.28    6.39
   1  -9   0   63.50    7.08
   1   9   1   12.56    3.87
  -1   9  -1   17.23    4.02
   1   9   1   17.50    4.35
  -1   9  -1   15.56    4.03
  -1   9  -1   10.19    3.75
   1   9   1    8.45    3.56
   1   9   1    6.26    4.21
  -1   9  -1    8.10    4.14
   1  -9   1    8.65    4.74
   1  -9   1    4.37    3.63
  -1  -9  -1   12.95    4.02
   1   9   2   15.50    4.40
  -1   9  -2   13.29    4.19
   1   9   2   13.85    3.91
  -1   9  -2   18.32    4.60
   1   9   2   21.37    3.73
   1   9   2   18.84    4.42
  -1   9  -2   23.30    4.43
  -1   9  -2   19.62    3.96
  -1  -9  -2    9.38    4.16
   1  -9   2   15.37    4.05
   1  -9   2   14.99    5.23
   1   9   3    5.00    4.22
   1   9   3    5.79    3.48
  -1   9  -3    1.94    3.69
   1   9   3    1.22    3.01
  -1   9  -3    2.17    3.36
   1   9   3    6.29    4.26
  -1   9  -3   -2.88    4.14
  -1   9  -3    7.19    4.16
   1  -9   3   -3.30    3.61
  -1  -9  -3   -3.21    6.90
   1  -9   3   -2.84    4.05
   1   9   4   -6.49    4.42
  -1   9  -4    0.96    4.08
  -1   9  -4    4.89    4.56
   1   9   4    2.97    3.02
  -1   9  -4   -0.04    4.13
  -1   9  -4    3.13    3.33
   1   9   4    1.82    3.30
   1  -9   4    2.41    3.79
  -1  -9  -4   -0.27    4.21
   1  -9   4   -0.48    4.43
   1   9   5    4.73    4.93
  -1   9  -5    3.56    5.63
  -1   9  -5    6.69    4.54
   1   9   5    5.84    4.65
   1   9   5    4.00    2.96
   1   9   5    7.82    3.26
  -1   9  -5    3.67    4.47
  -1   9  -5    4.04    3.23
  -1  -9  -5    4.43    4.74
   1  -9   5    5.29    5.08
   1   9   6    5.24    3.11
   1   9   6   11.81    5.05
  -1   9  -6    9.29    5.29
  -1   9  -6    6.54    5.20
  -1   9  -6   12.53    5.21
   1   9   6   10.90    5.16
   1  -9   6    5.28    5.24
   1  -9   6   15.00    4.50
  -1  -9  -6   10.72    5.02
  -1   9  -7    7.64    5.26
   1   9   7    3.51    5.73
   1   9   7   10.24    3.18
  -1   9  -7    9.71    5.41
   1   9   7    2.99    5.20
   1  -9   7   -0.79    4.34
   1  -9   7   -2.17    5.91
  -1  -9  -7    2.61    5.19
  -1   9  -8   14.94    6.18
   1   9   8   10.42    6.00
   1   9   8    3.11    3.00
   1   9   8    5.95    6.31
   1   9   8    2.70    4.98
  -1  -9  -8    5.38    5.84
   1  -9   8   19.14   10.88
   1  -9   8   -0.69    4.99
   1   9   9    0.63    2.97
  -1   9  -9   -1.13    6.50
   1   9   9   -9.54    5.38
  -1   9  -9    5.93    7.17
   1   9   9    0.21    6.76
   1   9   9   -9.99    6.41
  -1  -9  -9   -0.13    6.19
   1  -9   9    6.36    6.77
   1  -9   9    2.48    5.42
   1   9  10    4.20    6.56
   1   9  10   16.00    7.46
   1   9  10    4.02    7.55
  -1   9 -10   -7.89    6.68
   1   9  10    1.70    2.98
   1  -9  10   20.37    7.72
   1  -9  10   -9.01    5.83
  -1  -9 -10    5.39    7.12
  -1  10   9    7.01    6.83
   1  10  -9    8.67    7.30
  -1  10   9    2.21    3.93
  -1  10   9   -6.36    7.41
  -1  10   9    8.98    7.76
   1 -10  -9    0.98    7.17
  -1 -10   9    8.58    6.46
   1  10  -8    7.10    6.56
  -1  10   8   10.01    6.20
  -1  10   8   -3.70    6.44
  -1  10   8  -11.81    6.92
  -1  10   8   -0.43    3.87
   1  10  -8   -0.79    6.09
   1 -10  -8   12.73    6.29
  -1 -10   8   -8.23    5.45
  -1  10   7    2.18    3.75
   1  10  -7    1.36    5.95
  -1  10   7  -11.86    5.78
  -1  10   7    2.87    6.12
   1  10  -7   17.98    6.48
  -1 -10   7   19.04   12.09
   1 -10  -7    0.02    5.86
  -1 -10   7   -4.57    5.27
  -1  10   6    1.25    3.73
   1  10  -6   -2.38    5.55
   1  10  -6    2.47    5.60
  -1  10   6    2.57    5.39
   1  10  -6   -8.42    5.59
  -1  10   6    5.24    5.98
  -1 -10   6    2.02    5.19
   1 -10  -6    4.44    5.48
  -1  10   5   -4.57    5.24
   1  10  -5    1.10    4.22
   1  10  -5    2.58    5.35
   1  10  -5   -3.88    5.33
  -1  10   5    6.14    3.86
  -1  10   5    3.21    5.82
   1  10  -5    4.26    5.24
  -1 -10   5   -7.58    4.72
   1 -10  -5   -6.08    5.10
   1  10  -4    4.38    5.08
  -1  10   4    7.94    5.39
   1  10  -4    3.60    5.08
  -1  10   4   15.50    5.31
  -1  10   4    6.15    3.65
   1  10  -4    3.05    5.04
   1  10  -4    0.90    4.24
   1 -10  -4    1.38    4.89
  -1 -10   4   -2.83    4.70
  -1  10   3    4.31    4.95
  -1  10   3    9.90    5.21
  -1  10   3   15.34    4.31
   1  10  -3    0.12    5.40
   1  10  -3    1.30    4.75
  -1  10   3    9.47    3.34
   1  10  -3    1.14    4.27
  -1 -10   3    4.30    4.50
   1 -10  -3    1.83    4.68
   1  10  -2   15.35    5.16
   1  10  -2    7.42    4.93
   1  10  -2   20.63    4.85
  -1  10   2   18.15    5.07
  -1  10   2   11.38    4.87
   1  10  -2   16.21    4.82
  -1  10   2   14.98    3.77
   1 -10  -2   20.28    4.93
  -1 -10   2   25.14    5.32
   1  10  -1   15.92    5.07
  -1  10   1   16.63    4.35
  -1  10   1    5.78    5.19
  -1  10   1   15.32    5.01
   1  10  -1   17.27    4.87
   1  10  -1   15.24    4.71
   1  10  -1   17.04    4.72
  -1  10   1   17.01    3.99
   1 -10  -1   19.15    5.06
  -1  10   0   26.71    4.78
  -1  10   0   31.11    5.30
   1  10   0   35.70    5.14
   1  10   0   22.31    4.80
  -1  10   0   36.03    5.23
   1  10   0   27.08    5.29
  -1  10   0   21.39    5.51
   1  10   0   32.50    5.81
   1 -10   0   28.07    5.12
  -1 -10   0   26.09    5.40
   1  10   1   16.07    4.36
  -1  10  -1    4.25    4.60
  -1  10  -1    8.99    4.34
  -1  10  -1    0.98    4.28
   1  10   1    6.01    6.65
   1  10   1    6.30    6.02
  -1  10  -1    1.42    4.24
   1  10   1   -0.60    4.65
   1 -10   1   12.91    4.25
  -1 -10  -1   10.24    4.68
  -1  10  -2    3.34    4.63
   1  10   2   -2.36    4.95
  -1  10  -2    6.40    4.57
   1  10   2    0.25    4.89
  -1  10  -2    4.24    4.10
   1  10   2    5.42    3.97
  -1  10  -2    5.42    5.12
   1  10   2    3.16    3.97
  -1 -10  -2    0.08    4.75
   1 -10   2   12.55    4.59
   1  10   3    4.19    3.91
  -1  10  -3    2.98    4.96
   1  10   3   -3.79    4.80
  -1  10  -3    8.72    4.17
   1  10   3    5.85    3.71
  -1  10  -3    8.19    4.89
   1  10   3    0.08    5.03
  -1  10  -3    5.53    4.54
   1 -10   3    0.67    5.88
  -1 -10  -3    0.74    4.57
   1 -10   3    5.39    4.19
  -1  10  -4   -3.62    4.51
   1  10   4   -0.11    4.93
   1  10   4    4.35    3.64
   1  10   4    0.34    3.79
  -1  10  -4   -4.69    4.09
  -1  10  -4   -2.93    5.04
  -1  10  -4   -5.38    5.02
   1  10   4    6.54    5.23
   1 -10   4   -2.14    4.39
  -1 -10  -4    9.76    5.27
   1 -10   4    4.27    5.64
   1  10   5   -1.57    3.35
  -1  10  -5    8.43    5.32
  -1  10  -5   -0.55    5.08
  -1  10  -5   12.38    5.45
   1  10   5    3.79    5.53
   1  10   5    5.88    5.65
  -1 -10  -5   -9.76    5.10
   1 -10   5   12.48    4.99
   1 -10   5   -5.57    5.72
   1  10   6    0.75    3.44
  -1  10  -6    6.12    5.72
  -1  10  -6   17.66    6.28
   1  10   6    6.43    5.85
   1  10   6   10.44    6.13
  -1 -10  -6   11.62    5.82
   1 -10   6   14.98    5.17
   1 -10   6   -1.56    6.60
  -1  10  -7    3.51    5.94
   1  10   7    5.63    6.39
  -1  10  -7   13.95    6.19
   1  10   7   -1.01    3.46
   1  10   7    5.32    6.02
   1 -10   7   11.05    5.50
   1 -10   7    5.85    7.09
  -1 -10  -7    3.62    5.81
  -1  10  -8   -0.10    6.13
  -1  10  -8    1.17    6.43
   1  10   8   -3.58    7.22
   1  10   8    0.75    3.53
   1  10   8   -0.25    5.71
   1 -10   8   19.48    7.99
  -1 -10  -8   -2.08    6.62
   1 -10   8    7.71    5.87
  -1  10  -9    6.88    7.72
   1  10   9   18.17    8.01
   1  10   9  -10.86    6.58
   1  10   9    6.69    3.77
   1  10   9   14.20    8.01
  -1  10  -9    1.79    6.79
  -1 -10  -9   -8.45    7.47
   1 -10   9    6.62    6.37
   1 -10   9   20.29    8.75
  -1  11   7    6.30    7.59
   1  11  -7   -6.33    6.65
   1  11  -7   15.04    7.34
  -1  11   7   -9.74    6.39
  -1  11   7   11.78    4.61
   1 -11  -7   19.75    7.20
  -1 -11   7   -7.18    6.41
   1  11  -6   10.37    6.52
  -1  11   6   -5.61    4.30
   1  11  -6   -0.01    6.44
  -1  11   6  -11.21    6.73
  -1  11   6    1.42    5.89
  -1 -11   6    6.91    6.10
   1 -11  -6    8.19    6.25
  -1  11   5   -2.58    4.11
  -1  11   5    6.87    5.78
  -1  11   5    2.56    6.15
   1  11  -5   -8.22    6.09
   1  11  -5    3.25    7.06
   1  11  -5   -2.07    6.14
   1 -11  -5   -2.27    5.92
  -1 -11   5    3.00    5.37
   1  11  -4   -0.35    5.91
  -1  11   4    6.33    4.27
  -1  11   4    4.36    5.62
   1  11  -4    2.98    5.84
   1  11  -4   -3.39    5.49
   1  11  -4    4.15    5.93
  -1  11   4    1.60    6.13
   1 -11  -4    0.94    5.78
  -1 -11   4    4.38    5.52
   1  11  -3    4.81    6.28
  -1  11   3    0.11    5.65
  -1  11   3    3.58    5.60
  -1  11   3    3.73    4.88
   1  11  -3   13.18    5.75
   1  11  -3    5.82    5.59
  -1 -11   3    6.01    5.74
   1 -11  -3   17.13    5.56
   1  11  -2   -5.11    5.19
  -1  11   2    3.21    5.45
   1  11  -2  -13.89    5.30
   1  11  -2    6.53    5.75
  -1  11   2   -6.62    4.50
  -1  11   2   -1.43    4.95
   1  11  -2   -1.25    6.11
   1 -11  -2   10.74    5.91
  -1 -11   2    6.35    5.15
  -1  11   1    2.56    5.55
   1  11  -1    8.38    5.27
  -1  11   1   -1.48    4.80
  -1  11   1   21.43    4.62
   1  11  -1    1.23    7.83
   1  11  -1   11.69    5.71
  -1  11   1   14.55    5.95
   1  11  -1    3.81    5.71
   1 -11  -1    8.05    5.16
  -1 -11   1    7.67    5.58
   1  11   0   -9.26    5.41
   1  11   0   11.72    5.30
   1  11   0    9.83    5.17
  -1  11   0   -3.36    5.15
   1  11   0   -1.00    5.63
  -1  11   0    7.06    4.80
  -1  11   0   -2.76    5.13
  -1  11   0    0.21    4.85
   1 -11   0   -6.59    4.97
  -1 -11   0   15.68    5.50
   1  11   1   -4.19    4.29
  -1  11  -1    3.94    5.10
   1  11   1   13.41    5.11
  -1  11  -1   -4.07    4.90
   1  11   1   -6.42    5.49
  -1  11  -1   -1.16    5.73
  -1  11  -1    4.63    5.45
   1  11   1   -5.86    5.25
   1 -11   1   -5.18    4.79
  -1 -11  -1    0.54    5.25
  -1  11  -2    2.26    4.96
   1  11   2   14.56    4.81
  -1  11  -2    2.50    6.11
   1  11   2    0.99    5.63
  -1  11  -2   -0.25    5.47
  -1  11  -2    0.25    6.27
   1  11   2   11.00    4.46
   1  11   2   13.31    5.94
   1 -11   2   11.11    5.50
  -1 -11  -2    8.90    5.50
  -1  11  -3   -4.23    5.99
  -1  11  -3    7.40    6.26
  -1  11  -3    6.35    5.11
   1  11   3   -1.53    5.93
  -1  11  -3    9.35    5.34
   1  11   3   22.24    6.56
   1  11   3    6.62    4.49
   1 -11   3   11.68    5.10
  -1 -11  -3    6.38    5.68
  -1  11  -4   -5.17    5.39
   1  11   4  -10.10    5.25
   1  11   4   -2.96    5.77
  -1  11  -4    3.21    5.50
   1  11   4   -1.05    4.32
  -1  11  -4   -0.14    6.27
   1 -11   4    3.47    5.25
  -1 -11  -4   13.91    6.07
  -1  11  -5   -1.74    6.45
   1  11   5   -8.39    5.82
   1  11   5   -1.81    3.89
   1  11   5   10.86    6.41
  -1  11  -5    7.68    5.64
  -1 -11  -5    3.85    6.49
   1 -11   5   13.91    5.72
   1  11   6    4.17    6.65
  -1  11  -6    1.19    5.86
  -1  11  -6   -6.22    6.59
   1  11   6    2.76    4.20
   1  11   6    7.20    6.44
   1 -11   6   14.84    6.28
  -1 -11  -6   -3.40    6.21
   1  11   7   11.78    7.28
   1  11   7    6.85    4.32
  -1  11  -7    7.49    6.51
   1  11   7   -2.67    6.19
  -1  11  -7    8.94    7.41
   1 -11   7    4.79    6.27
  -1 -11  -7    4.05    7.09
  -1  12   5   -4.29    7.70
   1  12  -5   -3.19    6.63
  -1  12   5    3.44    5.29
  -1  12   5  -16.58    6.64
   1  12  -5    3.51    6.66
   1 -12  -5  -17.35    6.75
  -1 -12   5    0.23    6.54
  -1  12   4   16.44    5.47
   1  12  -4    4.08    6.86
   1  12  -4    9.05    7.20
   1  12  -4   12.27    7.22
  -1  12   4   -3.15    6.72
  -1  12   4    2.85    7.30
  -1 -12   4   17.72    6.96
   1 -12  -4   12.04    7.10
   1  12  -3    7.39    6.85
  -1  12   3   13.46    6.62
  -1  12   3   11.98    7.29
   1  12  -3   20.71    6.92
   1  12  -3   10.60    6.88
   1  12  -3    5.48    6.86
  -1  12   3   13.03    5.72
   1 -12  -3   14.99    7.02
  -1 -12   3   13.50    6.05
  -1  12   2   -6.99    6.33
   1  12  -2    3.35    6.52
   1  12  -2   -4.71    6.51
   1  12  -2   -7.99    6.18
  -1  12   2   -6.95    5.54
  -1  12   2    9.36    6.68
   1  12  -2    2.15    6.83
   1 -12  -2    1.68    6.28
  -1 -12   2   -1.61    5.63
  -1  12   1   -2.75    6.11
  -1  12   1   -6.51    5.94
   1  12  -1   -7.60    6.06
   1  12  -1   -3.04    5.90
   1  12  -1    3.54    6.40
   1  12  -1    9.65    6.21
   1 -12  -1  -13.53    5.58
  -1 -12   1  -10.52    5.54
   1  12   0    8.04    6.08
   1  12   0   -5.76    6.12
   1  12   0    5.45    5.81
  -1  12   0    7.31    6.13
   1  12   0    0.54    5.94
  -1  12   0   22.29    7.91
  -1  12   0   11.10    6.40
  -1  12   0   -3.59    5.81
   1 -12   0   15.06    5.66
  -1 -12   0    1.65    6.05
   1  12   1   17.45    5.88
  -1  12  -1  -10.66    5.84
  -1  12  -1    1.79    6.18
  -1  12  -1   12.11    5.67
   1  12   1    6.35    6.80
   1  12   1    9.75    6.46
  -1 -12  -1    0.72    6.22
   1 -12   1   -0.06    5.88
   1  12   2    2.58    6.79
  -1  12  -2   -5.86    6.02
  -1  12  -2    2.20    6.16
   1  12   2   -3.94    5.00
  -1  12  -2   -5.27    6.38
   1  12   2   -0.41    6.62
  -1  12  -2   14.03    6.31
  -1 -12  -2    8.46    6.73
   1 -12   2    2.09    5.63
  -1  12  -3    2.32    6.99
  -1  12  -3    2.21    7.28
   1  12   3    0.27    6.57
   1  12   3   -0.18    6.18
   1  12   3   -2.54    5.00
  -1  12  -3    0.69    6.14
  -1 -12  -3    7.97    6.90
   1 -12   3    0.90    6.18
  -1  12  -4  -12.86    6.64
   1  12   4    5.02    5.32
  -1  12  -4    7.12    6.44
   1  12   4   -2.23    6.94
  -1 -12  -4    4.28    6.94
   1 -12   4   -3.48    6.00
  -1  12  -5    1.19    6.80
   1  12   5    7.21    7.19
   1  12   5   -9.87    7.37
  -1  12  -5   -0.08    7.51
   1  12   5   -5.38    4.96
  -1 -12  -5   -5.72    7.18
   1 -12   5   -0.60    6.28
   2   0 -14   -1.81    6.76
  -2   0  14   -0.82    5.98
  -2   0  14   11.88    4.28
   2   0 -13   -9.70    5.61
  -2   0  13   -9.14    5.09
  -2   0  13    0.83    3.50
  -2   0  13    1.25    3.82
  -2   0  12   -2.23    4.65
   2   0 -12   -4.27    4.75
  -2   0  12   -1.91    3.59
  -2   0  12   -1.75    3.16
  -2   0  11    0.09    3.21
  -2   0  11    1.92    3.33
  -2   0  11   -0.16    3.97
   2   0 -11    0.73    4.06
   2   0 -10   79.39    6.05
   2   0 -10   87.52    5.72
  -2   0  10   86.76    6.38
  -2   0  10   88.57    4.91
  -2   0  10   88.90    5.65
  -2   0  10   80.15    5.18
  -2   0   9   -1.51    2.80
   2   0  -9    0.93    2.85
  -2   0   9   -0.57    2.44
  -2   0   9    1.19    2.51
  -2   0   9    0.86    2.08
   2   0  -9    5.67    2.95
  -2   0   8   10.23    2.40
  -2   0   8   15.31    3.03
   2   0  -8    8.21    2.64
  -2   0   8    7.97    2.42
   2   0  -8   11.95    2.66
   2   0  -8    4.15    3.04
  -2   0   8    9.43    2.17
  -2   0   8   15.06    3.33
  -2   0   7   -1.00    2.08
  -2   0   7   -2.36    2.24
   2   0  -7    1.59    2.34
  -2   0   7   -0.76    1.77
  -2   0   7   -0.89    1.52
  -2   0   7    0.56    1.83
   2   0  -7   -0.29    3.45
   2   0  -7    1.36    2.23
   2   0  -6   69.29    3.70
   2   0  -6   77.54    3.66
  -2   0   6   79.30    4.12
   2   0  -6   75.78    3.97
  -2   0   6   77.22    3.77
  -2   0   6   70.98    3.52
   2   0  -6   74.08    3.64
  -2   0   6   76.63    3.86
  -2   0   6   69.44    3.25
   2   0  -6   70.85    4.35
   2   0  -5    0.70    1.79
  -2   0   5    1.29    1.46
   2   0  -5   -0.72    1.65
  -2   0   5    0.24    1.73
   2   0  -5    0.93    1.50
   2   0  -5    1.02    1.92
  -2   0   5    0.37    1.64
  -2   0   5    2.05    1.65
  -2   0   5    0.45    1.74
   2   0  -5   -0.28    1.49
   2   0  -4  219.83    5.59
  -2   0   4  220.09    5.68
   2   0  -4  233.39    5.81
  -2   0   4  223.26    5.57
  -2   0   4  221.38    5.48
   2   0  -4  229.90    5.58
   2   0  -4  222.15    5.97
  -2   0   4  230.86    5.64
  -2   0   4  220.41    6.04
   2   0  -3    0.56    1.38
  -2   0   3   -0.93    1.29
   2   0  -3   -2.53    1.29
  -2   0   3    1.26    1.27
  -2   0   3    1.54    1.41
  -2   0   3    1.99    1.16
  -2   0   3   -1.10    1.06
   2   0  -3    0.23    1.17
   2   0  -3    1.90    1.34
   2   0  -2   91.65    2.84
   2   0  -2   89.34    3.05
  -2   0   2   86.36    3.08
  -2   0   2   88.37    2.14
  -2   0   2   89.18    2.73
  -2   0   2   86.65    2.70
   2   0  -2   87.53    2.79
  -2   0   2   89.17    2.92
   2   0  -2   92.40    2.82
   2   0  -2   92.75    2.73
   2   0  -2   84.21    2.18
  -2   0   1    0.48    0.78
   2   0  -1   -0.72    0.78
   2   0  -1    0.46    1.04
  -2   0   1    0.24    1.16
   2   0  -1    0.85    0.96
   2   0  -1   -0.30    0.71
  -2   0   1    0.38    0.80
   2   0  -1    0.51    0.83
   2   0   0   18.88    1.58
   2   0   0   21.88    1.56
  -2   0   0   21.48    1.60
   2   0   0   23.29    1.47
  -2   0   0   21.78    0.81
  -2   0  -1    0.20    0.60
  -2   0  -1    0.52    0.66
   2   0   1   -0.46    0.53
  -2   0  -1   -0.57    1.06
   2   0   1   -1.36    0.74
   2   0   1    1.05    0.68
   2   0   1    0.48    0.94
   2   0   1    0.41    0.65
  -2   0  -1   -0.48    0.54
   2   0   1    0.16    0.52
  -2   0  -1    0.25    0.96
   2   0   1   -0.49    0.88
  -2   0  -1   -0.30    0.84
   2   0   2  314.54    6.70
  -2   0  -2  315.11    7.04
   2   0   2  322.90    6.22
  -2   0  -2  309.59    6.73
   2   0   2  311.14    7.00
  -2   0  -2  306.12    6.13
  -2   0  -2  313.91    6.43
   2   0   2  307.52    6.39
   2   0   2  301.80    6.16
   2   0   2  293.18    6.78
  -2   0  -2  320.40    6.16
  -2   0  -3   -0.53    1.19
   2   0   3   -0.92    1.07
   2   0   3   -0.68    1.53
   2   0   3    1.21    0.89
   2   0   3   -1.33    0.98
   2   0   3    1.68    1.05
  -2   0  -3   -0.33    1.15
   2   0   3    0.22    1.13
  -2   0  -3    0.17    0.83
  -2   0  -3   -0.21    1.02
   2   0   3    1.14    0.83
  -2   0  -3    0.81    1.46
  -2   0  -3   -0.89    0.73
   2   0   3   -0.77    1.13
   2   0   4   31.08    1.92
   2   0   4   26.60    2.26
   2   0   4   28.52    2.04
   2   0   4   28.20    2.31
  -2   0  -4   29.75    2.63
  -2   0  -4   28.39    1.58
  -2   0  -4   29.46    2.22
  -2   0  -4   27.73    2.66
   2   0   4   24.81    1.67
  -2   0  -4   29.43    1.74
   2   0   4   31.42    1.74
   2   0   4   26.08    2.13
   2   0   4   25.82    2.75
  -2   0  -5   -0.43    1.37
   2   0   5   -0.27    1.06
  -2   0  -5   -0.82    1.12
   2   0   5    0.03    1.26
   2   0   5   -1.27    1.95
  -2   0  -5    0.07    1.01
   2   0   5    0.41    1.16
  -2   0  -5   -0.57    1.77
   2   0   5    1.57    1.57
  -2   0  -5   -2.18    2.21
   2   0   5    0.07    1.34
   2   0   5    0.75    1.38
   2   0   5   -1.30    1.61
   2   0   6   46.95    2.86
   2   0   6   47.01    3.31
   2   0   6   44.60    4.04
   2   0   6   47.73    2.83
  -2   0  -6   42.06    3.54
   2   0   6   47.00    2.54
   2   0   6   46.51    2.30
  -2   0  -6   42.34    2.73
   2   0   6   47.12    2.87
  -2   0  -6   45.89    2.53
   2   0   6   42.95    3.42
  -2   0  -6   40.44    3.36
   2   0   7   -0.44    1.70
   2   0   7    1.56    1.77
  -2   0  -7   -0.60    1.66
  -2   0  -7   -0.79    1.70
  -2   0  -7   -1.47    2.15
   2   0   7    0.50    1.34
   2   0   7   -0.67    1.95
   2   0   7    1.45    1.90
   2   0   7    0.70    1.55
   2   0   8    4.58    1.63
   2   0   8    1.96    2.42
  -2   0  -8    0.65    2.10
   2   0   8    1.62    2.02
   2   0   8    1.72    1.83
   2   0   8    1.22    2.05
  -2   0  -8   -0.28    2.56
   2   0   8    5.01    2.30
  -2   0  -8   -0.36    1.88
  -2   0  -9   -1.78    2.44
   2   0   9    0.19    1.73
   2   0   9   -2.15    2.20
  -2   0  -9   -2.75    2.47
   2   0   9    5.64    2.91
   2   0   9    0.80    2.96
   2   0   9   -1.54    2.66
   2   0   9    2.57    2.29
  -2   0  -9    1.50    3.35
   2   0  10    4.92    2.48
   2   0  10    5.85    3.36
  -2   0 -10    1.77    3.94
   2   0  10    0.50    2.16
   2   0  10    0.25    2.02
   2   0  10    6.66    3.61
   2   0  11   -0.36    2.42
  -2   0 -11   -2.50    4.50
  -2   0 -11   -2.59    4.34
   2   0  11   -5.89    3.93
   2   0  11   -1.32    2.49
   2   0  11   -3.99    2.63
   2   0  11    8.16    3.48
   2   0  12    3.70    2.76
   2   0  12  -10.99    4.29
   2   0  12    1.05    2.91
  -2   0 -12    6.10    5.68
   2   0  13    3.88    5.24
  -2   0 -13    3.32    6.69
   2   0  13   -0.97    3.11
   2   0  14   -1.28    3.49
  -2   0 -14    1.73    7.23
   2   0  14    3.41    5.85
  -2   1  14    4.41    3.86
   2   1 -14    6.62    7.25
  -2   1  14   -5.52    5.89
  -2  -1  14   11.43    6.20
  -2  -1  14    7.11    4.59
  -2   1  13    2.81    4.60
  -2   1  13    5.24    3.54
  -2   1  13    1.73    5.69
  -2  -1  13    6.40    5.48
  -2  -1  13    6.23    4.00
   2  -1 -13    9.61    5.66
  -2   1  12   12.65    4.01
  -2   1  12   -1.53    5.02
   2   1 -12    3.01    4.87
  -2   1  12    4.05    3.19
  -2  -1  12   -4.85    3.27
   2  -1 -12    1.08    4.53
  -2  -1  12    2.72    3.33
  -2  -1  12    2.81    4.70
  -2   1  11    0.38    3.68
   2   1 -11    8.49    4.22
  -2   1  11   -5.34    3.19
  -2   1  11   -3.31    3.23
  -2   1  11   -3.25    6.64
  -2  -1  11    0.50    4.63
   2  -1 -11    0.65    3.82
  -2  -1  11    5.83    2.93
   2   1 -10    2.87    3.77
  -2   1  10    2.50    3.55
   2   1 -10    0.69    3.40
  -2   1  10    3.08    2.89
  -2   1  10    6.52    2.96
  -2   1  10   -0.76    2.27
   2  -1 -10    2.71    3.32
  -2  -1  10    4.70    3.19
  -2  -1  10    0.53    2.47
  -2  -1  10    4.61    3.33
   2  -1 -10    3.23    3.32
  -2  -1  10    3.16    2.62
  -2   1   9   -0.32    2.04
  -2   1   9    0.09    2.24
   2   1  -9    0.15    3.08
  -2   1   9    1.55    2.61
  -2   1   9    1.89    2.99
   2   1  -9   -4.07    2.79
   2   1  -9   -0.10    3.08
  -2   1   9    2.33    3.17
  -2  -1   9   -3.17    2.68
  -2  -1   9   -0.17    2.14
   2  -1  -9   -0.06    2.76
   2  -1  -9    0.19    2.74
  -2  -1   9    0.75    2.79
  -2  -1   9    1.83    2.36
  -2   1   8    5.31    2.51
   2   1  -8    4.76    2.82
  -2   1   8    3.74    2.35
  -2   1   8    4.82    2.10
  -2   1   8    6.66    2.67
   2   1  -8    5.04    2.68
   2   1  -8   -0.99    2.50
  -2   1   8    1.61    1.79
  -2  -1   8    3.79    2.22
  -2  -1   8    2.23    2.54
  -2  -1   8    0.41    2.04
  -2  -1   8    7.03    2.46
   2  -1  -8    4.11    2.56
   2  -1  -8    2.78    2.36
  -2   1   7   14.34    2.20
   2   1  -7   17.21    2.57
  -2   1   7   15.95    2.58
  -2   1   7   12.58    1.45
  -2   1   7   21.75    3.11
   2   1  -7   20.32    2.80
  -2   1   7   17.73    2.74
   2   1  -7   17.97    2.73
  -2   1   7   13.04    1.87
   2  -1  -7   18.75    2.48
  -2  -1   7   20.56    2.57
   2  -1  -7   15.27    3.02
  -2  -1   7   16.72    2.43
  -2  -1   7   22.13    2.67
  -2  -1   7   13.09    3.25
  -2  -1   7   19.74    2.94
   2  -1  -7   16.16    2.38
  -2   1   6   -1.75    1.21
   2   1  -6    1.06    2.08
   2   1  -6   -0.11    1.97
  -2   1   6    0.28    1.86
  -2   1   6    1.80    2.00
  -2   1   6   -0.22    0.86
   2   1  -6   -0.72    2.07
  -2   1   6    0.95    2.48
  -2   1   6   -1.07    0.92
  -2   1   6    2.92    1.58
  -2   1   6   -1.78    1.69
   2   1  -6   -1.30    2.52
   2   1  -6   -0.45    2.03
  -2  -1   6   -1.84    1.54
   2  -1  -6   -0.28    1.60
   2  -1  -6    1.07    2.61
  -2  -1   6   -0.96    2.14
   2  -1  -6    2.03    2.18
  -2  -1   6   -0.47    1.81
   2  -1  -6   -0.42    1.66
   2  -1  -6   -1.82    2.19
  -2  -1   6   -0.02    1.96
  -2  -1   6    3.25    1.75
  -2   1   5    2.28    1.32
  -2   1   5    4.98    1.92
  -2   1   5    2.91    1.54
  -2   1   5    2.97    1.42
   2   1  -5    4.08    1.78
  -2   1   5    0.64    1.81
   2   1  -5    2.31    2.04
  -2   1   5    2.14    0.96
   2   1  -5    2.23    1.74
  -2   1   5    2.03    1.72
  -2   1   5    4.20    0.91
   2   1  -5    3.70    1.96
   2  -1  -5    2.17    1.52
   2  -1  -5    3.78    1.50
   2  -1  -5    5.55    2.04
  -2  -1   5    1.82    1.64
  -2  -1   5    4.54    2.00
  -2  -1   5    4.81    1.79
   2  -1  -5    3.44    1.61
   2  -1  -5    4.37    0.98
   2  -1  -5    0.27    1.98
  -2  -1   5    5.16    1.95
  -2   1   4   14.09    1.97
   2   1  -4   14.13    1.82
   2   1  -4   14.13    2.03
  -2   1   4   14.09    1.38
  -2   1   4   13.98    1.51
  -2   1   4   15.83    1.99
   2   1  -4   13.55    2.11
  -2   1   4   15.70    1.95
   2   1  -4   14.70    1.76
   2   1  -4   15.79    1.84
  -2   1   4   12.99    1.46
  -2   1   4   15.42    2.03
   2  -1  -4   15.16    2.12
  -2  -1   4   15.79    2.10
   2  -1  -4   15.15    1.43
   2  -1  -4   15.60    2.09
   2  -1  -4   13.33    1.66
  -2  -1   4   10.21    1.67
  -2  -1   4   15.58    1.82
   2  -1  -4   13.19    1.55
   2  -1  -4   11.93    1.44
  -2  -1   4   12.93    1.92
  -2   1   3    5.32    1.03
  -2   1   3    6.09    1.02
  -2   1   3    5.16    1.21
  -2   1   3    3.04    1.47
   2   1  -3    6.00    1.57
   2   1  -3    5.19    1.52
   2   1  -3    4.74    1.42
   2   1  -3    6.31    1.78
  -2   1   3    5.24    1.53
   2   1  -3    5.69    0.82
  -2   1   3    3.69    1.23
   2   1  -3    3.01    1.43
  -2   1   3    3.67    1.44
   2   1  -3    6.42    0.80
  -2  -1   3    5.21    1.43
  -2  -1   3    6.26    1.60
   2  -1  -3    5.84    1.71
  -2  -1   3    6.44    1.76
   2  -1  -3    4.70    1.52
   2  -1  -3    4.39    1.09
  -2  -1   3    4.71    1.36
   2  -1  -3    4.32    1.04
   2  -1  -3    5.67    1.27
   2   1  -2  983.58   18.33
  -2   1   2  986.33   18.83
   2   1  -2  985.20   18.87
  -2   1   2  995.60   18.82
   2   1  -2  983.33   18.86
  -2   1   2  942.60   18.92
   2   1  -2 1000.00   18.82
  -2   1   2  965.66   18.68
   2   1  -2  960.62   18.98
  -2   1   2  970.05   18.68
  -2   1   2  978.29   18.48
   2   1  -2  982.23   18.30
   2   1  -2  970.63   18.76
  -2   1   2  984.51   18.10
  -2  -1   2  976.05   18.82
  -2  -1   2  960.02   18.92
   2  -1  -2  968.27   18.10
   2  -1  -2  971.98   18.96
   2  -1  -2  987.97   18.80
   2  -1  -2  966.18   18.65
  -2  -1   2  995.77   18.82
   2  -1  -2  970.40   18.79
  -2  -1   2  963.18   18.85
   2   1  -1    3.50    1.43
  -2   1   1    4.55    0.98
   2   1  -1    2.44    1.18
  -2   1   1    5.76    1.07
   2   1  -1    6.33    1.18
   2   1  -1    4.84    1.00
  -2   1   1    6.57    1.36
  -2   1   1    5.65    0.73
  -2   1   1    4.38    1.11
   2   1  -1    4.78    1.01
  -2   1   1    4.43    0.97
   2   1  -1    7.25    1.44
   2   1  -1    3.22    1.01
  -2  -1   1    4.32    1.15
   2  -1  -1    5.10    0.78
  -2  -1   1    4.76    0.94
  -2  -1   1    3.20    1.17
  -2  -1   1    4.78    1.01
   2  -1  -1    7.48    1.29
   2  -1  -1    5.27    0.76
   2  -1  -1    4.74    1.26
   2  -1  -1    4.15    0.96
  -2  -1   1    4.69    1.19
   2  -1  -1    4.95    1.08
   2   1   0   18.34    1.57
   2   1   0   20.46    1.30
  -2   1   0   21.66    1.66
  -2   1   0   15.43    1.82
   2   1   0   18.58    1.52
  -2   1   0   17.50    1.44
  -2   1   0   18.23    1.41
   2   1   0   14.88    1.56
  -2   1   0   19.78    1.52
   2   1   0   18.79    1.35
  -2   1   0   19.01    1.09
  -2  -1   0   16.85    1.66
   2  -1   0   17.76    1.57
  -2  -1   0   18.62    1.57
   2  -1   0   17.37    1.72
  -2  -1   0   18.52    1.24
   2  -1   0   19.01    1.89
   2  -1   0   18.91    1.41
  -2  -1   0   18.09    1.56
   2  -1   0   16.15    1.44
  -2  -1   0   16.25    1.43
   2  -1   0   17.98    1.05
   2   1   1    0.37    1.08
   2   1   1   -0.21    1.03
  -2   1  -1    0.33    0.89
  -2   1  -1   -2.24    1.04
   2   1   1    1.38    0.64
   2   1   1    0.90    0.64
  -2   1  -1   -0.19    1.16
  -2   1  -1    1.00    0.75
  -2   1  -1   -0.53    0.91
   2   1   1    0.96    1.42
   2   1   1    0.15    1.14
   2   1   1    0.67    1.07
  -2  -1  -1    0.96    0.54
  -2  -1  -1    0.38    0.93
  -2  -1  -1    1.42    1.06
  -2  -1  -1    0.24    0.62
   2  -1   1    0.45    0.76
   2  -1   1    0.03    1.01
   2  -1   1   -0.74    1.11
   2  -1   1    0.14    0.93
  -2  -1  -1    0.60    1.16
   2  -1   1   -0.12    1.23
  -2  -1  -1    1.38    1.11
  -2   1  -2   13.79    1.56
   2   1   2   13.04    1.76
  -2   1  -2   13.47    1.50
   2   1   2   13.07    1.69
  -2   1  -2   14.14    1.86
   2   1   2   13.32    1.47
  -2   1  -2   12.03    0.98
   2   1   2   12.79    1.59
  -2   1  -2   13.92    1.85
  -2   1  -2   12.70    1.55
   2   1   2   13.39    1.63
   2  -1   2   12.06    1.30
  -2  -1  -2   13.12    1.84
   2  -1   2   13.73    1.55
   2  -1   2   11.92    1.46
  -2  -1  -2   14.58    1.78
   2  -1   2   13.26    1.76
   2  -1   2   13.59    1.63
  -2  -1  -2   13.63    1.70
  -2   1  -3   46.55    2.17
  -2   1  -3   47.12    2.20
  -2   1  -3   42.15    2.68
  -2   1  -3   45.23    2.33
  -2   1  -3   42.93    2.38
   2   1   3   42.74    2.44
   2   1   3   43.02    2.40
   2   1   3   41.36    2.48
   2   1   3   42.80    2.32
   2   1   3   43.15    2.52
   2   1   3   42.92    2.35
   2  -1   3   43.64    2.98
   2  -1   3   45.39    2.28
  -2  -1  -3   42.97    2.40
  -2  -1  -3   44.02    2.40
  -2  -1  -3   43.53    2.52
   2  -1   3   42.58    2.18
   2  -1   3   46.23    2.23
  -2  -1  -3   43.39    2.71
   2  -1   3   45.04    2.41
   2   1   4    0.57    1.56
   2   1   4    0.31    1.43
  -2   1  -4   -1.07    1.12
  -2   1  -4    0.52    1.57
   2   1   4   -1.06    1.39
   2   1   4   -0.24    0.57
  -2   1  -4   -2.43    1.82
   2   1   4    0.72    0.64
   2   1   4    0.33    1.40
  -2   1  -4    1.94    1.51
   2   1   4    0.19    1.37
   2   1   4    2.26    1.32
  -2   1  -4    1.22    1.31
   2  -1   4   -0.64    1.33
  -2  -1  -4   -1.16    1.48
  -2  -1  -4   -0.32    1.29
   2  -1   4   -0.86    0.79
  -2  -1  -4    2.09    1.55
   2  -1   4   -0.09    1.31
   2  -1   4    1.28    1.36
   2  -1   4    0.55    0.83
   2  -1   4   -0.01    1.82
   2  -1   4    1.25    1.24
  -2   1  -5    0.76    1.43
   2   1   5    1.67    2.75
   2   1   5    0.71    1.38
  -2   1  -5   -0.08    2.13
   2   1   5    1.56    1.91
   2   1   5    0.03    0.75
  -2   1  -5   -0.54    1.73
   2   1   5    1.39    1.64
   2   1   5    0.71    1.77
  -2   1  -5    2.11    1.45
  -2   1  -5   -0.07    1.42
   2   1   5   -0.44    1.56
   2  -1   5    1.98    1.06
   2  -1   5    0.01    1.67
   2  -1   5    2.44    1.42
  -2  -1  -5    0.97    1.92
   2  -1   5   -2.42    2.03
  -2  -1  -5    1.51    1.51
   2  -1   5    0.76    1.28
   2  -1   5    0.87    1.53
   2  -1   5    2.27    1.74
   2   1   6   19.84    1.79
   2   1   6   20.66    1.55
   2   1   6   20.57    2.58
   2   1   6   20.46    2.73
   2   1   6   21.66    2.15
  -2   1  -6   18.09    2.02
  -2   1  -6   18.05    2.54
   2   1   6   20.44    2.36
   2   1   6   21.56    2.46
  -2   1  -6   20.49    2.48
   2   1   6   18.90    2.78
  -2   1  -6   18.16    2.71
   2   1   6   23.45    2.96
   2  -1   6   19.05    2.42
  -2  -1  -6   19.81    2.71
   2  -1   6   18.42    1.93
  -2  -1  -6   20.84    2.50
   2  -1   6   19.56    2.03
   2  -1   6   20.67    2.53
   2  -1   6   22.93    3.92
   2  -1   6   20.12    2.28
   2  -1   6   20.77    2.52
   2   1   7   13.94    2.18
   2   1   7   11.15    3.00
  -2   1  -7   13.47    2.84
  -2   1  -7   13.28    2.22
   2   1   7   10.15    1.33
   2   1   7    9.59    2.34
   2   1   7    9.25    2.06
   2   1   7   11.53    2.06
  -2   1  -7    8.69    1.98
   2   1   7   12.19    2.37
   2   1   7    9.76    2.43
   2  -1   7   16.65    2.50
  -2  -1  -7   12.57    1.35
  -2  -1  -7    9.73    2.54
   2  -1   7    9.35    1.86
   2  -1   7   12.56    1.68
   2  -1   7   11.12    1.76
   2  -1   7    8.84    2.04
  -2  -1  -7   10.11    2.10
   2  -1   7    9.75    2.01
   2   1   8    0.11    1.44
   2   1   8    0.38    3.25
   2   1   8    0.29    2.31
   2   1   8    0.44    2.17
  -2   1  -8    3.27    2.16
  -2   1  -8   -4.77    2.19
   2   1   8   -1.25    1.29
   2   1   8   -3.88    2.56
  -2   1  -8    0.04    2.84
   2   1   8   -0.99    2.01
  -2  -1  -8   -1.47    2.57
   2  -1   8   -0.82    2.07
  -2  -1  -8    1.42    2.80
   2  -1   8    1.11    1.82
   2  -1   8    1.22    2.27
   2  -1   8   -0.89    2.09
   2  -1   8    0.37    1.73
   2  -1   8   -0.60    1.72
  -2   1  -9   -0.43    2.74
   2   1   9    5.42    1.69
  -2   1  -9    3.06    3.49
   2   1   9    4.35    1.78
   2   1   9    9.42    2.62
   2   1   9    7.91    2.39
   2   1   9    7.77    3.66
   2   1   9    5.11    2.59
  -2   1  -9   10.95    2.68
   2   1   9    6.98    3.28
   2  -1   9    6.92    2.60
  -2  -1  -9    5.35    2.68
   2  -1   9    8.40    3.04
   2  -1   9    8.05    2.52
   2  -1   9    9.04    2.16
   2  -1   9    5.83    2.08
   2  -1   9    6.42    2.34
  -2  -1  -9    6.99    3.55
   2   1  10   -0.53    1.95
   2   1  10    1.57    1.84
   2   1  10   -2.02    2.71
  -2   1 -10   -3.32    3.08
   2   1  10    3.97    3.66
  -2   1 -10    3.20    4.13
   2   1  10   -1.02    2.30
   2  -1  10    2.23    3.33
  -2  -1 -10    3.57    3.91
   2  -1  10   -0.62    2.33
   2  -1  10    0.77    2.29
   2   1  11    3.44    2.22
  -2   1 -11    1.67    4.68
   2   1  11    3.06    2.63
   2   1  11    0.43    2.14
   2   1  11    1.26    3.09
   2   1  11    2.48    4.15
   2  -1  11    4.81    3.79
   2  -1  11    3.33    3.07
   2  -1  11   -2.04    2.62
  -2  -1 -11   -3.35    4.23
  -2   1 -12    9.73    5.40
   2   1  12   23.30    5.85
   2   1  12   19.62    2.96
   2   1  12    9.97    3.78
   2   1  12   13.74    2.66
  -2  -1 -12   12.59    5.40
   2  -1  12   12.81    4.61
   2  -1  12   18.88    3.31
  -2   1 -13   -6.85    6.40
   2   1  13    2.45    2.69
   2   1  13    7.70    5.87
  -2  -1 -13    1.36    6.32
   2  -1  13   -0.91    5.23
   2  -1  13   -1.70    3.40
  -2   1 -14    6.43    7.40
   2   1  14   -5.90    5.55
   2   1  14   -6.02    2.79
   2  -1  14   -5.54    5.78
  -2  -1 -14   -5.41    7.17
   2  -1  14    2.01    3.96
  -2   2  14   -2.53    3.70
  -2   2  14    0.93    6.80
  -2   2  14   -2.22    5.69
   2   2 -14    9.23    7.58
  -2  -2  14   -3.52    4.77
  -2  -2  14    1.91    6.36
   2   2 -13    2.41    6.20
  -2   2  13   -7.04    4.76
  -2   2  13    8.02    6.04
  -2   2  13    5.19    3.23
  -2  -2  13   -2.81    5.51
  -2  -2  13   -5.19    4.23
  -2   2  12   18.49    5.60
  -2   2  12   25.21    4.73
   2   2 -12   36.01    6.07
  -2   2  12   20.04    3.45
   2  -2 -12   28.07    5.06
  -2  -2  12   28.64    4.35
  -2  -2  12   19.27    5.19
  -2   2  11    8.85    3.76
  -2   2  11    4.04    4.90
   2   2 -11   -0.17    4.61
  -2   2  11    0.96    2.67
  -2   2  11    2.95    3.06
   2  -2 -11    5.25    3.85
  -2  -2  11    1.72    2.69
  -2  -2  11    7.84    5.35
  -2   2  10    1.80    2.29
  -2   2  10   -2.50    2.71
   2   2 -10   -4.38    3.42
  -2   2  10   -1.07    3.21
  -2   2  10   -0.40    1.76
   2   2 -10   -2.79    3.53
  -2   2  10   -2.25    3.82
  -2   2  10    0.48    3.48
   2   2 -10    1.79    5.12
  -2  -2  10   -3.13    2.72
   2  -2 -10    3.84    3.09
   2  -2 -10    0.17    3.12
  -2  -2  10    5.32    3.40
  -2  -2  10    1.96    3.53
  -2  -2  10   -1.42    2.35
  -2   2   9   12.16    3.15
  -2   2   9    3.60    3.05
  -2   2   9    6.92    3.12
  -2   2   9    4.10    1.80
   2   2  -9    3.29    3.23
   2   2  -9    1.80    2.95
  -2   2   9    8.43    1.67
  -2   2   9    3.93    2.47
  -2   2   9    3.35    2.10
   2   2  -9    4.21    3.21
  -2  -2   9    6.83    2.65
  -2  -2   9    5.67    3.14
   2  -2  -9    8.83    2.96
  -2  -2   9    5.65    2.54
  -2  -2   9    3.40    3.10
   2  -2  -9    2.91    2.86
  -2   2   8    0.52    1.58
  -2   2   8    2.59    1.65
   2   2  -8    1.85    2.82
  -2   2   8    4.83    2.40
  -2   2   8   -1.01    2.36
  -2   2   8   -0.41    2.60
  -2   2   8    3.11    1.74
  -2   2   8    2.00    2.13
   2   2  -8    4.86    2.66
   2   2  -8    0.42    2.57
  -2  -2   8   -0.98    1.96
   2  -2  -8   -1.69    2.23
  -2  -2   8    6.83    2.78
  -2  -2   8    0.86    2.21
   2  -2  -8   -0.30    2.38
  -2   2   7   20.10    2.76
  -2   2   7   17.56    2.24
   2   2  -7   21.84    3.14
  -2   2   7   15.08    1.76
  -2   2   7   17.02    2.23
   2   2  -7   20.20    2.74
  -2   2   7   19.18    2.83
  -2   2   7   22.83    2.45
  -2   2   7   18.99    2.82
  -2  -2   7   20.80    2.84
   2  -2  -7   20.38    2.74
  -2  -2   7   19.13    2.95
  -2  -2   7   21.65    2.35
  -2  -2   7   22.30    2.58
  -2   2   6   64.28    2.96
  -2   2   6   63.22    2.71
  -2   2   6   60.82    2.91
   2   2  -6   62.98    3.69
   2   2  -6   62.53    2.20
   2   2  -6   62.96    4.06
   2   2  -6   65.38    4.22
  -2   2   6   62.84    2.77
   2   2  -6   68.57    3.62
  -2   2   6   64.52    3.84
  -2   2   6   60.85    3.96
  -2   2   6   68.29    3.26
  -2  -2   6   64.67    3.29
   2  -2  -6   57.39    4.44
   2  -2  -6   58.88    2.86
   2  -2  -6   67.09    2.88
  -2  -2   6   67.16    3.97
  -2  -2   6   65.25    3.82
   2  -2  -6   61.06    3.40
  -2  -2   6   66.93    4.61
  -2  -2   6   63.42    3.52
  -2  -2   6   56.34    2.35
   2   2  -5    0.85    1.13
   2   2  -5    0.44    1.70
  -2   2   5    1.57    1.27
   2   2  -5    1.94    1.75
   2   2  -5   -0.54    2.05
  -2   2   5    3.39    2.02
  -2   2   5    0.85    1.19
  -2   2   5    3.15    1.41
  -2   2   5   -0.92    1.99
  -2   2   5    2.13    1.69
   2   2  -5   -0.62    1.76
  -2   2   5    1.31    1.30
   2   2  -5   -0.37    2.23
   2  -2  -5    1.78    2.07
   2  -2  -5   -0.30    1.17
   2  -2  -5    3.27    1.58
  -2  -2   5    3.72    1.95
  -2  -2   5    2.03    2.35
  -2  -2   5   -0.18    1.13
  -2  -2   5    1.65    1.78
  -2  -2   5   -0.98    1.53
   2  -2  -5    1.52    1.36
   2   2  -4  292.31    7.36
  -2   2   4  272.64    7.42
   2   2  -4  285.35    6.11
   2   2  -4  288.28    7.08
   2   2  -4  277.62    6.64
  -2   2   4  273.39    6.65
  -2   2   4  286.05    6.45
   2   2  -4  277.82    7.52
  -2   2   4  290.20    6.65
  -2   2   4  287.62    7.23
  -2   2   4  283.84    7.45
  -2   2   4  281.64    5.81
   2   2  -4  298.10    7.18
   2  -2  -4  285.85    6.46
   2  -2  -4  279.79    7.46
   2  -2  -4  279.26    5.80
   2  -2  -4  281.69    7.37
  -2  -2   4  280.03    8.18
   2  -2  -4  288.45    6.61
  -2  -2   4  284.14    7.09
  -2  -2   4  281.84    6.60
  -2  -2   4  284.48    7.52
   2  -2  -4  279.35    6.54
  -2  -2   4  288.84    6.11
  -2   2   3   56.24    3.12
   2   2  -3   59.42    2.91
   2   2  -3   54.75    2.32
  -2   2   3   58.12    2.61
   2   2  -3   59.91    2.97
  -2   2   3   53.87    2.53
   2   2  -3   54.78    2.68
  -2   2   3   57.68    3.29
   2   2  -3   57.52    3.40
   2   2  -3   56.99    3.16
  -2   2   3   52.54    3.00
  -2   2   3   57.53    2.51
  -2  -2   3   56.71    2.20
  -2  -2   3   57.59    2.61
  -2  -2   3   54.49    3.01
   2  -2  -3   55.84    3.11
   2  -2  -3   54.59    2.90
  -2  -2   3   52.74    2.94
  -2  -2   3   62.43    3.39
   2  -2  -3   52.22    2.56
   2  -2  -3   56.36    2.52
  -2  -2   3   55.91    2.87
  -2   2   2   58.70    2.95
   2   2  -2   60.70    2.85
   2   2  -2   58.22    3.23
  -2   2   2   57.97    2.79
  -2   2   2   57.73    2.58
   2   2  -2   63.27    2.73
   2   2  -2   58.55    2.75
   2   2  -2   58.07    2.40
   2   2  -2   58.49    2.83
  -2   2   2   58.51    2.55
  -2   2   2   58.93    2.51
  -2  -2   2   57.47    2.72
  -2  -2   2   54.29    2.79
   2  -2  -2   58.15    2.71
  -2  -2   2   58.15    2.35
  -2  -2   2   58.16    2.54
   2  -2  -2   60.78    2.53
  -2  -2   2   59.35    3.12
  -2  -2   2   56.91    2.73
   2  -2  -2   60.79    2.57
   2  -2  -2   57.31    2.88
   2   2  -1  222.21    5.36
   2   2  -1  218.74    5.33
  -2   2   1  225.47    5.31
   2   2  -1  226.68    5.42
   2   2  -1  226.68    5.47
   2   2  -1  223.79    5.73
  -2   2   1  228.10    5.36
  -2   2   1  225.15    5.57
  -2   2   1  230.33    4.72
  -2   2   1  229.24    5.58
   2   2  -1  226.96    5.28
   2   2  -1  224.41    5.30
  -2   2   1  225.49    5.23
   2  -2  -1  224.84    5.28
  -2  -2   1  226.27    5.31
   2  -2  -1  226.12    4.72
   2  -2  -1  227.43    5.34
   2  -2  -1  226.00    5.49
  -2  -2   1  222.87    5.47
  -2  -2   1  224.57    5.41
   2  -2  -1  221.84    5.37
  -2  -2   1  223.13    5.63
  -2  -2   1  223.05    5.31
  -2  -2   1  224.88    5.32
   2  -2  -1  225.70    5.45
   2   2   0  128.13    3.87
  -2   2   0  127.80    3.47
   2   2   0  130.74    3.64
  -2   2   0  129.08    3.57
   2   2   0  124.06    3.68
  -2   2   0  128.12    3.68
   2   2   0  124.50    3.42
   2   2   0  131.19    3.83
  -2   2   0  127.66    3.39
   2   2   0  131.45    3.37
   2  -2   0  123.23    3.68
  -2  -2   0  125.61    3.80
   2  -2   0  128.46    3.38
  -2  -2   0  128.64    3.81
  -2  -2   0  124.45    3.34
  -2  -2   0  123.37    3.61
  -2  -2   0  124.25    3.66
   2  -2   0  127.19    3.51
   2  -2   0  121.65    3.72
   2  -2   0  126.28    3.43
   2  -2   0  130.10    3.87
   2   2   1    5.65    0.97
  -2   2  -1    3.77    1.32
  -2   2  -1    2.01    1.48
   2   2   1    5.25    0.97
   2   2   1    5.57    1.41
   2   2   1    5.19    1.33
  -2   2  -1    4.02    1.31
  -2   2  -1    7.18    1.10
   2   2   1    5.34    1.42
  -2   2  -1    4.66    1.18
  -2   2  -1    3.77    1.43
   2   2   1    4.32    1.40
   2   2   1    6.53    1.56
   2  -2   1    5.46    1.52
  -2  -2  -1    5.57    1.37
  -2  -2  -1    4.51    1.36
   2  -2   1    4.52    1.46
   2  -2   1    4.84    1.19
   2  -2   1    6.33    1.42
  -2  -2  -1    3.90    1.31
   2  -2   1    4.09    1.23
  -2  -2  -1    4.93    1.51
  -2  -2  -1    6.35    1.44
  -2  -2  -1    4.95    0.91
   2  -2   1    4.25    1.35
  -2  -2  -1    5.07    1.01
   2   2   2    4.34    0.79
   2   2   2    6.34    0.82
  -2   2  -2    6.08    1.62
  -2   2  -2    7.55    0.85
   2   2   2    5.75    1.69
  -2   2  -2    6.08    1.48
   2   2   2    4.45    1.43
   2   2   2    5.69    1.56
  -2   2  -2    7.33    1.36
   2   2   2    6.49    1.51
  -2   2  -2    8.00    1.43
   2   2   2    8.19    1.49
   2   2   2    5.07    1.40
  -2   2  -2    5.29    1.55
  -2  -2  -2    5.39    0.78
  -2  -2  -2    8.67    1.57
   2  -2   2    7.49    1.86
   2  -2   2    5.58    1.48
  -2  -2  -2    4.46    1.63
   2  -2   2    4.82    1.49
   2  -2   2    7.84    0.80
   2  -2   2    7.34    1.58
  -2  -2  -2    5.31    1.52
  -2  -2  -2    6.36    0.69
   2  -2   2    8.54    1.40
  -2  -2  -2    4.86    1.46
   2   2   3    3.15    1.51
   2   2   3    3.44    1.56
   2   2   3    4.59    1.50
   2   2   3    5.22    1.58
  -2   2  -3    3.52    1.47
  -2   2  -3    2.61    1.52
   2   2   3    2.87    1.70
   2   2   3    3.74    1.41
  -2   2  -3    3.95    1.40
   2   2   3    1.80    1.69
  -2   2  -3    5.09    1.89
  -2  -2  -3    4.28    1.63
  -2  -2  -3    1.73    1.59
  -2  -2  -3    2.46    1.51
   2  -2   3    3.27    1.76
   2  -2   3    2.97    1.45
  -2  -2  -3    2.16    1.44
   2  -2   3    5.34    1.59
   2  -2   3    4.24    1.35
   2  -2   3    3.04    1.49
  -2   2  -4  131.55    4.28
   2   2   4  125.13    4.47
   2   2   4  126.37    4.50
   2   2   4  130.43    4.29
  -2   2  -4  132.65    4.07
  -2   2  -4  132.61    4.18
   2   2   4  129.09    4.32
  -2   2  -4  125.83    4.95
   2   2   4  129.08    4.37
   2   2   4  128.87    4.60
  -2   2  -4  131.83    4.18
   2   2   4  125.86    4.47
   2   2   4  132.52    4.25
   2  -2   4  131.76    4.28
   2  -2   4  130.14    4.26
  -2  -2  -4  128.40    4.16
  -2  -2  -4  131.67    4.57
   2  -2   4  118.53    4.90
   2  -2   4  133.10    4.78
  -2  -2  -4  128.42    4.31
  -2  -2  -4  129.40    4.58
   2  -2   4  132.93    4.35
  -2   2  -5   28.67    2.98
  -2   2  -5   37.03    3.43
  -2   2  -5   26.88    2.96
  -2   2  -5   32.60    2.76
   2   2   5   31.15    3.08
   2   2   5   29.94    2.79
   2   2   5   32.80    3.00
   2   2   5   36.67    2.86
  -2   2  -5   33.27    3.22
   2   2   5   30.93    4.41
   2   2   5   31.90    3.23
   2   2   5   33.97    3.31
   2  -2   5   33.02    2.80
  -2  -2  -5   30.34    2.92
  -2  -2  -5   31.87    2.77
  -2  -2  -5   34.74    3.21
   2  -2   5   33.79    2.64
   2  -2   5   32.37    3.56
   2  -2   5   33.07    2.79
   2  -2   5   28.55    3.90
   2   2   6   18.79    2.57
   2   2   6   20.99    2.89
  -2   2  -6   22.69    2.63
   2   2   6   22.95    3.12
   2   2   6   24.76    2.78
   2   2   6   25.61    3.17
   2   2   6   22.46    3.10
   2   2   6   21.43    2.78
  -2   2  -6   21.39    2.90
  -2   2  -6   20.15    2.77
   2  -2   6   23.51    2.92
  -2  -2  -6   21.87    2.62
  -2  -2  -6   19.84    2.70
   2  -2   6   23.65    2.48
   2  -2   6   22.45    2.63
   2  -2   6   21.74    2.95
   2   2   7   -6.50    2.71
   2   2   7   -0.80    1.82
   2   2   7   -1.44    2.66
  -2   2  -7   -0.35    2.19
   2   2   7   -0.69    0.92
  -2   2  -7    1.58    2.00
   2   2   7   -0.23    0.84
   2   2   7    4.02    2.04
   2   2   7   -1.42    1.94
   2   2   7    2.23    2.21
  -2   2  -7   -2.93    2.51
   2  -2   7    0.79    2.02
   2  -2   7    1.50    1.82
   2  -2   7    0.41    2.05
  -2  -2  -7   -3.92    1.98
   2  -2   7    0.15    2.08
  -2  -2  -7    0.96    2.33
  -2   2  -8    0.15    3.09
   2   2   8    0.93    1.18
  -2   2  -8    2.32    2.46
   2   2   8    0.36    2.37
   2   2   8   -1.51    2.22
   2   2   8    2.48    1.11
   2   2   8    0.70    2.38
   2   2   8    1.23    2.02
  -2   2  -8    1.76    2.59
   2  -2   8    1.82    2.06
  -2  -2  -8    3.11    2.71
   2  -2   8   -1.06    2.37
   2  -2   8    3.10    2.37
   2  -2   8   -3.65    2.31
   2   2   9   -0.88    2.91
   2   2   9    2.08    2.30
   2   2   9    5.84    2.93
  -2   2  -9    5.09    3.70
   2   2   9    3.95    1.33
   2   2   9    5.26    2.87
   2   2   9    5.03    1.47
  -2   2  -9   -0.76    3.05
  -2  -2  -9    4.45    3.39
   2  -2   9    4.94    2.87
   2  -2   9    7.12    3.02
   2  -2   9    1.48    2.40
   2  -2   9    4.63    2.69
   2   2  10    7.17    3.84
   2   2  10   -1.46    2.39
  -2   2 -10    5.03    3.01
   2   2  10    4.65    1.69
   2   2  10    3.01    3.39
  -2   2 -10    4.84    4.29
   2   2  10    1.35    1.60
   2  -2  10    2.30    3.31
   2  -2  10    5.31    2.65
   2  -2  10    1.14    3.38
  -2  -2 -10    3.86    3.92
   2   2  11    1.57    3.58
  -2   2 -11    3.22    6.86
   2   2  11    1.10    4.33
   2   2  11    0.05    1.83
   2   2  11   -0.18    2.65
   2   2  11   -0.28    1.87
  -2   2 -11    1.46    3.24
   2  -2  11    0.29    2.99
  -2  -2 -11   -3.08    4.37
   2  -2  11   -2.98    3.66
   2   2  12    1.71    1.97
   2   2  12   -1.32    3.95
   2   2  12   -0.49    2.18
   2   2  12    3.41    5.53
  -2   2 -12   -1.01    5.57
   2  -2  12    8.44    3.58
   2  -2  12    4.92    4.77
  -2  -2 -12    0.13    5.10
   2   2  13    6.97    3.20
   2   2  13    5.45    2.18
  -2   2 -13    4.68    6.83
   2   2  13   11.18    6.43
   2  -2  13   -1.01    5.38
  -2  -2 -13   19.22    7.83
   2  -2  13   10.82    4.11
   2   2  14    2.81    6.99
  -2   2 -14   -9.27    7.33
   2  -2  14    4.52    6.06
   2  -2  14   -8.84    4.27
  -2   3  14   -3.27    3.70
  -2   3  14   -3.05    6.15
   2   3 -14    7.75    7.60
  -2   3  14   -3.07    6.94
  -2  -3  14    0.59    5.26
  -2  -3  14    1.21    6.14
  -2   3  13    3.74    5.67
  -2   3  13    6.62    3.33
  -2   3  13   11.93    6.61
   2   3 -13   -7.05    6.45
  -2  -3  13   -5.65    5.39
  -2  -3  13    1.73    4.59
  -2   3  12    7.09    3.12
  -2   3  12    2.00    5.22
   2   3 -12   10.15    6.07
  -2   3  12   -4.16    4.57
  -2  -3  12   10.56    5.28
  -2  -3  12   -4.81    3.88
  -2   3  11   24.54    3.27
  -2   3  11   28.59    5.12
   2   3 -11   21.10    5.59
  -2   3  11   27.01    3.34
  -2   3  11   25.83    5.42
  -2  -3  11   21.17    4.16
  -2  -3  11   22.06    3.04
   2  -3 -11   23.39    3.93
  -2  -3  11   22.03    5.19
  -2   3  10    1.56    4.15
  -2   3  10    2.02    3.57
   2   3 -10    0.27    4.22
   2   3 -10   -1.10    5.46
  -2   3  10   -1.56    2.24
  -2   3  10    2.94    3.60
  -2   3  10   -1.89    2.29
   2  -3 -10   -2.45    3.28
  -2  -3  10    1.57    3.08
   2  -3 -10    3.44    3.08
  -2  -3  10    4.54    2.55
  -2  -3  10   -5.81    3.53
  -2   3   9    6.98    2.85
  -2   3   9    1.17    2.23
  -2   3   9    1.56    2.46
   2   3  -9   -0.16    3.41
  -2   3   9    1.68    1.92
  -2   3   9    2.68    2.26
   2   3  -9    7.40    3.19
  -2   3   9   -0.39    2.97
  -2   3   9    6.67    3.53
  -2  -3   9    5.35    3.31
   2  -3  -9    4.96    2.77
  -2  -3   9    9.95    2.99
  -2  -3   9    8.03    3.04
   2  -3  -9    5.65    2.87
  -2  -3   9    6.37    3.47
  -2   3   8    3.18    2.07
  -2   3   8    7.38    2.29
  -2   3   8    5.76    2.14
   2   3  -8    2.73    2.64
  -2   3   8    3.40    1.75
   2   3  -8    7.62    2.92
   2   3  -8    5.98    1.65
   2   3  -8    7.36    3.26
  -2   3   8    5.83    2.95
  -2   3   8    4.10    2.85
  -2   3   8    4.04    2.11
  -2  -3   8    2.84    1.55
  -2  -3   8    2.32    2.16
  -2  -3   8    5.32    2.46
   2  -3  -8    3.68    2.27
  -2  -3   8    1.26    3.05
  -2  -3   8   -0.29    2.85
   2   3  -7   -1.17    2.30
   2   3  -7    0.07    2.61
   2   3  -7    2.76    1.62
  -2   3   7    1.45    2.47
  -2   3   7   -0.45    2.26
  -2   3   7    2.52    1.78
   2   3  -7    3.05    2.42
  -2   3   7    1.58    1.90
  -2   3   7    0.90    1.85
  -2   3   7    1.13    1.55
  -2   3   7    2.83    1.88
   2  -3  -7    0.85    1.62
  -2  -3   7    4.60    2.55
   2  -3  -7    0.94    2.17
  -2  -3   7    0.15    1.42
   2  -3  -7    2.69    2.10
  -2  -3   7    2.60    1.85
  -2  -3   7   -1.26    2.42
  -2  -3   7    4.65    2.09
  -2   3   6  115.36    5.19
   2   3  -6  122.06    5.53
   2   3  -6  120.67    5.08
   2   3  -6  119.20    5.26
   2   3  -6  122.08    3.80
  -2   3   6  117.13    3.45
  -2   3   6  117.68    4.28
   2   3  -6  116.54    4.56
  -2   3   6  117.97    4.18
  -2   3   6  112.66    3.96
  -2   3   6  115.86    5.16
  -2  -3   6  113.53    6.09
   2  -3  -6  117.21    5.18
  -2  -3   6  116.02    4.13
  -2  -3   6  123.91    5.16
   2  -3  -6  117.60    4.44
   2  -3  -6  115.02    4.22
  -2  -3   6  120.43    3.66
  -2  -3   6  119.77    4.83
   2  -3  -6  119.46    3.42
   2   3  -5   83.18    4.13
  -2   3   5   86.57    2.40
   2   3  -5   85.83    4.49
  -2   3   5   85.07    3.61
  -2   3   5   83.05    3.24
  -2   3   5   85.91    3.48
  -2   3   5   85.14    4.33
   2   3  -5   85.59    3.23
  -2   3   5   87.01    2.44
   2   3  -5   90.66    3.75
  -2   3   5   84.01    4.14
  -2   3   5   80.32    4.85
   2   3  -5   88.93    4.14
   2   3  -5   84.21    4.77
  -2  -3   5   89.44    4.22
   2  -3  -5   84.70    4.09
   2  -3  -5   81.99    3.61
   2  -3  -5   88.06    3.68
  -2  -3   5   79.47    4.16
   2  -3  -5   80.44    5.01
  -2  -3   5   90.27    3.45
  -2  -3   5   81.52    4.97
  -2  -3   5   88.70    3.20
   2  -3  -5   81.88    3.61
  -2  -3   5   80.88    4.14
   2   3  -4   84.25    4.19
  -2   3   4   86.19    3.55
  -2   3   4   83.38    4.30
  -2   3   4   87.37    4.09
   2   3  -4   92.71    3.64
  -2   3   4   91.72    3.47
   2   3  -4   81.57    3.27
   2   3  -4   88.99    4.01
  -2   3   4   89.88    4.18
   2   3  -4   78.28    3.89
  -2   3   4   86.55    3.26
   2   3  -4   89.36    4.54
   2  -3  -4   88.45    3.50
  -2  -3   4   87.51    4.07
   2  -3  -4   82.08    3.31
   2  -3  -4   89.65    3.73
   2  -3  -4   81.58    3.97
  -2  -3   4   90.22    4.68
  -2  -3   4   84.53    3.23
   2  -3  -4   84.58    4.31
  -2  -3   4   95.32    4.05
  -2  -3   4   84.51    3.87
  -2  -3   4   88.74    3.37
   2   3  -3   87.37    3.26
   2   3  -3   86.74    3.47
   2   3  -3   85.81    3.71
  -2   3   3   88.06    3.56
  -2   3   3   80.89    4.74
  -2   3   3   82.57    3.33
  -2   3   3   84.64    3.30
   2   3  -3   89.05    5.70
  -2   3   3   78.34    3.59
   2   3  -3   87.53    4.01
   2   3  -3   82.58    3.68
   2  -3  -3   79.34    3.27
   2  -3  -3   79.74    3.28
   2  -3  -3   78.50    3.69
   2  -3  -3   83.50    3.87
  -2  -3   3   80.95    3.65
  -2  -3   3   82.64    4.57
  -2  -3   3   82.54    3.57
  -2  -3   3   81.11    4.09
   2  -3  -3   83.82    3.40
  -2  -3   3   84.04    3.28
  -2  -3   3   88.54    3.14
  -2   3   2    0.51    1.49
  -2   3   2    1.51    1.48
   2   3  -2   -0.99    1.93
  -2   3   2   -0.24    1.36
  -2   3   2   -0.25    1.36
   2   3  -2    2.90    1.38
  -2   3   2    0.12    0.75
  -2   3   2    3.64    1.77
   2   3  -2    0.38    1.59
   2   3  -2    2.43    1.75
   2   3  -2   -1.13    1.48
   2   3  -2   -0.11    1.59
  -2  -3   2   -0.89    1.87
   2  -3  -2   -0.37    1.60
   2  -3  -2    0.65    0.81
  -2  -3   2    1.54    1.34
   2  -3  -2    0.43    1.51
   2  -3  -2   -0.57    1.76
  -2  -3   2   -1.34    1.32
  -2  -3   2    0.38    1.40
  -2  -3   2   -0.25    1.34
   2  -3  -2    0.86    1.41
  -2  -3   2   -0.20    1.57
  -2   3   1    5.87    1.16
  -2   3   1    5.76    1.68
   2   3  -1    7.30    1.63
   2   3  -1    5.23    1.50
   2   3  -1    8.69    1.84
  -2   3   1    6.71    1.49
   2   3  -1    7.46    1.98
  -2   3   1    6.86    1.59
  -2   3   1    4.96    1.52
  -2   3   1    7.39    1.75
   2   3  -1    6.04    1.73
   2   3  -1    5.78    1.53
  -2  -3   1    7.24    1.60
   2  -3  -1    6.38    1.34
  -2  -3   1    6.94    1.53
  -2  -3   1    8.24    1.97
  -2  -3   1    7.17    1.74
   2  -3  -1    4.11    1.45
   2  -3  -1    7.32    1.74
   2  -3  -1    9.25    1.81
  -2  -3   1    6.65    1.51
   2  -3  -1    7.24    1.57
   2  -3  -1    5.59    1.59
  -2  -3   1    7.03    1.61
   2   3   0    2.97    1.34
  -2   3   0    4.77    1.43
   2   3   0    1.62    1.61
   2   3   0    2.29    1.25
  -2   3   0    2.46    1.33
  -2   3   0    1.15    1.66
  -2   3   0    2.87    1.49
   2   3   0    1.13    1.70
  -2   3   0    0.66    1.36
   2   3   0    2.19    1.54
  -2   3   0    5.66    1.47
   2   3   0    4.73    1.58
  -2  -3   0    4.12    1.37
   2  -3   0    4.53    1.57
   2  -3   0    5.45    1.66
  -2  -3   0    1.63    1.25
  -2  -3   0    1.36    1.54
   2  -3   0    2.13    1.42
  -2  -3   0    5.58    1.65
  -2  -3   0    1.85    1.56
   2  -3   0    2.52    1.35
   2  -3   0    3.14    1.60
   2  -3   0    1.80    1.44
  -2   3  -1    0.50    1.41
   2   3   1   -0.01    1.51
  -2   3  -1   -0.24    1.44
  -2   3  -1   -0.19    1.52
   2   3   1    0.75    1.14
   2   3   1   -0.44    1.55
  -2   3  -1    2.12    1.40
   2   3   1   -0.10    1.51
  -2   3  -1    0.90    1.62
  -2   3  -1    1.14    1.22
   2   3   1    0.76    1.45
   2   3   1   -0.72    1.09
  -2   3  -1    1.83    1.26
   2   3   1    1.10    1.63
  -2  -3  -1   -1.77    1.62
  -2  -3  -1    0.37    1.47
   2  -3   1   -1.22    1.16
   2  -3   1   -0.70    1.51
   2  -3   1   -0.66    1.49
  -2  -3  -1   -0.41    1.11
   2  -3   1    1.68    1.54
  -2  -3  -1    0.16    1.56
   2  -3   1   -1.44    1.26
   2  -3   1    2.31    1.64
  -2  -3  -1    0.97    1.18
  -2  -3  -1    0.96    1.47
  -2   3  -2   90.06    2.70
   2   3   2   89.54    3.45
  -2   3  -2   84.86    2.84
  -2   3  -2   89.85    3.60
  -2   3  -2   86.92    3.74
   2   3   2   90.67    3.62
  -2   3  -2   88.44    3.69
   2   3   2   91.10    3.64
   2   3   2   86.97    3.71
   2   3   2   85.50    2.75
  -2   3  -2   87.91    3.54
  -2   3  -2   89.23    3.36
   2   3   2   91.96    3.88
   2   3   2   89.47    2.77
  -2  -3  -2   87.83    3.55
   2  -3   2   90.16    3.86
  -2  -3  -2   87.25    3.62
  -2  -3  -2   84.22    2.63
   2  -3   2   90.96    3.40
   2  -3   2   89.18    3.64
   2  -3   2   93.57    3.76
  -2  -3  -2   89.12    3.86
  -2  -3  -2   94.32    2.79
   2  -3   2   85.06    4.41
  -2  -3  -2   86.03    3.66
   2   3   3   -0.38    1.75
  -2   3  -3    2.80    1.70
  -2   3  -3   -1.34    1.57
   2   3   3    2.13    1.60
   2   3   3    1.45    1.54
   2   3   3   -1.62    1.83
   2   3   3    0.92    1.62
  -2   3  -3    0.36    2.46
  -2   3  -3    0.67    1.65
   2   3   3    0.38    0.95
  -2   3  -3   -0.96    1.67
   2   3   3    1.95    1.76
   2  -3   3    4.61    1.92
  -2  -3  -3    0.48    1.88
   2  -3   3    0.99    1.58
   2  -3   3    1.31    1.94
  -2  -3  -3    0.11    0.80
   2  -3   3    2.24    1.63
  -2  -3  -3   -0.84    1.59
  -2  -3  -3    0.83    1.76
   2  -3   3    0.21    1.77
  -2  -3  -3    1.66    1.00
   2   3   4   47.76    5.08
   2   3   4   55.09    3.54
   2   3   4   60.30    3.84
   2   3   4   57.40    3.26
   2   3   4   60.04    3.78
  -2   3  -4   58.20    3.56
   2   3   4   59.43    3.20
  -2   3  -4   56.26    3.82
   2   3   4   62.47    2.00
  -2   3  -4   58.80    3.48
  -2   3  -4   54.55    3.41
   2   3   4   55.92    1.80
  -2   3  -4   61.54    3.54
   2   3   4   60.59    3.50
   2  -3   4   57.58    3.54
   2  -3   4   57.67    3.53
   2  -3   4   65.06    3.48
   2  -3   4   56.23    4.20
  -2  -3  -4   62.27    3.82
  -2  -3  -4   60.42    3.54
   2  -3   4   57.29    3.47
   2   3   5    0.01    1.88
  -2   3  -5   -0.94    2.07
  -2   3  -5   -0.19    2.27
  -2   3  -5    0.27    2.03
   2   3   5    0.65    0.61
   2   3   5   -2.24    1.72
   2   3   5    2.85    1.90
   2   3   5   -0.51    1.83
  -2   3  -5    0.36    1.87
   2   3   5    1.72    1.91
   2   3   5    1.25    2.69
   2   3   5    0.43    1.79
   2   3   5    3.96    2.35
  -2  -3  -5    0.90    2.07
  -2  -3  -5   -0.85    1.73
   2  -3   5    0.91    1.86
   2  -3   5   -1.98    1.55
  -2  -3  -5   -0.01    1.98
   2  -3   5    0.67    2.02
   2  -3   5    0.70    1.93
   2   3   6   -2.90    1.86
   2   3   6    4.22    2.16
   2   3   6    0.82    2.06
   2   3   6    0.96    2.03
  -2   3  -6    4.38    2.73
   2   3   6    4.16    1.91
  -2   3  -6    1.53    2.45
  -2   3  -6    0.38    2.09
   2   3   6   -0.54    2.26
   2  -3   6    1.63    1.76
   2  -3   6   -1.28    2.07
   2  -3   6    0.43    1.94
  -2  -3  -6   -1.00    2.20
   2  -3   6    4.44    2.18
  -2  -3  -6    0.34    2.10
  -2   3  -7    3.05    2.55
   2   3   7    7.77    2.12
   2   3   7    7.55    2.79
   2   3   7    8.32    2.95
   2   3   7    8.31    2.60
  -2   3  -7    3.05    2.24
   2   3   7    6.78    2.49
   2   3   7    3.63    2.74
  -2   3  -7    4.74    3.05
  -2  -3  -7    6.96    2.50
  -2  -3  -7    9.87    2.85
   2  -3   7    6.21    2.64
   2  -3   7    7.19    2.52
   2  -3   7    8.07    2.51
   2  -3   7    8.57    2.28
  -2   3  -8    0.24    3.07
  -2   3  -8    0.91    2.32
   2   3   8   -2.16    2.58
   2   3   8    2.33    2.83
   2   3   8   -2.33    2.69
   2   3   8   -2.12    2.84
   2   3   8   -0.23    2.08
  -2   3  -8    4.37    3.04
   2  -3   8   -1.82    2.62
   2  -3   8    2.29    2.34
  -2  -3  -8   -1.65    2.50
   2  -3   8   -2.34    2.57
   2  -3   8    3.14    2.92
   2   3   9    3.46    3.54
   2   3   9    3.42    3.31
  -2   3  -9    0.72    3.27
   2   3   9    2.97    2.34
  -2   3  -9   -0.83    3.82
   2   3   9    2.95    3.21
  -2   3  -9    0.55    2.54
   2  -3   9   -2.93    2.77
  -2  -3  -9   -0.52    3.41
   2  -3   9   -2.03    2.62
   2  -3   9   -1.48    3.15
   2  -3   9   -4.88    2.93
   2   3  10    4.24    2.71
  -2   3 -10    8.24    2.82
   2   3  10    5.47    3.88
   2   3  10    9.55    4.31
   2   3  10    1.42    3.73
  -2   3 -10    5.67    4.36
   2  -3  10    1.18    3.57
  -2  -3 -10   15.39    4.22
   2  -3  10    6.04    4.63
   2   3  11    0.21    2.99
   2   3  11    4.29    4.31
   2   3  11    7.62    4.37
  -2   3 -11    4.03    5.44
   2   3  11    6.60    4.73
   2  -3  11   -5.94    3.72
   2  -3  11   -3.12    3.27
   2   3  12    2.47    5.19
   2   3  12   13.34    5.63
   2   3  12   -6.24    4.55
  -2   3 -12   11.03    6.13
   2  -3  12    1.52    4.78
   2  -3  12    0.68    3.95
  -2  -3 -12    0.66    5.43
   2   3  13    7.01    6.39
  -2   3 -13   -0.92    6.37
   2   3  13   -1.01    5.86
  -2  -3 -13  -14.00    6.10
   2  -3  13   -4.07    3.99
   2  -3  13   -6.20    5.48
   2   3  14   -1.46    7.43
  -2   3 -14    2.10    7.56
   2  -3  14   -4.44    6.08
   2  -3  14    8.38    5.00
  -2   4  14    0.22    7.27
  -2   4  14    2.04    7.09
  -2   4  14   -0.05    3.72
   2   4 -14   -1.45    7.69
  -2  -4  14   -8.90    5.82
  -2  -4  14   12.88    6.81
   2   4 -13    3.59    6.74
  -2   4  13   10.57    3.39
  -2   4  13   -7.13    5.97
  -2   4  13    3.07    6.04
  -2  -4  13    5.28    6.07
  -2  -4  13    6.78    5.01
  -2   4  12    5.10    5.59
  -2   4  12   -2.71    2.92
   2   4 -12    1.30    5.38
  -2  -4  12   -0.37    5.46
  -2  -4  12    1.03    4.59
  -2   4  11    3.27    4.92
  -2   4  11   -2.33    2.77
  -2   4  11   -3.15    4.57
  -2   4  11    2.39    2.71
   2   4 -11    1.94    5.10
  -2  -4  11   -1.10    3.89
  -2  -4  11   -6.44    4.52
  -2   4  10   -4.83    3.88
  -2   4  10   -0.32    2.92
  -2   4  10    2.78    2.68
   2   4 -10    1.90    2.19
  -2   4  10   -1.27    2.68
   2   4 -10    7.13    4.41
   2  -4 -10    1.68    2.92
  -2  -4  10    4.36    3.60
  -2  -4  10    4.73    4.28
  -2  -4  10   -1.49    2.77
   2   4  -9   -4.90    3.73
  -2   4   9   -2.82    2.86
  -2   4   9    1.63    2.46
  -2   4   9   -1.21    2.82
  -2   4   9   -2.79    3.49
   2   4  -9    1.12    2.28
   2   4  -9    2.74    3.00
  -2   4   9    2.12    2.50
  -2   4   9    3.55    3.64
  -2   4   9    0.20    2.01
  -2   4   9    1.55    2.36
   2   4  -9    0.92    3.62
  -2  -4   9    1.54    2.41
  -2  -4   9    1.94    3.35
  -2  -4   9   -0.49    3.22
  -2  -4   9   -0.67    2.12
   2   4  -8   21.51    3.97
  -2   4   8   19.91    3.75
  -2   4   8   20.13    3.80
  -2   4   8   18.65    2.72
   2   4  -8   20.24    2.73
  -2   4   8   14.44    2.64
   2   4  -8   21.66    4.26
  -2   4   8   23.06    2.92
   2   4  -8   23.75    3.09
  -2   4   8   22.71    2.91
  -2   4   8   20.00    2.82
  -2   4   8   18.67    3.03
  -2  -4   8   20.47    4.05
   2  -4  -8   22.50    3.06
  -2  -4   8   23.42    3.78
  -2  -4   8   23.27    2.62
  -2  -4   8   20.63    3.45
   2  -4  -8   21.22    3.19
  -2  -4   8   24.55    2.49
  -2   4   7    0.24    2.15
   2   4  -7   -1.53    2.99
   2   4  -7    3.82    2.08
  -2   4   7    3.27    1.52
  -2   4   7   -0.18    2.74
  -2   4   7    1.39    1.46
  -2   4   7    1.43    3.01
  -2   4   7    0.46    1.65
  -2   4   7    2.78    2.38
  -2   4   7   -0.88    2.18
   2   4  -7   -0.86    2.75
   2   4  -7    0.54    2.49
  -2  -4   7    2.08    1.93
  -2  -4   7    1.23    1.90
  -2  -4   7    3.18    2.88
   2  -4  -7   -0.10    2.77
  -2  -4   7    4.20    2.81
   2  -4  -7   -0.07    2.08
   2  -4  -7    1.54    2.61
  -2  -4   7    0.41    2.47
  -2   4   6   16.76    2.99
  -2   4   6   13.14    2.36
  -2   4   6   14.06    2.32
  -2   4   6   14.27    3.11
   2   4  -6   13.21    3.08
   2   4  -6   15.35    2.49
   2   4  -6   12.09    2.29
  -2   4   6   14.34    1.94
   2   4  -6   13.26    2.87
  -2  -4   6   12.91    2.72
   2  -4  -6   15.75    2.33
   2  -4  -6   15.84    2.70
  -2  -4   6   12.71    2.86
   2  -4  -6   13.28    2.77
  -2  -4   6   13.57    3.05
  -2  -4   6   12.94    2.10
  -2  -4   6   15.74    2.16
  -2   4   5   21.82    2.54
  -2   4   5   18.09    2.86
  -2   4   5   19.45    2.47
   2   4  -5   26.06    3.32
   2   4  -5   28.72    3.50
   2   4  -5   20.12    2.40
  -2   4   5   21.34    2.31
  -2   4   5   22.42    2.86
   2   4  -5   22.00    3.01
   2   4  -5   26.99    2.66
   2  -4  -5   22.75    2.63
  -2  -4   5   22.23    2.61
   2  -4  -5   23.32    2.48
  -2  -4   5   22.99    2.71
   2  -4  -5   21.13    2.80
  -2  -4   5   20.29    2.84
  -2  -4   5   18.73    2.72
  -2  -4   5   25.33    3.47
  -2   4   4    4.32    2.44
   2   4  -4    6.29    2.05
  -2   4   4    5.33    4.11
  -2   4   4    5.39    1.55
  -2   4   4    4.29    1.70
   2   4  -4    4.10    3.21
  -2   4   4    8.22    2.04
  -2   4   4    3.08    2.16
   2   4  -4    5.04    1.96
   2   4  -4    3.58    1.99
   2   4  -4    7.95    2.60
   2   4  -4    0.48    2.18
   2  -4  -4    4.47    1.91
  -2  -4   4    6.72    1.80
  -2  -4   4    6.50    2.13
  -2  -4   4    1.65    3.19
  -2  -4   4    6.46    2.31
   2  -4  -4    3.38    2.13
  -2  -4   4    6.30    1.79
   2  -4  -4    3.00    2.11
  -2  -4   4    0.61    2.06
   2  -4  -4    3.90    3.11
   2  -4  -4    3.98    1.98
   2   4  -3   93.27    4.06
  -2   4   3   90.11    4.27
   2   4  -3   95.77    4.03
  -2   4   3   91.48    3.54
   2   4  -3   97.33    4.04
   2   4  -3   95.49    4.70
  -2   4   3   88.65    3.81
  -2   4   3   86.38    4.68
   2   4  -3  100.92    4.38
  -2   4   3   94.33    2.42
   2   4  -3   84.74    4.34
  -2   4   3   83.25    4.24
  -2   4   3   90.91    4.23
  -2  -4   3   89.43    3.80
   2  -4  -3   96.94    4.20
  -2  -4   3   93.04    4.15
  -2  -4   3   95.86    4.23
  -2  -4   3   94.51    4.87
   2  -4  -3   90.41    3.81
   2  -4  -3   87.55    4.72
   2  -4  -3   91.86    2.44
  -2  -4   3   88.49    4.23
   2  -4  -3   94.47    3.86
   2  -4  -3   86.65    4.08
  -2  -4   3   92.42    3.68
   2   4  -2   28.72    2.95
  -2   4   2   23.99    1.83
   2   4  -2   30.74    2.94
  -2   4   2   23.48    3.56
   2   4  -2   27.40    2.85
  -2   4   2   24.34    3.22
  -2   4   2   23.79    2.56
   2   4  -2   23.70    3.09
   2   4  -2   24.41    3.40
  -2   4   2   21.86    2.76
   2   4  -2   24.62    2.89
  -2   4   2   25.58    2.91
  -2   4   2   27.56    3.41
  -2  -4   2   27.21    2.68
  -2  -4   2   22.68    2.86
  -2  -4   2   21.37    2.77
  -2  -4   2   27.06    3.14
   2  -4  -2   25.41    3.25
  -2  -4   2   23.09    2.58
   2  -4  -2   22.72    2.64
   2  -4  -2   27.57    3.69
   2  -4  -2   24.66    2.02
   2  -4  -2   22.18    2.96
  -2  -4   2   23.54    3.37
   2   4  -1   21.61    2.69
   2   4  -1   23.55    2.57
  -2   4   1   21.59    2.31
   2   4  -1   23.40    3.40
  -2   4   1   22.60    2.52
  -2   4   1   29.08    4.15
   2   4  -1   21.58    2.59
  -2   4   1   21.89    2.17
   2   4  -1   25.70    2.96
  -2   4   1   20.86    2.92
  -2   4   1   21.76    2.68
   2   4  -1   23.40    2.94
  -2   4   1   24.56    2.70
   2  -4  -1   22.16    2.88
  -2  -4   1   20.47    2.19
   2  -4  -1   21.49    2.84
  -2  -4   1   22.75    2.66
   2  -4  -1   23.51    2.72
  -2  -4   1   20.18    2.78
   2  -4  -1   21.04    2.46
  -2  -4   1   23.06    2.63
  -2  -4   1   26.66    2.94
  -2  -4   1   23.56    3.07
   2  -4  -1   22.80    2.41
   2  -4  -1   22.55    2.89
   2   4   0   22.99    3.02
   2   4   0   20.94    2.49
  -2   4   0   18.10    2.34
  -2   4   0   19.56    2.17
  -2   4   0   22.30    2.51
   2   4   0   21.86    2.87
  -2   4   0   19.72    2.22
   2   4   0   23.72    3.02
  -2   4   0   20.56    2.44
  -2   4   0   17.32    2.78
  -2   4   0   19.90    2.27
   2   4   0   18.54    2.07
   2  -4   0   20.89    2.35
   2  -4   0   21.74    2.38
   2  -4   0   19.89    2.28
  -2  -4   0   21.64    4.02
   2  -4   0   20.35    2.22
   2  -4   0   20.65    2.58
  -2  -4   0   19.80    2.38
  -2  -4   0   20.55    2.46
  -2  -4   0   21.67    2.35
  -2  -4   0   21.63    2.76
   2  -4   0   20.46    2.66
   2   4   1   49.91    2.82
   2   4   1   52.82    2.76
  -2   4  -1   55.28    3.34
   2   4   1   50.63    3.30
  -2   4  -1   48.65    2.73
   2   4   1   51.82    3.37
  -2   4  -1   50.98    3.25
  -2   4  -1   51.91    2.87
   2   4   1   47.44    3.50
  -2   4  -1   52.55    3.17
  -2   4  -1   50.92    3.22
   2   4   1   51.47    3.37
  -2   4  -1   46.89    3.66
   2  -4   1   48.70    3.47
  -2  -4  -1   50.58    2.87
  -2  -4  -1   50.36    3.86
   2  -4   1   57.81    3.09
   2  -4   1   48.53    2.83
   2  -4   1   46.43    3.42
   2  -4   1   47.50    2.99
   2  -4   1   53.53    3.33
  -2  -4  -1   50.69    2.77
  -2  -4  -1   49.99    3.28
  -2  -4  -1   49.21    3.27
  -2  -4  -1   48.67    3.60
   2   4   2   50.99    3.60
  -2   4  -2   50.75    3.26
   2   4   2   50.61    2.65
  -2   4  -2   44.60    3.48
   2   4   2   45.51    3.35
  -2   4  -2   51.23    2.53
   2   4   2   51.94    3.14
   2   4   2   45.82    3.33
  -2   4  -2   53.22    3.31
  -2   4  -2   47.95    2.58
   2   4   2   45.53    2.57
  -2   4  -2   55.00    3.35
   2   4   2   48.32    3.54
   2  -4   2   50.12    3.47
  -2  -4  -2   49.54    2.44
   2  -4   2   52.50    3.47
  -2  -4  -2   46.35    3.67
   2  -4   2   46.27    3.39
   2  -4   2   46.41    3.37
  -2  -4  -2   48.42    2.77
   2  -4   2   47.72    3.17
  -2  -4  -2   49.04    3.51
  -2  -4  -2   47.47    3.35
  -2  -4  -2   46.27    3.10
  -2   4  -3   58.85    3.70
   2   4   3   69.45    3.37
  -2   4  -3   63.79    3.96
   2   4   3   59.95    3.76
   2   4   3   64.43    2.83
  -2   4  -3   63.89    4.02
   2   4   3   64.03    3.96
  -2   4  -3   64.75    2.48
   2   4   3   63.11    3.94
   2   4   3   62.70    3.26
   2   4   3   63.52    2.55
   2   4   3   60.72    3.88
  -2   4  -3   66.33    2.59
   2   4   3   62.50    4.55
  -2   4  -3   65.33    3.62
  -2   4  -3   64.86    3.85
  -2  -4  -3   71.00    2.72
   2  -4   3   67.40    3.83
  -2  -4  -3   61.67    3.74
  -2  -4  -3   61.99    3.65
   2  -4   3   65.56    3.85
  -2  -4  -3   60.33    2.59
  -2  -4  -3   64.79    3.51
   2  -4   3   63.70    3.99
  -2  -4  -3   64.35    4.04
   2  -4   3   64.00    4.23
   2  -4   3   60.28    5.52
   2   4   4   15.51    2.76
  -2   4  -4   24.44    3.28
   2   4   4   17.56    1.74
   2   4   4   20.77    2.88
   2   4   4   18.35    2.37
   2   4   4   17.24    2.66
   2   4   4   21.16    2.08
  -2   4  -4   21.51    2.59
   2   4   4   18.56    3.44
  -2   4  -4   16.66    2.63
  -2   4  -4   15.86    2.42
   2   4   4   17.31    2.29
  -2   4  -4   25.08    3.32
   2  -4   4   23.25    2.94
  -2  -4  -4   16.65    2.67
  -2  -4  -4   19.50    1.97
  -2  -4  -4   18.09    1.86
   2  -4   4   20.95    2.51
  -2  -4  -4   21.22    2.78
  -2  -4  -4   19.73    2.76
   2  -4   4   25.44    2.95
   2  -4   4   19.15    2.63
   2   4   5    3.25    1.53
   2   4   5    4.07    2.09
   2   4   5    0.28    2.28
   2   4   5    1.40    2.61
  -2   4  -5    3.84    2.18
   2   4   5   -0.95    2.11
  -2   4  -5    4.55    2.67
  -2   4  -5    1.69    2.00
   2   4   5    3.49    1.04
   2   4   5    0.06    2.12
  -2   4  -5    4.88    2.41
   2  -4   5    3.20    2.13
  -2  -4  -5    1.81    2.26
   2  -4   5    4.15    2.04
   2  -4   5    1.78    2.26
  -2  -4  -5   -1.17    2.04
   2  -4   5    3.53    2.46
   2   4   6   -1.65    2.06
   2   4   6   -0.15    1.97
   2   4   6   -0.49    0.90
   2   4   6    1.81    2.41
   2   4   6   -0.77    2.35
  -2   4  -6    0.29    2.07
   2   4   6    0.04    2.30
   2   4   6    0.40    1.07
  -2   4  -6    1.31    2.37
  -2   4  -6   -1.90    2.63
   2  -4   6    0.75    2.48
   2  -4   6   -4.56    2.16
  -2  -4  -6    5.61    2.72
   2  -4   6   -2.88    2.55
   2  -4   6    2.07    2.28
   2   4   7    0.70    2.80
  -2   4  -7   -0.93    3.09
   2   4   7    0.52    2.95
   2   4   7    0.09    2.34
   2   4   7   -3.88    2.64
   2   4   7   -1.96    2.14
  -2   4  -7    3.69    2.45
   2   4   7    0.61    0.87
  -2  -4  -7   -3.28    2.69
   2  -4   7   -2.25    2.33
   2  -4   7    1.87    2.92
   2  -4   7   -2.05    2.28
   2  -4   7    0.15    2.82
   2   4   8   -2.82    2.44
   2   4   8    1.65    3.11
  -2   4  -8   -3.33    3.06
  -2   4  -8    0.42    2.47
  -2   4  -8   -5.89    3.18
   2   4   8   -1.32    2.57
   2   4   8   -3.40    3.00
   2  -4   8    1.23    2.87
  -2  -4  -8    3.43    3.35
  -2  -4  -8   -1.63    2.67
   2  -4   8    2.89    2.73
   2  -4   8   -1.07    3.06
   2  -4   8   -1.05    3.13
   2   4   9    7.56    3.88
   2   4   9   11.31    4.11
  -2   4  -9   12.33    4.21
   2   4   9    1.67    3.13
  -2   4  -9   12.12    3.09
   2  -4   9    8.74    3.30
   2  -4   9    5.58    3.27
   2  -4   9    2.63    4.43
  -2  -4  -9   10.35    3.50
   2  -4   9    8.55    4.87
   2   4  10    9.52    3.90
   2   4  10   13.02    3.35
  -2   4 -10   17.22    5.06
  -2   4 -10   16.45    3.32
   2   4  10   18.99    5.45
   2   4  10   24.93    5.02
   2  -4  10   18.81    4.08
   2  -4  10   20.93    4.43
  -2  -4 -10   19.51    4.36
   2   4  11    1.50    3.48
   2   4  11    4.14    4.28
  -2   4 -11    9.20    5.59
   2   4  11    3.19    4.84
   2   4  11    1.60    4.87
  -2  -4 -11   -3.03    4.31
   2  -4  11    5.26    3.89
   2  -4  11   -1.24    7.17
  -2   4 -12   -4.55    6.28
   2   4  12    1.59    5.91
   2   4  12   -2.37    5.94
  -2  -4 -12    1.47    5.23
   2  -4  12    2.97    4.94
   2  -4  12    5.29    4.35
  -2   4 -13    3.88    6.93
   2   4  13   -2.10    6.66
   2   4  13   -1.84    6.27
   2  -4  13   11.53    4.87
   2  -4  13   -1.29    5.40
  -2   5  13    9.20    6.60
   2   5 -13    1.60    7.29
  -2   5  13    1.94    3.35
  -2   5  13   -5.19    6.74
  -2  -5  13    3.66    6.50
  -2  -5  13   -2.88    5.66
   2   5 -12    8.08    6.23
  -2   5  12    7.29    3.10
  -2   5  12    7.13    5.64
  -2  -5  12   -9.75    5.40
  -2  -5  12    2.25    5.02
  -2   5  11   -9.29    5.12
  -2   5  11    6.39    5.14
   2   5 -11    3.98    5.70
  -2   5  11    0.44    2.71
  -2  -5  11    4.73    4.60
  -2  -5  11   -6.79    4.50
  -2   5  10    0.28    2.50
   2   5 -10    1.22    4.77
  -2   5  10   -0.28    7.31
  -2   5  10    1.96    2.85
  -2   5  10   -0.09    4.21
  -2   5  10    2.34    3.16
   2   5 -10    6.99    4.31
  -2  -5  10   -0.79    4.06
  -2  -5  10   -3.60    4.14
  -2   5   9   45.28    3.23
  -2   5   9   44.27    3.91
  -2   5   9   43.71    4.62
   2   5  -9   49.24    6.41
   2   5  -9   50.69    5.94
  -2   5   9   50.40    6.12
  -2   5   9   43.59    5.61
  -2   5   9   42.82    4.69
  -2  -5   9   43.52    5.08
   2  -5  -9   46.53    5.26
  -2  -5   9   51.49    5.58
  -2  -5   9   45.06    4.11
  -2   5   8    3.04    2.75
   2   5  -8   -1.87    2.90
  -2   5   8   -0.65    3.72
   2   5  -8   -1.96    3.63
  -2   5   8   -1.58    2.68
   2   5  -8   -7.78    3.58
   2   5  -8   -0.82    2.64
  -2   5   8   -4.57    3.54
  -2   5   8    2.15    2.04
   2  -5  -8    3.16    2.97
  -2  -5   8    4.48    3.84
  -2  -5   8    1.58    2.66
  -2  -5   8    2.97    2.36
   2  -5  -8   -6.04    3.42
  -2  -5   8    1.15    3.37
  -2  -5   8   -0.78    3.38
   2   5  -7   37.41    4.38
   2   5  -7   41.49    5.35
   2   5  -7   42.81    4.18
  -2   5   7   40.37    5.14
  -2   5   7   38.34    3.34
   2   5  -7   40.59    4.90
  -2   5   7   48.25    5.04
  -2   5   7   43.65    4.13
  -2   5   7   45.13    3.92
  -2  -5   7   36.87    3.62
  -2  -5   7   36.14    4.87
  -2  -5   7   44.25    4.87
  -2  -5   7   39.36    4.52
  -2  -5   7   32.84    4.00
   2  -5  -7   42.62    4.73
   2  -5  -7   45.99    4.25
  -2   5   6    9.84    2.09
   2   5  -6   14.32    3.27
  -2   5   6   14.41    2.66
   2   5  -6   10.44    2.74
  -2   5   6   13.12    2.55
   2   5  -6   15.94    2.82
   2   5  -6   12.78    3.49
  -2   5   6   12.83    3.24
  -2   5   6   13.75    3.13
  -2  -5   6   13.00    3.40
   2  -5  -6   13.52    2.67
   2  -5  -6    6.73    3.07
  -2  -5   6   12.75    3.07
  -2  -5   6   11.37    2.56
  -2  -5   6   11.60    2.23
  -2  -5   6   12.23    2.90
  -2   5   5    1.24    1.70
  -2   5   5   -3.38    2.02
   2   5  -5    1.05    2.85
   2   5  -5    3.25    2.83
   2   5  -5    2.37    2.26
  -2   5   5    2.05    2.59
   2   5  -5    5.27    2.43
  -2   5   5    0.93    2.05
   2   5  -5   -2.20    2.42
  -2  -5   5    0.12    1.92
   2  -5  -5    0.42    2.40
  -2  -5   5    2.41    2.23
  -2  -5   5   -0.90    2.24
  -2  -5   5    1.90    2.79
   2  -5  -5   -0.50    2.27
  -2  -5   5    3.61    2.48
   2   5  -4   10.63    2.80
  -2   5   4    8.25    2.33
  -2   5   4   12.68    2.69
   2   5  -4   12.28    2.71
  -2   5   4   11.99    2.08
   2   5  -4    8.75    2.91
  -2   5   4   10.47    2.22
   2   5  -4   12.56    2.49
   2   5  -4   11.67    2.33
  -2  -5   4    7.99    2.25
  -2  -5   4   12.55    2.55
  -2  -5   4   10.48    2.29
   2  -5  -4    6.04    2.35
  -2  -5   4   12.26    2.76
   2  -5  -4   10.98    3.39
   2  -5  -4   11.45    2.36
  -2  -5   4   11.00    2.69
  -2   5   3   20.41    1.94
  -2   5   3   19.76    2.68
  -2   5   3   18.89    2.53
   2   5  -3   19.00    3.00
   2   5  -3   26.46    3.40
  -2   5   3   21.23    2.78
   2   5  -3   21.54    2.70
  -2   5   3   20.83    2.60
   2   5  -3   21.86    2.79
   2   5  -3   12.41    2.63
   2  -5  -3   18.28    2.46
   2  -5  -3   13.53    2.87
  -2  -5   3   23.64    4.13
   2  -5  -3   23.19    2.11
   2  -5  -3   19.37    2.73
  -2  -5   3   20.46    2.82
  -2  -5   3   16.32    2.56
  -2  -5   3   21.36    2.62
  -2  -5   3   21.28    2.66
  -2   5   2    2.98    1.79
  -2   5   2   -0.35    1.93
   2   5  -2    0.04    3.44
  -2   5   2    1.09    2.27
  -2   5   2    0.95    1.47
   2   5  -2    2.31    1.96
   2   5  -2   -0.20    2.21
   2   5  -2    2.05    2.21
  -2   5   2    2.74    2.57
  -2   5   2   -0.46    1.95
   2   5  -2    1.04    2.14
  -2   5   2    3.54    2.16
  -2  -5   2   -4.68    2.57
   2  -5  -2    1.39    2.10
   2  -5  -2    5.31    2.27
  -2  -5   2    2.78    2.16
   2  -5  -2    1.06    1.64
   2  -5  -2    1.94    2.67
  -2  -5   2    1.93    2.01
   2  -5  -2   -3.56    2.33
  -2  -5   2    3.43    2.09
  -2  -5   2   -1.77    1.72
   2  -5  -2    0.41    1.96
  -2  -5   2   -1.71    1.83
  -2   5   1   13.84    2.31
  -2   5   1   11.09    2.13
  -2   5   1   11.56    2.28
   2   5  -1   13.65    2.31
  -2   5   1   13.28    2.53
  -2   5   1   14.09    2.53
   2   5  -1   13.63    2.66
   2   5  -1   10.78    2.36
   2   5  -1   14.82    2.58
   2   5  -1   14.17    2.75
  -2   5   1   14.30    2.52
  -2   5   1   11.91    1.98
   2   5  -1   14.53    2.39
  -2  -5   1   12.76    2.38
   2  -5  -1   17.61    2.23
  -2  -5   1   13.91    2.31
   2  -5  -1   14.12    2.67
  -2  -5   1   14.37    2.29
   2  -5  -1   13.98    2.26
   2  -5  -1   14.14    2.39
  -2  -5   1   12.25    2.36
   2  -5  -1   10.80    2.25
   2  -5  -1   10.19    2.64
  -2  -5   1   12.16    2.68
  -2  -5   1   15.74    2.52
   2   5   0   -0.56    1.79
   2   5   0    1.29    2.20
   2   5   0   -0.57    1.71
   2   5   0    0.22    2.33
   2   5   0   -0.52    2.28
  -2   5   0   -2.63    2.04
  -2   5   0    1.28    2.03
  -2   5   0    2.56    1.84
   2   5   0    0.30    1.82
  -2   5   0    3.50    2.07
  -2   5   0    0.03    1.98
  -2   5   0   -1.10    1.88
   2  -5   0    1.65    2.13
  -2  -5   0   -1.02    1.93
  -2  -5   0    1.29    2.20
   2  -5   0   -2.98    2.18
  -2  -5   0   -2.88    1.79
  -2  -5   0    1.36    2.20
   2  -5   0   -0.50    2.18
   2  -5   0    1.01    2.02
  -2  -5   0   -0.34    1.83
   2  -5   0    1.38    1.79
   2  -5   0   -0.96    1.89
  -2   5  -1    2.51    1.76
  -2   5  -1    2.75    2.23
  -2   5  -1    3.94    2.04
   2   5   1    2.16    2.68
   2   5   1    0.48    1.71
   2   5   1    0.45    1.58
   2   5   1   -0.66    1.96
  -2   5  -1    3.00    2.16
   2   5   1    2.63    2.36
  -2   5  -1    3.34    1.90
  -2   5  -1   -1.02    1.99
   2  -5   1   -2.80    2.19
  -2  -5  -1    2.56    2.12
  -2  -5  -1    0.87    1.82
   2  -5   1    2.38    2.43
  -2  -5  -1    1.33    2.06
   2  -5   1   -0.49    1.78
   2  -5   1   -0.15    1.92
  -2  -5  -1    0.14    2.21
   2  -5   1    4.75    2.33
  -2  -5  -1    3.10    2.03
  -2  -5  -1    1.70    1.95
   2   5   2   11.18    2.36
  -2   5  -2    8.88    2.33
   2   5   2    6.28    2.32
  -2   5  -2   11.64    2.39
  -2   5  -2   11.98    2.46
   2   5   2   11.00    2.51
   2   5   2   10.11    1.89
  -2   5  -2    8.97    2.23
  -2   5  -2    8.52    2.01
   2   5   2    8.02    1.68
  -2   5  -2   10.36    1.87
  -2   5  -2   10.35    2.38
   2  -5   2   12.67    2.60
  -2  -5  -2   10.73    2.37
  -2  -5  -2   11.27    2.33
  -2  -5  -2   10.72    2.47
  -2  -5  -2    8.68    2.01
   2  -5   2    6.28    2.29
   2  -5   2   10.81    2.92
   2  -5   2    9.83    2.13
   2  -5   2    8.95    2.42
   2   5   3   22.46    2.23
   2   5   3   25.91    3.26
   2   5   3   32.12    3.74
   2   5   3   25.71    2.38
  -2   5  -3   28.62    3.64
  -2   5  -3   29.11    3.75
  -2   5  -3   22.19    2.33
  -2   5  -3   22.31    3.03
  -2   5  -3   22.52    2.68
   2   5   3   28.97    3.44
  -2   5  -3   24.68    2.92
  -2   5  -3   27.27    3.37
  -2  -5  -3   25.77    3.25
  -2  -5  -3   26.38    3.30
   2  -5   3   24.11    3.02
  -2  -5  -3   22.22    2.87
   2  -5   3   25.65    4.12
   2  -5   3   24.18    2.67
  -2  -5  -3   23.11    2.99
  -2   5  -4    3.84    2.39
   2   5   4    6.33    2.40
   2   5   4    4.93    1.42
   2   5   4    4.16    2.39
  -2   5  -4    5.90    2.50
  -2   5  -4   -0.09    2.75
   2   5   4    5.83    2.14
   2   5   4    5.54    2.72
  -2   5  -4    5.88    1.60
  -2   5  -4    4.86    1.47
  -2   5  -4    7.84    2.39
   2   5   4    5.64    1.77
   2  -5   4    5.81    2.17
  -2  -5  -4    4.57    1.87
  -2  -5  -4    6.91    2.68
  -2  -5  -4    6.61    2.54
   2  -5   4    3.31    2.85
   2  -5   4    9.65    2.54
  -2  -5  -4    4.69    2.51
  -2   5  -5   18.72    3.34
  -2   5  -5   17.09    2.88
   2   5   5   15.26    3.24
   2   5   5   15.88    2.11
   2   5   5   11.10    1.58
  -2   5  -5   20.39    3.07
   2   5   5   14.30    3.02
   2   5   5   14.49    2.79
   2   5   5   16.84    2.89
  -2  -5  -5   13.98    3.08
   2  -5   5   19.47    3.40
  -2  -5  -5   14.32    1.77
   2  -5   5   15.79    2.85
   2  -5   5   20.32    2.93
   2   5   6   -1.16    1.45
  -2   5  -6   -1.81    3.14
  -2   5  -6   -1.55    2.70
   2   5   6    1.15    1.24
   2   5   6   -0.42    2.68
   2   5   6   -2.26    2.40
  -2   5  -6    1.67    2.57
   2   5   6   -0.45    2.91
   2   5   6    0.21    2.31
   2  -5   6   -1.66    2.47
   2  -5   6    2.75    2.73
   2  -5   6    3.22    2.93
  -2  -5  -6    4.00    2.94
   2   5   7   11.92    1.63
   2   5   7   11.23    3.49
   2   5   7    8.58    1.38
  -2   5  -7   10.98    3.40
   2   5   7   10.11    2.74
   2   5   7    9.64    3.59
  -2   5  -7    5.22    2.93
   2   5   7    8.64    2.95
  -2   5  -7   12.36    3.71
   2   5   7   10.10    3.40
   2  -5   7   17.07    3.20
  -2  -5  -7   12.81    3.76
   2  -5   7    7.15    5.92
   2  -5   7    9.45    3.25
  -2   5  -8    7.69    3.95
   2   5   8   11.42    1.56
   2   5   8   10.18    3.12
   2   5   8    8.05    1.29
  -2   5  -8    9.56    4.06
   2   5   8   10.16    3.23
   2   5   8   11.49    4.15
  -2   5  -8    5.18    3.22
   2   5   8   11.61    4.04
   2  -5   8    7.51    3.34
  -2  -5  -8    8.12    3.72
   2  -5   8   10.79    3.57
   2  -5   8    0.62    3.83
   2   5   9   20.55    4.67
   2   5   9   12.25    3.55
  -2   5  -9   11.70    3.63
   2   5   9   15.22    3.50
   2   5   9   18.98    4.83
   2  -5   9   16.74    4.06
  -2  -5  -9   14.93    4.57
   2  -5   9   15.35    4.06
  -2   5 -10    7.57    3.82
  -2   5 -10   14.49    5.09
   2   5  10    7.66    5.27
   2   5  10   14.57    4.01
   2   5  10    5.81    3.70
   2   5  10    4.48    5.02
   2  -5  10    6.62    4.21
   2  -5  10    4.51    4.18
   2   5  11    1.91    5.64
   2   5  11   -4.39    5.31
  -2   5 -11    1.85    5.80
   2  -5  11    4.02    4.48
   2  -5  11    6.73    4.61
   2   5  12   10.32    6.48
   2   5  12   13.82    6.52
  -2   5 -12   -0.09    6.37
   2  -5  12   -7.71    5.17
   2  -5  12    0.16    4.71
   2   5  13  -12.57    7.17
   2   5  13   -3.78    7.12
  -2   5 -13    1.93    7.37
   2  -5  13   10.61    5.93
   2  -5  13    1.23    5.53
  -2   6  13   11.73    3.71
   2   6 -13    7.45    7.83
  -2   6  13    6.29    7.28
  -2   6  13   16.59    7.75
  -2  -6  13   10.01    6.57
  -2  -6  13   18.75    7.41
  -2   6  12   -2.20    6.69
  -2   6  12    0.11    3.20
  -2   6  12   15.26    6.78
   2   6 -12    6.28    7.25
  -2  -6  12   -3.29    5.88
  -2  -6  12    6.56    5.97
  -2   6  11   -3.87    5.76
   2   6 -11   -1.44    5.63
  -2   6  11    9.68    3.08
  -2   6  11    5.43    5.72
  -2  -6  11   -6.34    4.90
  -2  -6  11    7.09    5.63
   2   6 -10    7.17    5.18
  -2   6  10   -7.31    4.91
  -2   6  10   -4.61    3.54
  -2   6  10   -0.54    2.64
  -2   6  10   -0.15    5.31
  -2  -6  10   -8.16    4.51
  -2  -6  10   -2.92    7.16
   2   6  -9   -1.01    3.22
  -2   6   9   -0.81    2.48
   2   6  -9   11.84    4.88
  -2   6   9   -0.85    4.20
  -2   6   9   -3.84    3.32
  -2   6   9   -0.77    5.55
  -2   6   9    2.63    3.03
  -2  -6   9    0.43    4.29
  -2  -6   9    5.56    3.47
  -2  -6   9   -5.71    4.52
   2  -6  -9   -2.12    4.18
  -2   6   8   -3.33    4.07
   2   6  -8    2.13    4.48
   2   6  -8    0.48    4.16
  -2   6   8    1.65    4.20
   2   6  -8   -0.62    2.94
  -2   6   8    2.12    2.39
  -2   6   8   -0.81    3.10
  -2   6   8    4.11    3.11
  -2  -6   8   -5.02    3.60
   2  -6  -8   -0.04    4.22
   2  -6  -8   -2.61    3.76
  -2  -6   8    0.09    3.34
  -2  -6   8    3.52    3.99
   2   6  -7   51.79    4.85
   2   6  -7   55.71    6.41
  -2   6   7   62.13    5.02
  -2   6   7   62.85    5.96
   2   6  -7   63.43    6.53
  -2   6   7   62.01    4.27
  -2   6   7   69.77    4.93
  -2   6   7   56.18    6.06
   2   6  -7   69.13    5.26
  -2  -6   7   63.34    6.08
  -2  -6   7   65.51    5.72
  -2  -6   7   49.23    5.13
   2  -6  -7   54.28    5.24
   2  -6  -7   48.98    5.57
  -2   6   6    0.50    3.23
   2   6  -6   -1.41    2.69
  -2   6   6    0.24    2.80
   2   6  -6    0.40    3.55
  -2   6   6    1.05    1.94
   2   6  -6    2.10    2.84
   2   6  -6   -1.59    3.20
  -2   6   6   -0.97    2.60
  -2  -6   6    2.00    3.66
   2  -6  -6   -0.21    3.00
  -2  -6   6   -0.40    2.21
   2  -6  -6    0.17    2.81
  -2  -6   6    1.41    3.04
  -2  -6   6   -2.38    2.93
   2   6  -5   32.81    4.17
  -2   6   5   31.51    3.55
   2   6  -5   33.99    4.56
   2   6  -5   34.82    4.23
  -2   6   5   34.36    4.18
  -2   6   5   34.87    4.05
   2   6  -5   32.69    4.72
  -2   6   5   32.29    4.15
  -2  -6   5   39.50    5.13
  -2  -6   5   38.68    4.92
  -2  -6   5   36.60    3.56
   2  -6  -5   32.55    3.51
  -2  -6   5   35.21    4.00
   2  -6  -5   29.25    3.79
  -2   6   4    4.45    1.54
  -2   6   4    5.14    2.60
   2   6  -4    7.54    3.10
  -2   6   4    6.38    2.17
  -2   6   4    3.08    2.66
   2   6  -4    7.98    2.90
  -2   6   4    5.32    1.48
   2   6  -4    2.74    3.15
   2   6  -4   10.28    2.93
   2   6  -4    7.83    2.72
  -2   6   4    2.78    2.79
   2  -6  -4    6.18    2.74
  -2  -6   4    4.48    2.56
  -2  -6   4    6.50    2.09
  -2  -6   4    6.65    3.15
  -2  -6   4    3.42    3.05
   2  -6  -4    5.37    1.68
   2  -6  -4   -0.44    2.59
  -2   6   3    1.51    1.63
  -2   6   3    2.97    2.43
  -2   6   3   -0.56    2.27
   2   6  -3    0.32    2.36
   2   6  -3    2.08    2.74
   2   6  -3    0.59    2.77
   2   6  -3    0.35    2.70
  -2   6   3    3.76    2.50
   2   6  -3    5.60    2.39
  -2   6   3   -0.63    1.77
   2  -6  -3    2.06    2.32
  -2  -6   3   -0.17    2.81
  -2  -6   3    1.93    2.02
   2  -6  -3    3.00    1.85
  -2  -6   3    1.59    2.48
   2  -6  -3    0.86    2.53
  -2  -6   3    1.79    2.33
  -2   6   2    6.98    2.66
   2   6  -2    5.73    2.99
   2   6  -2    1.53    2.21
  -2   6   2    4.64    2.11
   2   6  -2    5.81    2.66
  -2   6   2    4.39    1.89
  -2   6   2    5.59    2.57
   2   6  -2    2.32    2.64
  -2   6   2    2.00    2.42
   2   6  -2    4.85    2.66
   2  -6  -2    2.57    2.11
  -2  -6   2    5.78    2.54
  -2  -6   2    4.33    2.45
   2  -6  -2    3.17    2.43
  -2  -6   2    7.23    2.14
  -2  -6   2    4.94    3.05
   2  -6  -2    4.73    2.40
   2   6  -1    5.68    2.51
   2   6  -1    7.26    2.44
  -2   6   1    6.70    2.15
   2   6  -1    7.98    2.35
  -2   6   1    7.34    2.29
  -2   6   1    4.31    3.11
  -2   6   1    4.43    2.59
  -2   6   1    3.53    2.11
  -2  -6   1    6.23    2.40
  -2  -6   1    4.27    2.43
   2  -6  -1    8.56    2.51
   2  -6  -1    2.75    2.39
  -2  -6   1    5.31    2.23
   2  -6  -1    5.85    2.24
   2   6   0    4.25    2.15
  -2   6   0    8.54    2.30
   2   6   0    6.01    2.56
   2   6   0    5.81    2.47
  -2   6   0    4.24    2.96
  -2   6   0    9.74    2.55
   2   6   0    4.70    2.37
  -2   6   0    7.26    2.52
  -2   6   0    4.11    2.35
  -2   6   0    6.38    2.26
   2  -6   0    6.22    2.23
  -2  -6   0    3.80    2.81
  -2  -6   0    5.23    2.36
   2  -6   0    2.53    2.23
   2  -6   0    5.26    2.91
  -2  -6   0    7.10    2.43
  -2  -6   0    3.49    2.93
   2  -6   0    4.76    2.64
   2   6   1   29.33    3.72
  -2   6  -1   21.60    2.95
  -2   6  -1   23.29    3.32
  -2   6  -1   22.39    3.14
   2   6   1   27.14    3.31
  -2   6  -1   23.95    3.21
  -2   6  -1   24.71    2.75
  -2   6  -1   23.47    2.92
   2   6   1   22.21    2.51
   2   6   1   22.94    3.04
   2   6   1   21.82    2.82
   2  -6   1   19.79    2.64
   2  -6   1   21.17    3.00
  -2  -6  -1   29.71    3.61
   2  -6   1   22.10    3.60
  -2  -6  -1   22.62    3.21
  -2  -6  -1   24.35    3.05
  -2  -6  -1   24.93    3.49
   2  -6   1   19.26    3.22
  -2   6  -2   30.60    3.87
  -2   6  -2   27.75    3.53
   2   6   2   32.78    3.70
   2   6   2   27.96    3.59
  -2   6  -2   27.74    4.13
  -2   6  -2   28.10    3.58
  -2   6  -2   33.64    3.62
   2   6   2   27.45    2.94
   2   6   2   33.05    2.97
  -2   6  -2   29.77    3.78
   2   6   2   32.06    3.77
  -2  -6  -2   32.28    3.95
  -2  -6  -2   34.64    3.89
  -2  -6  -2   31.39    4.16
  -2  -6  -2   27.15    3.02
   2  -6   2   33.24    4.15
   2  -6   2   34.87    3.63
   2  -6   2   37.03    3.55
  -2   6  -3   21.06    3.29
   2   6   3   19.27    2.26
   2   6   3   20.60    3.15
   2   6   3   20.99    2.70
   2   6   3   24.16    3.46
   2   6   3   20.57    2.80
  -2   6  -3   25.08    2.75
  -2   6  -3   20.71    3.45
  -2   6  -3   20.67    2.43
  -2   6  -3   24.12    3.26
  -2   6  -3   21.22    3.33
   2  -6   3   22.54    3.64
   2  -6   3   25.15    2.94
   2  -6   3   21.76    3.57
  -2  -6  -3   19.12    2.74
  -2  -6  -3   20.02    3.34
  -2  -6  -3   17.00    3.31
  -2  -6  -3   24.30    3.25
  -2   6  -4   -0.46    2.09
   2   6   4    3.26    2.17
  -2   6  -4    3.49    2.65
   2   6   4   -0.94    2.52
   2   6   4   -1.56    2.22
  -2   6  -4    0.78    1.81
   2   6   4    0.11    1.54
  -2   6  -4   -0.56    2.72
   2   6   4   -0.21    2.52
   2   6   4    1.01    2.53
  -2   6  -4    0.44    2.75
  -2  -6  -4    2.36    2.38
   2  -6   4    6.77    2.79
  -2  -6  -4   -0.97    2.57
   2  -6   4    0.75    3.10
   2  -6   4    0.05    2.14
  -2  -6  -4   -0.90    2.68
  -2  -6  -4    0.49    2.81
   2   6   5   -2.26    2.94
   2   6   5   -1.29    2.29
  -2   6  -5   -0.79    3.05
   2   6   5   -2.70    2.59
  -2   6  -5   -0.09    2.80
  -2   6  -5    1.76    1.87
   2   6   5   -0.18    1.54
   2   6   5    4.53    2.86
  -2   6  -5   -1.33    2.69
   2   6   5    0.59    2.33
  -2   6  -5   -0.21    1.67
   2  -6   5   -5.62    2.36
  -2  -6  -5    3.08    2.97
   2  -6   5   -0.41    2.99
  -2  -6  -5   -0.09    2.11
   2  -6   5   -0.38    3.61
   2   6   6   -6.35    3.05
  -2   6  -6    0.38    3.41
   2   6   6    0.90    1.63
  -2   6  -6   -0.44    3.13
   2   6   6   -3.01    2.94
   2   6   6   -1.75    3.27
   2   6   6   -2.98    1.86
   2   6   6   -3.65    2.41
  -2   6  -6    2.37    3.47
  -2  -6  -6   -0.42    3.10
   2  -6   6    1.18    3.55
   2  -6   6   -0.49    3.03
   2  -6   6   -0.04    2.68
   2   6   7    7.36    3.81
  -2   6  -7   -0.91    3.68
   2   6   7    0.94    3.84
  -2   6  -7   -4.78    3.26
   2   6   7   -0.61    1.61
   2   6   7    4.25    3.33
   2   6   7    3.98    3.62
  -2   6  -7    0.11    3.66
   2   6   7   -1.90    1.87
   2   6   7   -0.46    2.59
   2  -6   7    0.98    3.40
  -2  -6  -7    1.40    3.92
   2  -6   7   -2.74    4.02
   2  -6   7    2.60    3.14
   2   6   8   22.03    3.97
   2   6   8   15.08    3.39
  -2   6  -8   19.33    3.93
   2   6   8   21.92    5.16
   2   6   8   23.28    4.75
   2   6   8   18.89    2.18
   2   6   8   19.47    2.45
   2  -6   8   16.60    4.26
  -2  -6  -8   27.32    4.75
   2  -6   8   14.09    4.05
   2   6   9   -1.57    3.33
   2   6   9  -10.32    6.07
  -2   6  -9    0.35    3.64
   2   6   9   -3.28    4.29
  -2   6  -9    2.53    4.95
   2   6   9    8.20    3.88
   2  -6   9   -3.22    5.31
   2  -6   9   10.88    4.35
  -2  -6  -9    1.89    4.59
   2   6  10    0.15    5.61
  -2   6 -10    9.12    5.50
  -2   6 -10    6.59    4.19
   2   6  10    3.26    4.19
   2   6  10   -2.22    5.31
  -2  -6 -10    5.45    5.38
   2  -6  10    5.84    4.53
   2  -6  10   10.72    5.06
   2   6  11   -4.28    5.65
   2   6  11   -1.52    4.66
   2   6  11   -1.75    6.23
  -2   6 -11    2.82    5.94
   2  -6  11    3.78    5.31
   2  -6  11   10.29    5.50
   2   6  12    5.77    7.32
  -2   6 -12    5.83    6.85
   2   6  12  -10.33    6.61
   2  -6  12   -6.59    5.82
   2  -6  12    4.21    5.63
  -2   7  12   -3.91    7.06
   2   7 -12   11.73    7.55
  -2   7  12    4.81    6.88
  -2   7  12    4.06    3.71
  -2  -7  12   -6.98    7.01
  -2  -7  12   10.43    7.12
   2   7 -11   -1.54    6.05
  -2   7  11    0.56    3.01
  -2   7  11   -2.68    6.15
  -2   7  11   -3.59    6.23
  -2  -7  11   -1.31    5.44
  -2  -7  11  -12.03    6.20
   2   7 -10    9.51    6.18
  -2   7  10    3.92    5.76
  -2   7  10    4.98    4.43
  -2   7  10   -6.54    5.31
  -2   7  10    3.40    3.02
  -2  -7  10    5.70    5.16
  -2  -7  10    6.54    5.51
   2  -7 -10   -6.02    5.07
   2   7  -9    7.30    3.91
  -2   7   9   -0.01    5.07
  -2   7   9   -6.18    5.29
  -2   7   9    5.32    2.91
  -2   7   9    0.50    4.02
   2   7  -9    0.93    5.10
  -2  -7   9    0.18    4.34
   2  -7  -9    3.78    4.93
  -2  -7   9   13.60    5.05
  -2   7   8   -1.89    4.29
   2   7  -8    4.96    3.83
  -2   7   8   -5.28    4.51
  -2   7   8    1.25    4.23
  -2   7   8   -0.24    2.54
   2   7  -8    5.29    8.75
  -2   7   8    3.57    3.65
   2   7  -8    5.22    5.07
   2  -7  -8    6.06    4.32
  -2  -7   8    1.31    2.63
  -2  -7   8    3.98    4.11
  -2  -7   8    3.78    4.40
   2   7  -7   20.11    4.01
  -2   7   7   21.58    4.88
   2   7  -7   22.74    5.16
  -2   7   7   17.74    3.78
  -2   7   7   15.61    4.58
   2   7  -7   18.06    4.82
  -2   7   7   22.87    4.10
  -2   7   7   18.39    2.94
  -2  -7   7   16.52    2.84
  -2  -7   7   21.13    4.56
  -2  -7   7   17.71    4.14
   2  -7  -7   20.49    4.48
   2   7  -6    4.72    3.75
   2   7  -6    9.27    4.09
   2   7  -6    2.83    3.40
  -2   7   6    8.04    4.19
  -2   7   6    7.38    3.58
   2   7  -6   10.60    3.91
  -2   7   6    9.75    3.52
  -2   7   6    6.33    2.65
  -2  -7   6    8.02    3.63
  -2  -7   6    4.16    2.49
  -2  -7   6    3.91    4.67
   2  -7  -6   13.32    3.65
  -2  -7   6    5.77    3.72
   2  -7  -6    4.95    3.56
  -2   7   5   49.42    2.74
   2   7  -5   47.00    5.77
  -2   7   5   54.94    4.22
  -2   7   5   54.79    5.07
   2   7  -5   52.93    5.74
  -2   7   5   48.44    5.68
  -2   7   5   50.91    2.71
  -2   7   5   48.88    5.02
   2   7  -5   56.80    5.72
   2   7  -5   55.74    5.16
  -2  -7   5   56.48    5.87
  -2  -7   5   46.88    5.67
  -2  -7   5   51.68    4.15
   2  -7  -5   45.97    5.57
   2  -7  -5   58.75    5.65
  -2   7   4   -1.18    2.18
   2   7  -4    2.89    3.01
  -2   7   4    2.38    1.79
   2   7  -4    0.95    3.85
   2   7  -4    1.32    3.29
  -2   7   4    2.01    3.25
  -2   7   4   -1.70    2.81
   2   7  -4   -0.55    3.03
  -2   7   4   -2.93    2.86
  -2  -7   4    0.63    2.25
   2  -7  -4    2.40    2.20
  -2  -7   4   -2.76    2.79
   2  -7  -4    0.49    3.17
   2  -7  -4   -1.70    3.11
  -2   7   3    7.00    2.44
  -2   7   3    3.82    3.09
   2   7  -3    5.31    3.58
  -2   7   3    8.26    3.05
   2   7  -3    7.35    3.11
  -2   7   3   11.10    2.26
   2   7  -3    5.62    3.48
   2   7  -3    8.91    3.31
  -2   7   3    9.15    3.15
   2  -7  -3    6.65    3.29
  -2  -7   3    7.96    2.56
   2  -7  -3    4.98    2.83
   2  -7  -3    9.34    2.62
  -2  -7   3    1.35    3.39
  -2  -7   3   10.50    3.04
  -2   7   2    3.31    2.44
  -2   7   2   -2.00    2.12
  -2   7   2   -0.97    2.74
  -2   7   2    6.04    3.05
   2   7  -2    1.63    2.86
  -2   7   2   -0.73    2.60
   2   7  -2    2.81    3.20
   2   7  -2   -0.65    3.17
   2   7  -2    4.35    3.01
   2  -7  -2    2.11    2.79
  -2  -7   2    1.49    2.62
  -2  -7   2    4.12    2.87
   2  -7  -2    1.90    2.88
   2  -7  -2    0.55    2.69
  -2  -7   2    5.30    3.04
   2   7  -1    0.07    3.16
   2   7  -1   10.77    3.18
  -2   7   1    4.32    2.46
  -2   7   1    6.57    2.47
  -2   7   1    8.61    2.98
  -2   7   1   10.84    3.17
   2   7  -1    4.42    3.02
   2   7  -1    6.60    2.65
  -2   7   1    7.35    2.72
  -2  -7   1    8.10    2.87
  -2  -7   1    8.36    2.97
   2  -7  -1    2.74    2.96
   2  -7  -1    9.95    2.88
  -2  -7   1    4.28    2.60
   2  -7  -1    5.84    2.98
   2   7   0   14.67    2.68
  -2   7   0   11.68    3.11
  -2   7   0   11.15    2.73
  -2   7   0   14.59    2.86
  -2   7   0    8.62    2.78
   2   7   0   12.67    3.14
  -2   7   0   13.16    3.25
   2   7   0   17.45    3.35
   2   7   0   10.51    3.06
   2   7   0   10.27    3.03
   2  -7   0   15.61    3.46
   2  -7   0   11.12    2.91
  -2  -7   0   11.67    3.01
  -2  -7   0    8.09    2.87
   2  -7   0    3.99    3.46
  -2  -7   0    8.78    2.74
  -2   7  -1   17.07    3.41
   2   7   1   16.92    3.03
  -2   7  -1   16.01    2.81
   2   7   1   16.10    3.24
   2   7   1    9.65    2.40
   2   7   1   21.06    3.57
  -2   7  -1   14.35    2.78
   2   7   1   16.19    3.27
  -2   7  -1   13.78    2.98
  -2   7  -1   12.77    3.40
  -2  -7  -1   17.76    3.07
   2  -7   1   13.88    3.37
  -2  -7  -1   16.83    3.44
  -2  -7  -1   12.17    3.05
   2  -7   1   14.48    2.99
  -2   7  -2    2.39    2.70
   2   7   2    1.38    2.80
  -2   7  -2   10.43    3.28
  -2   7  -2    3.77    2.78
   2   7   2    6.72    3.01
  -2   7  -2    2.87    3.01
   2   7   2    7.92    3.17
   2   7   2    5.73    2.77
   2   7   2    3.53    2.17
  -2   7  -2    6.60    3.24
  -2   7  -2    5.16    2.43
  -2  -7  -2    7.41    3.03
   2  -7   2    3.97    2.64
  -2  -7  -2    3.13    3.06
   2  -7   2    8.36    4.16
   2  -7   2    1.04    3.39
  -2  -7  -2    7.17    3.12
   2   7   3   45.97    4.35
   2   7   3   41.07    4.80
  -2   7  -3   36.54    4.48
   2   7   3   37.80    3.67
   2   7   3   45.88    5.14
  -2   7  -3   41.32    4.69
  -2   7  -3   48.72    4.58
   2   7   3   41.60    4.43
  -2   7  -3   43.23    4.85
  -2   7  -3   52.47    5.06
  -2   7  -3   38.50    3.91
   2  -7   3   47.45    5.34
   2  -7   3   39.82    5.01
  -2  -7  -3   44.01    5.18
  -2  -7  -3   46.46    5.38
  -2  -7  -3   47.83    5.22
  -2  -7  -3   39.59    4.60
   2  -7   3   38.98    4.19
   2   7   4    1.36    1.93
  -2   7  -4    2.65    4.26
  -2   7  -4    1.48    3.12
  -2   7  -4    2.60    2.68
   2   7   4    0.88    3.22
   2   7   4   -3.17    3.13
   2   7   4   -1.49    2.61
   2   7   4   -2.98    2.62
  -2   7  -4   -2.27    2.33
   2   7   4    1.12    3.24
  -2   7  -4    1.72    3.10
  -2  -7  -4    1.71    3.76
  -2  -7  -4   -3.88    2.99
  -2  -7  -4   -1.33    3.21
   2  -7   4    5.35    3.23
   2  -7   4    5.79    4.13
  -2  -7  -4    2.68    3.16
   2  -7   4    1.78    2.74
   2   7   5   -6.03    3.53
   2   7   5    3.16    2.04
   2   7   5   -1.66    2.62
  -2   7  -5   -6.77    3.16
  -2   7  -5    3.52    3.71
   2   7   5    3.32    3.20
  -2   7  -5   -2.23    2.22
  -2   7  -5   -2.22    3.28
  -2   7  -5    2.30    2.55
   2   7   5   -0.12    3.35
   2   7   5    0.34    2.82
  -2  -7  -5    2.26    3.49
   2  -7   5    4.91    3.17
  -2  -7  -5   -3.39    2.83
  -2  -7  -5   -3.63    3.89
   2  -7   5   -6.00    3.81
   2  -7   5   -0.98    3.46
   2   7   6    2.24    2.04
   2   7   6    2.15    3.89
   2   7   6   -0.54    2.36
   2   7   6    2.56    3.66
  -2   7  -6    3.20    3.55
  -2   7  -6   -3.28    3.78
   2   7   6    1.11    2.90
   2   7   6   -6.80    3.58
  -2   7  -6    7.04    4.06
  -2  -7  -6    3.02    3.77
   2  -7   6    0.37    3.59
   2  -7   6   -1.78    3.16
   2   7   7    7.62    2.43
   2   7   7   10.05    2.16
  -2   7  -7    8.69    4.89
   2   7   7    4.26    3.11
   2   7   7    7.95    4.20
  -2   7  -7   10.43    3.99
   2   7   7    2.15    4.77
   2  -7   7   10.43    3.75
  -2  -7  -7    5.34    4.52
   2  -7   7    8.28    4.29
   2   7   8    5.78    5.05
   2   7   8    6.66    2.08
   2   7   8    5.41    4.80
   2   7   8   -4.20    3.84
  -2   7  -8    8.27    4.85
  -2   7  -8    6.63    4.15
   2   7   8   10.03    2.41
   2   7   8   -3.22    3.12
   2  -7   8    6.44    4.79
   2  -7   8   10.99    4.50
  -2  -7  -8   -5.23    4.79
   2   7   9   -2.40    4.60
   2   7   9   -6.16    5.25
  -2   7  -9    4.92    5.19
  -2   7  -9    3.62    4.18
   2   7   9    1.25    1.77
   2   7   9    3.36    2.25
   2   7   9   -3.78    5.45
   2  -7   9    2.23    5.17
  -2  -7  -9    0.98    5.09
   2  -7   9   -0.06    4.41
   2   7  10   -4.27    6.25
  -2   7 -10    7.65    4.97
  -2   7 -10   -9.48    5.85
   2   7  10   -2.36    4.80
   2   7  10    3.86    6.11
   2  -7  10   -4.17    4.78
   2  -7  10    6.69    5.67
  -2  -7 -10   -9.30    5.79
   2   7  11   -1.22    5.68
  -2   7 -11   -5.21    6.25
   2   7  11    4.68    6.65
   2   7  11   -1.01    6.97
   2  -7  11    6.27    5.71
   2  -7  11    2.33    5.76
   2   7  12    4.06    7.64
  -2   7 -12   13.32    7.85
   2   7  12    0.61    7.75
   2  -7  12    6.03    6.16
   2  -7  12   11.72    6.61
  -2   8  11    6.41    3.67
  -2   8  11    9.77    7.35
   2   8 -11   12.14    7.21
  -2   8  11    9.34    7.38
  -2  -8  11   30.11    6.89
  -2  -8  11    8.40    7.57
   2   8 -10    7.23    6.34
  -2   8  10   -8.65    6.51
  -2   8  10  -10.21    6.26
  -2   8  10   -0.01    5.89
  -2   8  10    2.28    3.25
   2  -8 -10   -2.87    5.86
  -2  -8  10   -0.62    5.63
  -2  -8  10   -9.25    6.17
   2   8  -9    0.17    4.46
   2   8  -9   -2.14    5.71
  -2   8   9    0.95    5.59
  -2   8   9   -0.29    4.76
  -2   8   9   -1.12    5.83
  -2   8   9    2.13    3.19
   2  -8  -9    1.87    4.96
  -2  -8   9    3.83    5.49
  -2  -8   9   -1.16    5.00
  -2   8   8    9.76    4.60
  -2   8   8   -7.96    4.93
  -2   8   8    1.27    3.13
  -2   8   8    3.94    5.11
   2   8  -8    1.41    5.16
   2   8  -8   -0.46    4.45
  -2  -8   8    8.81    5.19
   2  -8  -8    5.32    4.77
  -2  -8   8    4.10    4.90
   2   8  -7    7.06    4.37
  -2   8   7    2.75    5.00
  -2   8   7    8.30    3.19
  -2   8   7    4.32    4.36
   2   8  -7    3.56    5.15
  -2   8   7   10.60    5.00
   2   8  -7    7.27    5.06
  -2  -8   7    8.28    4.32
  -2  -8   7    7.03    4.90
   2  -8  -7    5.98    4.59
  -2  -8   7    6.52    2.96
  -2   8   6   11.68    6.08
   2   8  -6    2.49    4.56
   2   8  -6    7.24    4.03
  -2   8   6    6.07    4.25
  -2  -8   6    2.75    2.84
  -2  -8   6   -7.46    4.19
  -2   8   5   14.88    3.11
   2   8  -5    4.06    4.11
   2   8  -5   17.28    4.27
   2   8  -5   15.25    4.87
  -2   8   5    7.43    3.95
  -2   8   5   14.25    4.64
  -2   8   5    8.39    3.67
  -2   8   5   11.66    2.21
   2  -8  -5    5.96    4.04
  -2  -8   5   11.48    3.88
  -2  -8   5   16.17    4.07
  -2  -8   5    8.02    3.01
  -2   8   4   24.21    4.62
   2   8  -4   26.82    4.95
  -2   8   4   13.54    3.29
   2   8  -4   26.75    4.94
   2   8  -4   19.27    4.13
  -2   8   4   17.82    3.96
  -2   8   4   21.34    4.21
  -2   8   4   21.93    2.75
   2   8  -4   19.82    4.44
   2  -8  -4   19.62    4.15
   2  -8  -4   16.55    4.45
  -2  -8   4   24.45    4.65
   2  -8  -4   20.41    3.15
  -2  -8   4   15.78    3.96
  -2  -8   4   19.60    3.33
  -2   8   3   30.98    4.41
   2   8  -3   33.47    4.61
  -2   8   3   24.26    3.27
  -2   8   3   27.24    4.02
  -2   8   3   20.56    4.21
   2   8  -3   29.77    4.16
   2   8  -3   30.06    4.79
   2   8  -3   26.04    4.00
  -2   8   3   24.93    3.45
   2   8  -3   30.46    4.86
   2  -8  -3   25.60    4.02
  -2  -8   3   19.46    4.03
   2  -8  -3   23.51    3.55
   2  -8  -3   30.69    5.44
  -2  -8   3   32.18    3.74
  -2  -8   3   25.26    4.54
  -2   8   2    2.62    3.53
  -2   8   2   10.15    3.16
   2   8  -2    4.14    3.64
   2   8  -2    2.47    3.24
   2   8  -2    5.59    3.62
  -2   8   2   11.60    3.80
  -2   8   2    5.70    2.74
   2   8  -2    6.27    4.12
  -2   8   2    1.83    3.15
   2   8  -2    2.54    3.36
  -2  -8   2    5.49    3.02
   2  -8  -2   -0.25    3.37
  -2  -8   2    3.70    3.90
   2  -8  -2   10.13    3.37
  -2  -8   2    7.47    3.57
   2  -8  -2   11.27    3.96
   2   8  -1    4.17    3.35
   2   8  -1   -4.36    3.73
  -2   8   1   -1.06    3.58
  -2   8   1    4.15    3.23
  -2   8   1    1.32    2.59
   2   8  -1    5.19    3.32
  -2   8   1    4.85    3.32
   2   8  -1   -7.27    2.69
  -2   8   1    0.94    2.75
   2   8  -1    3.43    3.59
   2  -8  -1    3.98    3.84
  -2  -8   1   -3.65    2.94
  -2  -8   1   -1.30    3.46
   2  -8  -1    4.91    3.04
  -2  -8   1    0.15    2.94
   2  -8  -1   -5.52    3.86
  -2   8   0   21.84    4.26
   2   8   0   13.77    3.86
  -2   8   0   13.41    3.46
  -2   8   0   11.79    3.80
   2   8   0   13.36    3.18
   2   8   0   20.29    3.76
   2   8   0   19.43    3.92
   2   8   0   19.74    3.95
  -2   8   0   20.34    3.36
  -2   8   0   18.39    3.55
  -2  -8   0   21.73    3.80
  -2  -8   0   16.15    3.65
   2  -8   0   16.28    3.64
   2  -8   0   14.51    4.13
  -2  -8   0   19.05    3.86
   2   8   1   -1.96    2.51
   2   8   1    3.53    3.32
   2   8   1    0.50    3.03
  -2   8  -1   -0.27    3.01
  -2   8  -1    6.10    3.98
  -2   8  -1   -0.18    3.11
   2   8   1   -2.99    3.19
  -2   8  -1   -0.29    2.75
   2   8   1    4.49    3.38
  -2   8  -1    2.98    3.43
  -2  -8  -1    2.32    3.27
  -2  -8  -1    2.07    3.07
  -2  -8  -1   -1.53    3.40
   2  -8   1   -4.51    3.62
   2   8   2   15.60    2.96
  -2   8  -2   18.71    3.28
   2   8   2   24.38    3.83
  -2   8  -2   20.14    4.84
  -2   8  -2   24.96    3.98
   2   8   2   24.60    4.35
  -2   8  -2   16.04    4.16
  -2   8  -2   19.43    3.77
   2   8   2   22.13    4.06
   2   8   2   23.07    3.98
  -2  -8  -2   17.27    4.05
   2  -8   2   23.25    8.13
  -2  -8  -2   24.91    3.97
   2  -8   2   19.86    3.47
  -2  -8  -2   19.00    4.06
   2   8   3   10.37    3.66
   2   8   3   -2.24    3.25
  -2   8  -3    5.92    3.84
   2   8   3    7.82    2.78
   2   8   3    1.03    3.73
  -2   8  -3    9.07    5.67
  -2   8  -3    9.12    2.87
  -2   8  -3    3.94    3.33
   2   8   3    8.56    3.47
  -2   8  -3    4.14    3.54
  -2  -8  -3    5.98    3.57
   2  -8   3    1.17    3.18
  -2  -8  -3   -2.10    3.53
   2  -8   3   10.79    4.10
  -2  -8  -3   -1.71    3.34
   2   8   4    3.22    3.58
  -2   8  -4    0.96    3.39
   2   8   4    1.62    3.09
  -2   8  -4    1.07    2.67
   2   8   4   -1.97    2.30
   2   8   4   -0.01    3.76
   2   8   4    8.18    3.41
  -2   8  -4    5.63    4.01
  -2   8  -4   -3.02    3.39
  -2   8  -4    3.27    3.69
  -2  -8  -4   -2.45    3.63
  -2  -8  -4   -9.37    3.69
   2  -8   4    1.18    3.05
   2  -8   4   -2.12    3.64
  -2   8  -5   -3.87    3.78
   2   8   5    4.00    3.87
  -2   8  -5    0.54    3.90
   2   8   5    5.33    2.57
   2   8   5    1.61    3.59
   2   8   5    0.57    4.20
  -2   8  -5   -1.72    4.10
  -2   8  -5    4.65    3.98
  -2  -8  -5   -3.79    3.90
   2  -8   5   16.50    4.66
   2  -8   5    5.69    3.43
   2   8   6    1.98    3.25
   2   8   6   -2.79    3.95
   2   8   6    5.08    2.97
   2   8   6   -3.92    4.29
   2   8   6   -2.12    2.32
  -2   8  -6    1.73    3.95
  -2   8  -6    0.38    4.20
  -2  -8  -6   -1.55    4.26
   2  -8   6    2.14    3.89
   2  -8   6   -5.15    4.53
   2   8   7    3.09    5.11
   2   8   7    6.38    2.52
  -2   8  -7    2.64    4.74
  -2   8  -7   14.99    5.38
   2   8   7    0.38    4.68
   2   8   7   -0.87    3.32
   2   8   7    9.14    2.97
   2  -8   7    1.41    5.01
  -2  -8  -7    8.87    5.23
   2  -8   7    6.22    4.39
   2   8   8    1.87    5.38
   2   8   8   -2.02    4.77
   2   8   8    4.94    2.85
  -2   8  -8    8.79    5.16
  -2   8  -8   -3.44    5.22
   2   8   8    2.63    5.41
   2   8   8    3.10    2.33
   2  -8   8    1.63    5.42
  -2  -8  -8    4.20    5.34
   2  -8   8    0.48    4.35
  -2   8  -9   15.33    5.29
   2   8   9   -7.41    5.67
   2   8   9    6.43    2.88
  -2   8  -9   -0.39    5.95
   2   8   9    1.79    2.29
   2   8   9    9.60    6.06
   2   8   9   -4.38    5.00
   2  -8   9    0.50    4.95
   2  -8   9   11.35    6.39
  -2  -8  -9   -1.30    5.65
  -2   8 -10   14.72    6.68
   2   8  10    1.34    5.58
   2   8  10    1.42    6.69
   2   8  10   -9.23    6.42
  -2  -8 -10   -9.43    5.77
   2  -8  10    1.99    5.73
   2  -8  10   -1.08    6.21
   2   8  11   13.97    7.56
  -2   8 -11   -4.33    7.60
   2   8  11   -1.34    7.79
   2   8  11    8.95    6.23
  -2  -8 -11    1.69    7.71
   2  -8  11    1.61    7.01
   2  -8  11   -0.59    5.86
  -2   9  10   -0.35    7.62
  -2   9  10    1.55    3.81
  -2   9  10   -5.58    6.14
   2   9 -10    7.13    7.56
  -2   9  10    0.50    7.42
  -2  -9  10   12.31    7.99
   2  -9 -10   16.33    6.96
  -2  -9  10  -10.32    6.34
  -2   9   9   -2.24    6.30
   2   9  -9    6.22    5.71
   2   9  -9   -7.28    6.19
  -2   9   9   -3.81    3.49
  -2   9   9   -6.47    5.60
  -2   9   9   -0.01    6.42
  -2  -9   9   -1.73    8.28
   2  -9  -9    4.22    5.66
  -2  -9   9   -6.24    5.74
   2   9  -8   -6.16    4.92
  -2   9   8    4.83    5.01
  -2   9   8  -10.27    5.94
  -2   9   8    0.41    3.48
   2   9  -8    2.25    6.07
  -2   9   8    1.49    5.83
  -2  -9   8    5.33    5.67
  -2  -9   8    7.33    6.63
   2  -9  -8    1.93    5.53
   2   9  -7   21.13    5.47
  -2   9   7   15.49    5.37
  -2   9   7    8.40    3.62
   2   9  -7   10.67    6.09
  -2   9   7   12.30    5.90
   2   9  -7   21.72    6.56
   2  -9  -7   10.94    5.28
  -2  -9   7   14.42    5.90
  -2  -9   7   16.22    5.26
   2   9  -6    4.25    4.88
   2   9  -6   14.46    5.77
  -2   9   6    1.39    3.35
   2   9  -6   -0.58    5.19
   2   9  -6    0.58    3.88
  -2   9   6   -4.79    5.27
  -2   9   6    1.21    4.72
  -2  -9   6    6.02    3.48
   2  -9  -6    1.11    4.64
  -2  -9   6    1.90    4.85
  -2  -9   6   -5.35    4.04
   2   9  -5   11.55    5.10
  -2   9   5    4.69    3.53
   2   9  -5    9.24    4.92
   2   9  -5    7.60    4.04
  -2   9   5    8.44    4.90
   2   9  -5    7.36    4.89
  -2  -9   5    5.76    4.94
  -2  -9   5    8.34    4.35
  -2  -9   5    5.01    3.25
   2  -9  -5   -6.03    4.13
   2   9  -4   -0.26    4.44
   2   9  -4   -2.47    4.41
  -2   9   4   -5.62    4.33
   2   9  -4   -2.21    4.03
  -2   9   4   -2.63    4.37
  -2   9   4   -0.03    2.87
   2   9  -4   -6.16    3.69
  -2  -9   4   -2.40    4.17
   2  -9  -4    4.39    4.84
  -2  -9   4    1.72    4.61
  -2  -9   4   -2.77    3.22
   2   9  -3   -2.01    3.91
   2   9  -3   -3.29    4.35
  -2   9   3    0.74    3.92
  -2   9   3    0.53    4.26
  -2   9   3   -3.74    3.33
   2   9  -3    2.35    4.19
  -2   9   3    6.01    2.84
   2   9  -3    5.12    3.86
  -2  -9   3    4.70    4.37
  -2  -9   3    6.86    3.67
   2  -9  -3    3.21    3.68
  -2  -9   3    4.10    4.29
   2   9  -2   -3.36    3.32
  -2   9   2    4.28    3.96
  -2   9   2    2.03    2.87
   2   9  -2   -1.33    3.76
  -2   9   2   -2.08    3.70
  -2   9   2    0.47    3.25
   2   9  -2   -8.55    4.00
   2   9  -2   -5.96    3.61
  -2  -9   2    1.02    4.34
   2  -9  -2   -0.71    7.03
  -2  -9   2   -0.13    3.30
  -2  -9   2    8.09    3.76
   2  -9  -2    0.35    3.75
  -2   9   1    2.93    4.08
   2   9  -1   -2.21    3.14
   2   9  -1   10.66    4.31
   2   9  -1    4.19    4.12
  -2   9   1    7.56    3.78
  -2   9   1    5.23    3.41
   2   9  -1    3.32    3.94
  -2   9   1   12.28    3.25
   2  -9  -1   11.88    4.93
  -2  -9   1    6.68    4.69
  -2  -9   1    6.08    3.60
  -2  -9   1    9.01    3.88
   2  -9  -1    7.79    3.92
   2   9   0    3.02    3.42
  -2   9   0   12.38    3.75
  -2   9   0    9.21    3.51
  -2   9   0    3.04    4.10
  -2   9   0    8.16    3.68
   2   9   0    9.95    4.03
   2   9   0    2.27    4.13
   2   9   0    3.65    3.82
  -2  -9   0   12.53    4.53
  -2  -9   0    2.84    3.74
  -2  -9   0   -0.50    3.62
   2  -9   0    3.37    3.77
   2  -9   0   12.70    4.63
  -2   9  -1   72.67    6.41
  -2   9  -1   73.19    6.82
   2   9   1   69.92    6.40
   2   9   1   63.03    5.37
   2   9   1   76.72    6.78
  -2   9  -1   67.40    5.81
   2   9   1   75.23    6.60
  -2   9  -1   73.55    5.78
   2  -9   1   75.28    7.82
   2  -9   1   68.78    5.98
  -2  -9  -1   76.88    7.02
  -2  -9  -1   69.13    6.87
   2   9   2    1.25    4.16
  -2   9  -2    2.62    3.67
  -2   9  -2   -3.41    3.84
  -2   9  -2   -0.45    3.65
   2   9   2    1.00    3.27
   2   9   2    2.23    3.70
   2   9   2    9.87    4.34
  -2   9  -2    7.81    3.46
  -2  -9  -2   -1.04    3.98
   2  -9   2    3.95    4.55
   2  -9   2    3.48    3.62
  -2  -9  -2    4.37    4.23
  -2   9  -3    7.05    4.30
  -2   9  -3    9.31    4.58
  -2   9  -3   11.85    4.17
   2   9   3   10.97    5.59
  -2   9  -3   11.85    3.63
   2   9   3    4.14    3.81
   2  -9   3    4.92    4.23
  -2  -9  -3    9.04    7.43
   2  -9   3    9.34    3.69
  -2   9  -4    3.75    3.28
   2   9   4    4.35    3.09
   2   9   4    1.71    4.24
   2   9   4    1.87    4.65
  -2   9  -4    1.26    4.22
   2   9   4   -0.63    3.79
  -2   9  -4    4.62    4.33
  -2   9  -4   -4.30    4.00
   2  -9   4   -5.27    4.35
  -2  -9  -4    8.26    4.52
   2  -9   4    9.76    4.14
  -2   9  -5    7.33    4.83
  -2   9  -5    3.24    3.21
  -2   9  -5    3.92    4.83
   2   9   5    5.23    3.06
   2   9   5   -1.20    4.45
  -2   9  -5    8.07    5.04
   2   9   5   -0.84    4.83
   2   9   5    5.67    3.96
   2  -9   5    4.13    5.04
   2  -9   5    1.20    4.46
  -2  -9  -5    1.91    4.86
  -2   9  -6    9.58    5.36
   2   9   6    1.98    4.44
   2   9   6   13.49    5.57
   2   9   6    3.90    5.02
   2   9   6    0.13    2.87
  -2  -9  -6    5.83    5.33
   2  -9   6   -0.65    5.48
   2  -9   6    2.10    4.07
   2   9   7   -3.55    5.26
  -2   9  -7   -2.64    5.62
   2   9   7    2.99    2.92
  -2   9  -7   -6.28    5.69
   2   9   7    3.70    5.32
   2  -9   7   -0.28    5.82
  -2  -9  -7   14.17    5.39
  -2   9  -8   -4.38    5.49
   2   9   8    7.69    6.54
  -2   9  -8    3.62    5.85
   2   9   8    1.61    2.80
   2   9   8   -0.25    5.61
   2  -9   8    2.62    6.40
  -2  -9  -8  -11.31    6.17
   2  -9   8   -1.10    4.93
   2   9   9    9.71    6.31
   2   9   9    9.97    2.84
   2   9   9   19.50    7.12
   2   9   9    0.61    6.57
  -2   9  -9    5.57    6.27
  -2   9  -9  -14.51    6.49
   2  -9   9   12.12    7.40
   2  -9   9   -6.68    5.52
  -2  -9  -9   -1.09    6.37
  -2   9 -10    0.93    7.17
   2   9  10    7.60    7.89
   2   9  10    5.98    2.55
   2   9  10   -3.51    7.57
   2   9  10    9.41    6.91
   2  -9  10    3.93    7.77
  -2  -9 -10    9.99    7.00
   2  -9  10    0.35    6.05
  -2  10   9   -8.17    6.59
  -2  10   9   14.95    7.66
   2  10  -9   14.70    7.58
  -2  10   9    2.19    4.36
  -2 -10   9   11.83    7.20
   2 -10  -9    3.95    6.80
  -2  10   8    2.21    4.10
  -2  10   8    5.94    6.34
  -2  10   8   -5.26    6.40
   2  10  -8   -3.61    6.26
   2  10  -8    4.28    6.73
  -2  10   8    3.42    6.91
   2 -10  -8   -2.88    6.12
  -2 -10   8    9.63    6.30
  -2  10   7   -3.61    5.73
   2  10  -7   -3.27    6.13
   2  10  -7    3.73    5.79
  -2  10   7   -1.85    3.90
  -2  10   7   -6.34    6.31
  -2 -10   7   -5.90    5.29
   2 -10  -7   -4.35    5.75
  -2  10   6    2.76    5.32
  -2  10   6   -0.55    3.92
   2  10  -6   -8.30    6.06
   2  10  -6    2.49    6.07
   2  10  -6  -11.06    5.64
  -2  10   6   -2.49    5.70
   2 -10  -6   -0.73    5.18
  -2 -10   6    6.68    5.30
   2  10  -5    5.86    4.64
  -2  10   5    1.51    5.63
   2  10  -5   -2.39    5.51
  -2  10   5    0.88    3.82
   2  10  -5   10.77    5.40
   2  10  -5   -1.64    5.34
  -2  10   5    0.56    5.25
   2 -10  -5   15.43    5.44
  -2 -10   5   -9.17    4.80
  -2 -10   5    2.53    4.04
   2  10  -4    5.51    5.40
   2  10  -4    5.08    5.02
   2  10  -4    6.12    4.68
   2  10  -4    0.08    4.87
  -2  10   4    4.17    5.28
  -2  10   4    2.56    4.79
  -2  10   4    2.88    3.91
  -2 -10   4    2.60    4.45
   2 -10  -4    6.12    4.99
  -2 -10   4    3.40    3.99
   2  10  -3   16.13    5.52
   2  10  -3    4.74    5.14
  -2  10   3   17.04    5.28
  -2  10   3   10.29    4.14
   2  10  -3   23.18    5.12
  -2  10   3   12.83    5.40
   2  10  -3   21.29    5.13
  -2 -10   3   18.57    4.62
  -2 -10   3   13.36    5.30
   2 -10  -3   14.00    4.85
   2  10  -2    2.86    4.26
   2  10  -2    5.07    5.08
   2  10  -2    8.57    5.32
   2  10  -2   -2.96    4.41
  -2  10   2   -1.36    4.62
  -2  10   2    2.68    3.33
  -2 -10   2    3.61    4.42
  -2 -10   2   -1.17    4.14
   2 -10  -2    3.64    4.38
   2  10  -1   46.60    6.19
  -2  10   1   46.36    5.70
   2  10  -1   54.04    6.94
  -2  10   1   41.97    5.99
   2  10  -1   36.01    5.46
  -2  10   1   39.44    5.58
  -2  10   1   37.95    5.27
   2  10  -1   43.07    5.89
  -2 -10   1   42.31    5.80
   2 -10  -1   39.20    5.60
  -2 -10   1   48.41    5.55
   2  10   0    6.17    5.10
  -2  10   0   -0.97    4.24
   2  10   0    8.25    4.94
  -2  10   0   -3.93    4.50
  -2  10   0    2.20    4.26
   2  10   0    7.39    4.65
   2  10   0   -1.09    6.32
  -2  10   0    5.46    3.75
  -2 -10   0    5.69    4.30
   2 -10   0   -6.08    4.28
  -2 -10   0    9.03    4.78
   2  10   1    2.41    4.38
   2  10   1    0.36    3.77
  -2  10  -1    0.92    4.27
   2  10   1   -0.88    4.95
  -2  10  -1    1.29    4.07
  -2  10  -1   -4.46    4.08
  -2  10  -1   -1.63    4.50
   2  10   1    4.82    4.83
  -2 -10  -1   -3.36    4.54
  -2 -10  -1    5.57    4.94
   2 -10   1   -4.87    3.96
   2  10   2   -3.19    4.28
   2  10   2   -5.40    3.55
  -2  10  -2   -0.27    3.99
   2  10   2    5.08    4.92
   2  10   2    2.63    4.94
  -2  10  -2   -3.19    3.90
  -2  10  -2   -3.50    4.85
  -2  10  -2    4.93    4.68
  -2 -10  -2   -3.91    4.65
   2 -10   2    4.61    4.31
   2  10   3   23.90    4.24
  -2  10  -3   19.32    5.50
   2  10   3   23.91    5.01
  -2  10  -3   22.17    4.91
  -2  10  -3   14.70    4.55
  -2  10  -3   20.43    5.43
   2  10   3   17.89    5.75
   2  10   3   24.21    5.44
   2 -10   3   15.93    4.89
  -2 -10  -3   23.74    5.64
   2 -10   3   18.35    5.71
   2  10   4   11.57    3.94
  -2  10  -4   11.58    5.50
   2  10   4   12.04    5.71
   2  10   4    4.33    5.24
  -2  10  -4   12.30    4.92
  -2  10  -4   14.25    4.21
   2  10   4   14.33    4.54
  -2  10  -4   16.54    5.59
   2 -10   4   17.67    5.95
   2 -10   4   14.21    5.01
  -2 -10  -4   12.95    5.47
  -2  10  -5   -3.65    5.30
  -2  10  -5    6.60    5.27
   2  10   5   -0.14    5.68
   2  10   5   12.02    5.73
   2  10   5    7.19    3.64
  -2  10  -5    3.54    5.92
   2 -10   5    5.69    6.35
  -2 -10  -5    7.52    5.96
   2 -10   5   11.99    5.10
  -2  10  -6   14.66    5.76
   2  10   6   -1.26    3.53
  -2  10  -6    6.30    5.93
   2  10   6   -5.54    5.59
   2  10   6    6.93    5.97
   2 -10   6   -2.47    6.58
   2 -10   6   -1.00    4.79
  -2 -10  -6    4.44    5.78
   2  10   7    2.54    3.34
   2  10   7   -7.88    5.76
   2  10   7    1.21    6.56
  -2  10  -7    0.05    5.99
  -2  10  -7    3.85    5.98
   2 -10   7    3.50    7.85
   2 -10   7    0.17    5.36
  -2 -10  -7   18.59    6.21
   2  10   8    1.67    3.45
   2  10   8   -1.83    6.28
  -2  10  -8    1.05    6.38
  -2  10  -8    6.91    6.64
   2  10   8    6.84    6.83
   2 -10   8    7.37    6.15
   2 -10   8    1.48    7.71
  -2 -10  -8    4.05    6.99
   2  10   9  -10.68    6.47
  -2  10  -9    7.59    7.20
  -2 -10  -9    3.60    8.29
   2  11  -7   -9.18    6.67
  -2  11   7    7.17    6.75
  -2  11   7   -6.18    7.39
   2  11  -7   14.91    7.63
  -2  11   7    2.48    4.92
  -2 -11   7    6.41    6.31
   2 -11  -7    6.59    6.71
  -2  11   6    3.68    4.79
  -2  11   6   -9.17    5.64
   2  11  -6   -0.51    6.32
  -2  11   6   -2.95    6.76
   2  11  -6   10.12    6.72
   2 -11  -6    4.28    6.03
  -2 -11   6    1.26    5.99
   2  11  -5    4.16    8.11
   2  11  -5   -0.79    6.23
   2  11  -5   20.42    6.56
  -2  11   5    7.98    6.04
   2  11  -5    4.28    6.49
  -2  11   5    5.57    4.65
  -2  11   5   -1.75    5.97
   2 -11  -5    2.97    5.81
  -2 -11   5    7.66    6.13
  -2  11   4   -3.94    6.07
   2  11  -4    3.25    6.29
   2  11  -4   17.97    6.06
  -2  11   4    1.83    4.50
   2  11  -4   -6.57    6.42
  -2  11   4    4.91    5.61
  -2 -11   4    6.33    5.18
   2 -11  -4   -6.11    5.48
  -2 -11   4   -9.70    5.31
   2  11  -3    1.98    5.46
   2  11  -3    8.15    5.61
  -2  11   3    2.00    4.64
   2  11  -3    0.05    6.19
  -2  11   3   10.54    6.23
   2  11  -3   10.41    5.99
  -2  11   3    3.70    5.51
  -2 -11   3   23.54    6.57
   2 -11  -3   -1.07    5.19
  -2 -11   3    5.30    5.43
   2  11  -2   35.79    6.48
   2  11  -2   27.12    6.33
   2  11  -2   24.56    6.60
  -2  11   2   18.86    5.53
   2  11  -2   27.48    5.83
  -2  11   2   25.89    6.12
  -2  11   2   32.16    6.46
   2 -11  -2   24.90    5.87
  -2 -11   2   27.51    5.70
  -2 -11   2   29.20    6.14
  -2  11   1    3.10    4.08
  -2  11   1   14.17    5.20
   2  11  -1    2.41    5.60
   2  11  -1   -8.62    4.93
  -2  11   1    6.39    5.39
  -2  11   1   -1.39    4.83
   2  11  -1   -3.20    5.48
   2  11  -1   -0.33    5.55
   2 -11  -1   -0.42    4.87
  -2 -11   1    5.98    4.99
  -2  11   0   18.45    5.86
  -2  11   0   14.48    4.65
   2  11   0   20.59    5.55
  -2  11   0    3.09    5.75
   2  11   0   15.10    6.04
   2  11   0   15.93    5.18
  -2  11   0   17.62    6.54
   2  11   0    6.31    5.82
   2 -11   0   15.54    5.36
  -2 -11   0    9.87    5.82
  -2  11  -1    0.07    5.16
  -2  11  -1    5.50    5.14
   2  11   1    4.35    5.70
   2  11   1    9.24    4.87
   2  11   1   15.35    5.31
  -2  11  -1   17.01    5.08
   2  11   1   10.95    5.64
   2 -11   1   14.90    5.36
  -2 -11  -1    6.44    5.58
  -2  11  -2  -11.58    5.07
   2  11   2   -1.07    5.47
   2  11   2    0.35    5.16
  -2  11  -2    6.45    5.10
  -2  11  -2   -1.80    5.47
   2  11   2   -4.23    5.76
   2  11   2    4.50    4.41
   2 -11   2    4.86    5.37
  -2 -11  -2   -2.61    5.45
  -2  11  -3   -5.08    5.50
   2  11   3    7.01    4.95
  -2  11  -3    1.87    4.99
   2  11   3   -5.47    4.07
   2  11   3    4.89    6.15
  -2  11  -3    3.51    5.00
  -2  11  -3    2.04    6.04
   2  11   3  -10.75    5.31
  -2 -11  -3   16.49    6.22
   2 -11   3    4.60    5.02
  -2  11  -4    0.42    6.47
   2  11   4   -9.70    5.87
   2  11   4   10.84    6.19
   2  11   4   -3.69    3.94
  -2  11  -4   11.31    5.55
  -2  11  -4    4.10    5.74
   2 -11   4    1.96    5.24
  -2 -11  -4   -2.22    5.87
  -2  11  -5   13.88    6.74
  -2  11  -5  -12.12    5.74
   2  11   5    3.61    6.10
   2  11   5    8.32    6.48
   2  11   5    3.47    3.86
  -2 -11  -5    3.73    6.53
   2 -11   5   23.98    5.89
   2  11   6   11.12    6.82
   2  11   6   16.09    4.35
   2  11   6    9.66    7.43
  -2  11  -6   24.26    7.09
  -2  11  -6   10.39    6.71
   2 -11   6   10.37    6.28
  -2 -11  -6   27.21    7.53
  -2  11  -7   -4.37    6.94
   2  11   7    2.54    4.16
  -2  11  -7    0.10    6.73
   2  11   7  -11.58    7.02
   2  11   7   -7.57    7.74
  -2 -11  -7   25.65    7.90
   2 -11   7    4.75    6.00
  -2  12   5   11.96    5.56
  -2  12   5    0.00    7.39
  -2  12   5   -9.24    6.85
   2  12  -5  -12.67    7.21
   2  12  -5    1.70    7.66
   2 -12  -5  -14.02    6.95
  -2 -12   5    6.53    7.07
   2  12  -4   20.42    7.00
   2  12  -4   -0.83    7.34
   2  12  -4   12.03    7.40
  -2  12   4    1.86    5.62
  -2  12   4   -1.17    6.51
   2 -12  -4   12.52    6.85
  -2 -12   4    6.26    6.96
   2  12  -3   -2.19    6.63
  -2  12   3   -6.04    6.94
   2  12  -3    3.99    7.03
  -2  12   3    2.33    5.32
   2  12  -3   10.21    6.57
  -2  12   3    2.06    6.56
   2  12  -3   -6.02    6.45
  -2 -12   3   12.92    6.92
   2 -12  -3    2.55    6.18
  -2  12   2    3.33    6.73
   2  12  -2    1.63    6.55
   2  12  -2    4.43    7.22
  -2  12   2    4.60    6.78
   2  12  -2   -5.16    6.39
   2  12  -2   22.14    6.80
  -2  12   2   -8.00    5.78
   2 -12  -2   -0.70    5.64
  -2 -12   2   -1.42    6.60
   2  12  -1   -6.22    6.20
   2  12  -1   -7.79    6.15
   2  12  -1   -3.73    6.83
  -2  12   1    8.40    6.37
  -2  12   1   -6.09    6.37
   2  12  -1  -10.23    6.52
  -2  12   1   10.22    6.17
   2 -12  -1    9.55    6.06
  -2 -12   1    0.80    6.55
  -2  12   0    7.01    6.45
   2  12   0    9.47    6.15
   2  12   0    5.80    6.74
  -2  12   0    0.50    6.52
   2  12   0   -8.77    6.18
   2  12   0    9.10    5.99
  -2  12   0   -5.33    6.01
   2 -12   0   13.84    6.03
  -2 -12   0    5.35    6.31
  -2  12  -1   16.43    5.78
  -2  12  -1   -9.39    5.90
  -2  12  -1    1.49    5.97
   2  12   1   13.33    5.54
  -2  12  -1    0.71    6.32
   2  12   1   -4.67    6.19
   2  12   1    4.04    6.08
   2  12   1   12.66    6.95
   2 -12   1    0.48    5.72
  -2 -12  -1   13.74    6.44
  -2  12  -2   15.36    6.03
   2  12   2    3.78    6.56
  -2  12  -2    7.12    6.19
   2  12   2    3.12    5.09
   2  12   2   13.85    7.06
  -2  12  -2   -2.49    6.43
  -2  12  -2   14.38    6.59
   2 -12   2   14.16    5.96
  -2 -12  -2   -0.57    6.23
   2  12   3    3.01    6.57
   2  12   3    3.35    5.12
   2  12   3    7.96    7.11
  -2  12  -3    4.48    7.25
  -2  12  -3    9.07    6.10
  -2  12  -3   -0.24    6.47
   2 -12   3   14.50    5.93
  -2 -12  -3    4.64    6.78
  -2  12  -4    7.07    6.72
   2  12   4   11.03    5.37
  -2  12  -4   -4.65    6.76
   2  12   4  -16.23    6.49
   2  12   4   -1.71    7.32
  -2 -12  -4   -4.43    7.65
   2 -12   4   -8.40    5.83
  -2  12  -5   10.37    7.10
   2  12   5   -8.06    7.28
   3   0 -14    4.53   11.47
  -3   0  14   -7.19    5.81
  -3   0  14    0.02    4.35
  -3   0  13   -2.86    3.96
  -3   0  13   -5.93    3.67
   3   0 -13   -1.13    5.78
  -3   0  13   -3.09    5.13
   3   0 -12    3.19    4.94
  -3   0  12    4.81    3.49
  -3   0  12   -0.43    3.66
  -3   0  12   -3.30    5.01
  -3   0  11    1.82    3.32
   3   0 -11   -0.79    3.92
  -3   0  10    1.29    2.62
  -3   0  10    5.27    3.27
   3   0 -10   -0.26    3.43
  -3   0  10   -0.71    2.87
  -3   0  10    3.00    3.57
   3   0 -10    2.43    3.42
  -3   0   9    1.57    2.69
  -3   0   9   -1.79    2.23
  -3   0   9    2.11    3.11
   3   0  -9    0.03    2.86
  -3   0   9    0.23    2.75
   3   0  -9   -0.88    2.99
  -3   0   8   15.47    2.74
   3   0  -8    8.68    2.82
  -3   0   8    7.74    2.73
  -3   0   8   16.26    2.78
   3   0  -8   13.38    2.82
   3   0  -8   16.79    4.64
  -3   0   8   14.66    3.29
  -3   0   8   12.27    2.38
   3   0  -7    0.07    2.13
   3   0  -7   -2.44    2.25
  -3   0   7   -0.80    1.51
  -3   0   7    0.92    2.09
  -3   0   7    0.40    1.96
  -3   0   7    1.31    2.22
  -3   0   7    0.33    2.24
   3   0  -7   -2.14    2.58
   3   0  -6   53.26    3.76
  -3   0   6   52.09    3.41
  -3   0   6   47.61    3.54
   3   0  -6   50.31    3.55
   3   0  -6   54.30    5.17
  -3   0   6   50.83    2.95
  -3   0   6   45.48    3.46
   3   0  -6   53.13    3.39
   3   0  -6   48.32    3.58
  -3   0   6   44.92    3.68
  -3   0   5    1.43    1.62
   3   0  -5   -1.41    1.94
   3   0  -5   -1.25    1.70
  -3   0   5    1.26    1.83
  -3   0   5    1.25    1.81
  -3   0   5    1.23    1.76
  -3   0   5   -1.68    1.88
   3   0  -5    0.54    1.57
   3   0  -5    0.04    1.91
  -3   0   4  184.06    5.07
  -3   0   4  181.72    4.88
   3   0  -4  182.71    5.18
  -3   0   4  180.60    5.28
  -3   0   4  184.03    3.73
   3   0  -4  182.33    5.03
   3   0  -4  179.11    5.37
  -3   0   4  181.34    5.33
   3   0  -4  189.61    3.82
  -3   0   4  178.38    5.00
   3   0  -4  183.91    5.25
   3   0  -4  181.40    5.00
   3   0  -3   -0.72    0.89
  -3   0   3   -0.15    1.35
   3   0  -3    0.78    1.51
   3   0  -3    1.44    1.48
  -3   0   3    0.33    0.75
   3   0  -3    0.68    1.42
  -3   0   3    1.11    1.27
   3   0  -3   -0.16    1.31
  -3   0   3    0.90    1.50
   3   0  -3   -0.73    1.37
  -3   0   3   -0.07    1.27
  -3   0   3   -0.04    1.18
   3   0  -2  251.62    6.03
   3   0  -2  259.21    6.11
   3   0  -2  269.52    6.11
  -3   0   2  269.99    5.97
  -3   0   2  266.47    6.02
  -3   0   2  266.53    5.62
   3   0  -2  265.57    5.97
  -3   0   2  258.37    6.28
   3   0  -2  268.17    5.99
  -3   0   2  277.04    6.16
   3   0  -2  272.17    6.36
  -3   0   2  265.88    6.11
  -3   0   1   -0.15    0.97
   3   0  -1   -1.72    1.08
  -3   0   1   -0.37    0.99
  -3   0   1   -0.94    1.31
   3   0  -1    0.87    1.08
   3   0  -1    1.35    1.01
   3   0  -1    1.03    1.11
  -3   0   1    0.88    0.96
  -3   0   1    0.65    0.92
   3   0  -1    0.29    1.05
  -3   0   1   -0.29    0.99
   3   0  -1   -1.42    1.37
  -3   0   0  607.93   11.42
   3   0   0  623.21   12.01
   3   0   0  615.95   12.23
   3   0   0  619.66   11.42
   3   0   0  607.47   12.25
  -3   0   0  613.94   12.24
   3   0   0  607.08   12.16
   3   0   0  617.98   12.18
  -3   0   0  604.32   12.16
  -3   0   0  600.82   11.95
   3   0   0  611.51   11.97
  -3   0   0  617.55   12.18
  -3   0   0  602.13   12.19
   3   0   1    0.15    0.53
  -3   0  -1    0.77    1.08
  -3   0  -1    0.49    1.16
  -3   0  -1   -1.28    0.84
   3   0   1    0.74    0.87
  -3   0  -1   -2.48    1.12
   3   0   1   -1.99    1.08
  -3   0  -1    1.23    0.89
  -3   0  -1   -0.34    0.56
   3   0   1   -1.21    1.21
   3   0   1    0.40    0.89
   3   0   1    0.18    1.34
  -3   0  -2    5.01    1.16
   3   0   2    4.20    0.99
   3   0   2    5.94    0.96
  -3   0  -2    4.27    1.47
  -3   0  -2    5.31    1.26
   3   0   2    4.93    1.03
   3   0   2    5.69    1.42
  -3   0  -2    4.67    1.47
   3   0   2    6.50    1.21
  -3   0  -2    4.68    0.92
   3   0   2    5.60    1.54
   3   0   2    4.47    0.96
   3   0   3   -0.66    1.14
  -3   0  -3   -2.72    1.52
   3   0   3    0.25    0.91
   3   0   3    0.63    1.70
  -3   0  -3   -1.77    1.09
  -3   0  -3   -0.78    0.84
   3   0   3    0.20    0.90
  -3   0  -3   -0.30    1.17
  -3   0  -3   -0.02    0.89
   3   0   3    1.77    1.32
   3   0   3    0.52    1.16
  -3   0  -3   -0.61    1.23
   3   0   3   -0.91    1.05
   3   0   4   -3.26    1.42
   3   0   4   -0.32    1.04
  -3   0  -4   -0.11    0.90
  -3   0  -4    0.99    1.30
   3   0   4    0.95    1.38
  -3   0  -4    0.77    1.05
   3   0   4   -1.34    1.35
   3   0   4   -1.77    1.76
   3   0   4    0.15    1.28
  -3   0  -4    2.47    1.48
   3   0   4    0.41    1.31
  -3   0  -4   -1.92    1.38
  -3   0  -4    0.87    2.06
  -3   0  -5    0.76    1.89
   3   0   5   -0.03    1.57
   3   0   5   -1.57    1.66
   3   0   5    0.99    1.66
  -3   0  -5    2.08    1.59
   3   0   5   -0.08    1.13
   3   0   5   -0.37    1.34
  -3   0  -5    0.23    1.15
   3   0   5    1.07    1.42
  -3   0  -5   -0.19    1.71
   3   0   5    0.62    2.12
  -3   0  -5    2.02    1.12
   3   0   5    0.88    1.03
  -3   0  -5   -0.10    1.39
   3   0   6    0.34    1.54
  -3   0  -6    3.12    2.30
   3   0   6    0.71    1.71
   3   0   6    3.09    1.83
   3   0   6    0.45    1.16
   3   0   6    0.81    1.33
  -3   0  -6    0.69    1.37
  -3   0  -6   -0.36    1.87
  -3   0  -6    1.98    2.22
   3   0   6   -0.50    2.09
   3   0   6    2.61    1.65
   3   0   7    0.37    1.56
   3   0   7    0.74    1.90
  -3   0  -7    1.44    1.56
   3   0   7   -2.80    1.89
   3   0   7   -0.13    1.99
  -3   0  -7    2.55    2.59
   3   0   7    0.33    1.83
  -3   0  -7   -1.45    2.40
   3   0   7    0.21    1.37
   3   0   8   -1.37    2.32
   3   0   8    1.16    2.24
  -3   0  -8    1.44    2.23
   3   0   8    1.33    2.29
   3   0   8    0.93    1.60
  -3   0  -8    3.34    2.98
   3   0   8    3.54    2.35
  -3   0  -8    3.96    1.96
  -3   0  -9    0.59    2.41
   3   0   9    1.70    2.91
   3   0   9   -1.02    2.72
   3   0   9    0.59    1.78
  -3   0  -9   -2.22    3.49
   3   0   9   -0.87    2.69
  -3   0 -10    8.44    2.96
   3   0  10    9.02    2.70
   3   0  10   13.68    2.46
   3   0  10   12.10    3.91
   3   0  10   15.33    2.31
  -3   0 -10    3.86    4.10
   3   0  10   14.71    2.77
   3   0  11    6.14    2.48
  -3   0 -11    4.26    3.14
  -3   0 -11   -0.80    4.88
   3   0  11    3.72    2.52
   3   0  11   -5.51    2.63
   3   0  11   -7.70    3.84
   3   0  11    2.43    2.64
   3   0  12   -8.06    4.36
   3   0  12   -1.39    2.75
   3   0  12   -0.61    2.70
  -3   0 -12   11.14    5.88
   3   0  13    5.63    3.08
  -3   0 -13   15.67    6.87
   3   0  13   -5.12    4.92
   3   0  14    9.27    6.02
  -3   0 -14   -0.83    7.68
   3   0  14    6.51    3.44
  -3   1  14   -2.54    6.24
   3   1 -14   -9.73    6.98
  -3   1  14   -2.51    4.03
  -3  -1  14    3.32    4.51
  -3  -1  14  -14.99    5.98
  -3   1  13   11.39    4.90
  -3   1  13    6.73    5.57
  -3   1  13   14.86    3.90
   3   1 -13    5.26    5.88
  -3  -1  13    6.95    5.71
   3  -1 -13    2.93    5.26
  -3  -1  13   14.49    4.28
   3   1 -12    1.62    5.06
  -3   1  12    2.63    3.32
  -3   1  12   -9.42    4.72
  -3   1  12   -2.33    4.02
  -3  -1  12   -4.95    4.38
   3  -1 -12    9.62    4.77
  -3  -1  12   -0.23    3.53
  -3  -1  12   -5.08    3.21
  -3   1  11   11.66    4.05
  -3   1  11   10.30    4.11
  -3   1  11    9.48    3.89
   3   1 -11    8.33    4.41
  -3   1  11   21.79    7.76
  -3  -1  11    9.37    3.29
  -3  -1  11    9.94    7.77
   3  -1 -11    8.46    4.08
  -3  -1  11    9.64    5.44
  -3   1  10    7.01    2.71
   3   1 -10    6.19    3.79
   3   1 -10    4.18    3.96
  -3   1  10    3.94    3.17
  -3   1  10    4.55    3.11
  -3   1  10    6.50    3.69
  -3  -1  10    4.10    2.83
   3  -1 -10   10.61    3.71
  -3  -1  10    4.03    3.34
  -3  -1  10    7.96    3.75
  -3  -1  10   10.09    3.03
   3  -1 -10    8.94    3.42
  -3   1   9   -0.87    2.72
   3   1  -9    0.48    3.14
  -3   1   9   -2.67    3.08
   3   1  -9   -0.22    3.16
  -3   1   9    1.25    2.98
  -3   1   9   -0.77    2.51
  -3   1   9   -1.11    2.08
   3  -1  -9    0.41    2.89
  -3  -1   9    3.83    2.45
  -3  -1   9   -0.85    2.95
  -3  -1   9   -1.62    2.79
   3  -1  -9   -0.82    2.58
  -3  -1   9   -0.60    2.43
  -3   1   8    1.94    2.35
  -3   1   8   -0.41    2.41
   3   1  -8    1.50    3.03
  -3   1   8    2.70    2.42
  -3   1   8   -0.08    1.80
  -3   1   8   -2.65    2.12
   3   1  -8   -1.46    2.65
   3   1  -8    3.06    2.76
  -3  -1   8    3.35    2.16
  -3  -1   8   -0.21    2.10
  -3  -1   8   -2.30    2.49
   3  -1  -8    3.31    3.08
  -3  -1   8    3.02    2.45
   3  -1  -8    1.54    2.51
  -3   1   7   11.20    2.24
  -3   1   7   14.05    1.98
  -3   1   7   10.25    2.43
   3   1  -7    7.42    2.56
  -3   1   7    9.06    2.13
  -3   1   7   10.53    2.47
   3   1  -7   11.81    2.75
   3  -1  -7    8.78    2.44
  -3  -1   7   10.08    2.44
  -3  -1   7   10.78    2.40
  -3  -1   7    7.89    3.00
   3  -1  -7    9.32    3.19
  -3  -1   7    9.06    2.20
  -3  -1   7    6.26    2.56
   3  -1  -7    9.76    2.30
  -3   1   6   15.60    2.09
   3   1  -6   10.82    2.36
  -3   1   6   16.37    1.36
  -3   1   6   14.14    2.40
   3   1  -6   19.08    2.64
   3   1  -6   18.00    2.73
  -3   1   6   15.58    2.51
  -3   1   6   17.28    2.16
  -3   1   6   19.44    2.39
   3   1  -6   10.71    2.41
   3  -1  -6   14.37    2.23
  -3  -1   6   15.67    2.46
   3  -1  -6   12.44    2.77
   3  -1  -6   18.14    1.48
   3  -1  -6   15.64    2.02
  -3  -1   6   17.58    2.51
  -3  -1   6   15.39    2.85
  -3  -1   6   18.86    2.72
   3  -1  -6   14.58    2.65
  -3  -1   6   14.61    2.15
  -3   1   5   -0.89    0.94
  -3   1   5   -0.29    1.69
  -3   1   5   -1.21    1.42
  -3   1   5    0.00    1.85
  -3   1   5    0.37    1.37
   3   1  -5   -2.62    2.01
   3   1  -5   -0.08    1.75
   3   1  -5    1.44    2.01
  -3   1   5    2.91    2.86
   3   1  -5    0.48    2.03
   3   1  -5    0.57    1.82
  -3   1   5    1.07    1.54
   3  -1  -5   -0.31    1.41
  -3  -1   5    2.03    1.89
   3  -1  -5    0.13    1.33
   3  -1  -5    1.03    2.00
  -3  -1   5    2.15    1.64
  -3  -1   5   -0.45    2.05
   3  -1  -5    0.75    1.50
   3  -1  -5    2.44    2.17
  -3  -1   5   -0.47    2.87
   3  -1  -5   -0.12    1.55
  -3  -1   5   -0.57    1.83
   3   1  -4   50.34    3.40
   3   1  -4   54.94    1.74
   3   1  -4   55.97    3.45
   3   1  -4   59.49    3.26
  -3   1   4   57.54    3.24
  -3   1   4   55.32    3.10
   3   1  -4   54.53    3.26
  -3   1   4   53.29    3.17
   3   1  -4   57.92    3.04
   3   1  -4   56.25    1.76
  -3   1   4   53.96    2.08
  -3   1   4   55.61    2.78
  -3   1   4   54.43    2.71
  -3   1   4   54.32    2.36
  -3  -1   4   53.08    3.32
  -3  -1   4   53.40    3.00
   3  -1  -4   51.85    2.37
   3  -1  -4   49.64    2.21
   3  -1  -4   55.38    3.19
  -3  -1   4   53.82    3.37
   3  -1  -4   52.21    2.75
  -3  -1   4   52.29    3.04
  -3  -1   4   51.20    2.87
   3  -1  -4   52.30    3.40
  -3   1   3   40.13    2.38
  -3   1   3   39.67    2.39
  -3   1   3   40.98    2.47
   3   1  -3   43.65    1.81
   3   1  -3   44.22    2.84
  -3   1   3   39.75    2.96
   3   1  -3   42.95    2.66
   3   1  -3   37.91    2.62
  -3   1   3   36.39    2.19
  -3   1   3   42.50    2.01
   3   1  -3   42.52    2.66
  -3   1   3   42.65    2.64
   3   1  -3   43.73    2.86
   3  -1  -3   38.19    2.68
  -3  -1   3   41.82    1.75
   3  -1  -3   40.88    2.11
   3  -1  -3   47.21    2.96
   3  -1  -3   44.25    2.58
   3  -1  -3   41.91    2.47
  -3  -1   3   42.18    2.81
  -3  -1   3   35.97    2.62
  -3  -1   3   40.71    2.52
   3  -1  -3   44.68    2.03
  -3  -1   3   39.41    2.63
   3   1  -2  218.13    5.35
   3   1  -2  215.62    5.32
   3   1  -2  218.67    5.49
  -3   1   2  217.78    4.71
  -3   1   2  219.92    5.06
   3   1  -2  213.99    5.54
   3   1  -2  218.28    4.90
  -3   1   2  205.84    5.49
  -3   1   2  213.94    5.27
  -3   1   2  217.97    5.32
  -3   1   2  223.33    5.20
  -3   1   2  222.43    5.19
   3  -1  -2  215.27    5.09
  -3  -1   2  220.74    5.41
   3  -1  -2  216.10    5.16
  -3  -1   2  217.69    5.48
  -3  -1   2  224.53    4.91
   3  -1  -2  225.00    5.31
  -3  -1   2  217.83    5.46
   3  -1  -2  220.38    5.57
   3  -1  -2  217.54    4.75
   3  -1  -2  221.05    5.38
  -3  -1   2  221.47    5.39
  -3  -1   2  215.75    5.36
  -3   1   1    1.40    1.14
  -3   1   1    0.00    0.93
   3   1  -1   -1.17    1.36
  -3   1   1    0.81    1.41
   3   1  -1   -0.74    1.20
  -3   1   1   -0.33    1.12
   3   1  -1    0.59    1.11
   3   1  -1    0.94    1.13
   3   1  -1    0.16    1.38
  -3   1   1   -1.93    1.09
   3   1  -1    0.66    1.14
  -3   1   1    0.16    0.95
   3  -1  -1    1.49    1.38
  -3  -1   1    0.13    1.27
   3  -1  -1   -0.69    1.15
   3  -1  -1    0.09    0.92
   3  -1  -1   -1.06    1.29
  -3  -1   1    0.91    1.12
  -3  -1   1    0.45    1.13
  -3  -1   1    0.38    1.00
  -3  -1   1    0.80    1.03
  -3  -1   1   -0.80    1.29
   3  -1  -1   -0.77    0.97
   3   1   0   33.39    2.17
   3   1   0   34.45    1.96
   3   1   0   38.19    1.84
  -3   1   0   36.08    1.33
   3   1   0   37.06    2.12
   3   1   0   31.82    2.21
  -3   1   0   35.19    2.29
  -3   1   0   38.75    2.08
  -3   1   0   36.23    2.03
  -3   1   0   36.86    2.06
   3   1   0   35.09    2.13
  -3   1   0   37.54    1.96
   3  -1   0   36.52    2.38
  -3  -1   0   39.19    2.10
   3  -1   0   39.05    2.25
  -3  -1   0   33.47    2.29
   3  -1   0   36.59    1.29
  -3  -1   0   35.38    1.84
  -3  -1   0   34.88    2.08
   3  -1   0   36.68    1.99
   3  -1   0   35.78    2.07
  -3  -1   0   36.47    1.81
   3  -1   0   34.32    2.12
   3   1   1   38.30    2.29
  -3   1  -1   35.71    1.97
  -3   1  -1   34.04    1.87
   3   1   1   35.33    1.60
   3   1   1   34.05    1.87
  -3   1  -1   37.11    1.26
  -3   1  -1   37.60    2.35
   3   1   1   38.95    2.44
   3   1   1   33.07    2.17
   3   1   1   36.45    2.48
  -3   1  -1   37.19    2.34
   3   1   1   38.40    1.67
  -3  -1  -1   36.63    2.21
  -3  -1  -1   35.38    2.41
   3  -1   1   37.68    1.25
   3  -1   1   37.99    1.94
  -3  -1  -1   36.77    2.35
  -3  -1  -1   36.76    1.67
   3  -1   1   32.52    2.35
  -3  -1  -1   34.41    1.56
   3  -1   1   39.72    2.15
   3  -1   1   38.13    2.08
  -3  -1  -1   36.41    1.79
   3  -1   1   37.02    2.34
   3   1   2    2.44    1.13
  -3   1  -2    1.27    0.95
   3   1   2   -0.98    1.47
  -3   1  -2    1.09    1.37
   3   1   2    1.64    0.73
   3   1   2    1.68    1.36
  -3   1  -2    1.75    1.62
   3   1   2    0.99    0.67
  -3   1  -2    0.47    0.91
   3   1   2    2.23    1.57
   3   1   2    2.17    1.34
  -3   1  -2    0.54    1.12
  -3   1  -2    0.11    1.08
  -3  -1  -2    1.92    1.15
  -3  -1  -2    1.05    1.27
  -3  -1  -2    1.45    0.66
  -3  -1  -2    1.92    0.70
   3  -1   2   -0.03    0.87
   3  -1   2   -0.54    1.11
   3  -1   2    1.84    1.60
   3  -1   2    0.38    0.95
  -3  -1  -2    3.23    1.53
  -3  -1  -2    1.45    1.37
   3  -1   2    0.99    1.13
   3  -1   2    1.02    1.39
   3   1   3    9.65    1.50
  -3   1  -3    9.79    1.49
   3   1   3    9.28    1.63
   3   1   3    9.40    1.00
  -3   1  -3   10.13    2.06
  -3   1  -3   12.12    1.45
  -3   1  -3    9.08    1.72
  -3   1  -3   10.45    1.13
  -3   1  -3    9.74    1.39
   3   1   3    9.47    0.88
   3   1   3    9.43    1.53
   3   1   3   12.56    2.01
   3   1   3    9.24    1.66
   3  -1   3    9.91    1.38
   3  -1   3    9.96    1.94
   3  -1   3   11.88    1.67
  -3  -1  -3    9.61    1.85
   3  -1   3    9.79    1.02
   3  -1   3    9.69    1.39
   3  -1   3   11.23    1.38
  -3  -1  -3    8.41    1.60
  -3  -1  -3   10.93    1.56
  -3  -1  -3    8.56    1.59
   3   1   4   16.72    1.99
   3   1   4   13.63    1.03
  -3   1  -4   16.76    2.01
   3   1   4   18.15    2.28
   3   1   4   16.47    2.32
   3   1   4   19.59    2.02
   3   1   4   18.01    2.43
  -3   1  -4   17.30    2.14
  -3   1  -4   19.07    2.27
  -3   1  -4   15.63    2.00
  -3   1  -4   20.31    2.85
  -3   1  -4   19.79    1.52
   3   1   4   23.39    2.46
   3  -1   4   18.71    1.88
   3  -1   4   15.90    1.70
   3  -1   4   15.39    1.54
   3  -1   4   15.19    1.90
  -3  -1  -4   19.76    2.51
   3  -1   4   17.33    1.69
  -3  -1  -4   18.12    2.04
   3  -1   4   20.16    2.14
  -3  -1  -4   17.14    2.42
  -3  -1  -4   24.67    2.47
   3  -1   4   18.93    2.40
  -3   1  -5    1.94    1.91
   3   1   5    2.69    0.74
   3   1   5    3.01    1.76
   3   1   5    0.91    1.80
   3   1   5    3.75    1.66
   3   1   5    4.63    1.73
  -3   1  -5    4.15    1.56
  -3   1  -5    0.50    1.50
  -3   1  -5    4.05    1.75
   3   1   5    3.03    0.84
   3   1   5    3.68    1.84
   3   1   5   -0.45    2.12
  -3   1  -5    0.99    1.80
  -3  -1  -5    2.25    1.70
   3  -1   5    3.81    2.57
   3  -1   5    2.80    1.07
   3  -1   5    3.99    1.75
   3  -1   5    0.67    1.71
   3  -1   5    1.71    1.32
   3  -1   5    3.19    1.16
  -3  -1  -5    1.06    1.99
   3  -1   5    3.27    1.46
  -3  -1  -5    1.86    1.72
   3   1   6   20.93    2.35
   3   1   6   18.39    2.61
  -3   1  -6   17.97    2.16
  -3   1  -6   21.30    2.94
   3   1   6   22.19    2.88
  -3   1  -6   19.92    2.62
   3   1   6   12.02    2.88
   3   1   6   18.75    2.42
  -3   1  -6   19.73    2.36
   3   1   6   17.88    1.43
   3   1   6   16.04    2.42
   3  -1   6   18.23    2.03
   3  -1   6   20.10    2.54
   3  -1   6   21.80    2.90
  -3  -1  -6   17.71    2.81
   3  -1   6   18.09    2.34
  -3  -1  -6   18.80    3.68
   3  -1   6   17.60    1.96
   3  -1   6   19.96    2.72
   3   1   7    2.30    1.23
   3   1   7    1.52    1.06
   3   1   7    2.83    2.21
  -3   1  -7    1.06    2.59
  -3   1  -7    1.29    3.51
  -3   1  -7    2.02    2.46
   3   1   7    0.01    2.08
   3   1   7    5.91    2.04
  -3   1  -7    1.56    2.03
   3   1   7    2.06    2.04
  -3  -1  -7    3.10    2.30
  -3  -1  -7    2.92    2.13
   3  -1   7   -2.82    1.78
   3  -1   7   -0.05    1.54
   3  -1   7    3.73    2.08
   3  -1   7    0.28    1.49
   3  -1   7   -1.61    1.86
   3  -1   7   -2.49    1.55
   3   1   8    9.21    2.66
  -3   1  -8    3.26    2.35
  -3   1  -8    7.50    3.03
  -3   1  -8    3.83    2.37
   3   1   8    5.54    1.38
   3   1   8    4.81    2.18
   3   1   8    2.58    2.76
   3   1   8    3.76    2.34
   3   1   8    5.02    2.57
   3   1   8    6.52    1.44
   3  -1   8    4.77    1.92
   3  -1   8    3.83    2.23
  -3  -1  -8    7.83    2.39
   3  -1   8    6.04    1.76
   3  -1   8    6.73    2.58
  -3  -1  -8   12.56    3.36
   3  -1   8    1.62    1.79
   3  -1   8    7.96    2.56
   3   1   9   -1.17    3.08
   3   1   9    2.74    1.53
   3   1   9    2.20    1.57
   3   1   9    5.65    3.46
  -3   1  -9    1.39    2.69
  -3   1  -9    3.38    3.50
  -3   1  -9   -0.30    2.41
   3   1   9    1.92    3.01
   3   1   9    0.15    2.44
   3   1   9   -2.44    2.28
   3  -1   9   -1.24    2.06
  -3  -1  -9   -4.80    3.02
   3  -1   9    3.69    2.96
   3  -1   9    3.54    2.06
  -3  -1  -9   -1.76    2.44
   3  -1   9   -4.67    2.10
   3  -1   9    2.25    2.82
   3  -1   9    2.26    2.54
  -3   1 -10   -0.32    4.25
   3   1  10    7.12    1.97
   3   1  10    0.06    2.53
  -3   1 -10    0.29    2.63
   3   1  10    3.79    3.62
   3   1  10    1.31    2.87
   3   1  10    1.10    1.75
  -3  -1 -10    7.33    2.96
  -3  -1 -10   -0.05    4.03
   3  -1  10    4.92    2.73
   3  -1  10    1.08    3.18
   3  -1  10   -1.68    2.17
   3  -1  10    1.35    2.37
   3   1  11    5.96    4.32
   3   1  11    3.64    2.75
   3   1  11    6.39    3.20
  -3   1 -11   13.22    4.98
   3   1  11    8.68    2.23
  -3   1 -11    7.34    3.19
   3   1  11    8.77    2.15
  -3  -1 -11   10.29    4.93
   3  -1  11   12.16    3.06
   3  -1  11    8.89    4.00
  -3   1 -12   -1.91    5.81
   3   1  12   -3.28    2.21
   3   1  12    2.92    5.28
   3   1  12    5.72    2.52
  -3  -1 -12   -1.45    6.49
   3  -1  12   -0.16    3.04
   3  -1  12   -1.94    4.46
   3   1  13    2.17    5.98
   3   1  13   -0.07    2.87
  -3   1 -13   -9.29    6.67
   3   1  13   -0.46    2.45
   3  -1  13    2.63    5.16
   3  -1  13   -1.35    3.18
  -3  -1 -13   -9.32    6.30
  -3   1 -14   13.22    8.23
   3   1  14   -8.03    5.91
   3   1  14    5.29    2.60
  -3  -1 -14   -7.08    7.52
   3  -1  14    0.48    5.94
   3  -1  14    2.47    4.04
  -3   2  14    0.83    4.07
   3   2 -14    5.11    7.12
  -3   2  14   -6.23    6.65
  -3  -2  14  -10.96    5.99
  -3  -2  14   -2.83    4.78
  -3   2  13   11.58    6.07
  -3   2  13    3.72    7.91
   3   2 -13   12.47    6.54
  -3   2  13   13.57    3.81
  -3  -2  13    8.44    6.21
  -3  -2  13    9.67    4.52
  -3   2  12   12.86    5.28
  -3   2  12   16.60    3.62
  -3   2  12   11.36    4.68
   3   2 -12   14.97    5.57
  -3  -2  12    2.30    4.97
  -3  -2  12   16.33    3.45
  -3  -2  12   15.34    4.22
  -3   2  11    4.78    3.84
   3   2 -11   -0.73    4.67
  -3   2  11    3.86    4.58
  -3   2  11   -0.29    2.86
  -3   2  11   -0.05    3.33
  -3  -2  11   -2.47    2.66
  -3  -2  11    1.15    4.31
   3  -2 -11    1.09    3.56
  -3   2  10   -3.30    3.53
  -3   2  10   -0.01    2.30
   3   2 -10   -6.52    3.60
  -3   2  10   -0.63    3.55
  -3   2  10    9.50    3.68
   3   2 -10   -1.32    3.76
  -3   2  10   -1.79    3.05
  -3  -2  10   -1.98    3.37
   3  -2 -10   -0.95    3.51
  -3  -2  10   -0.18    2.82
  -3  -2  10    1.51    2.57
  -3  -2  10   -1.31    3.38
   3  -2 -10    3.38    3.07
  -3   2   9    5.23    1.56
  -3   2   9   -1.41    2.70
  -3   2   9    2.28    2.77
   3   2  -9    2.97    3.46
  -3   2   9    2.07    1.41
   3   2  -9   -1.10    3.16
  -3   2   9    2.50    2.16
   3   2  -9   -1.36    3.58
  -3   2   9    3.52    3.22
  -3   2   9    3.87    3.16
  -3  -2   9   -2.07    2.28
   3  -2  -9    7.69    3.04
  -3  -2   9    1.30    2.94
  -3  -2   9   -1.26    2.50
  -3  -2   9   -0.95    3.10
   3   2  -8   13.54    3.21
   3   2  -8   12.32    3.34
  -3   2   8   12.35    2.22
  -3   2   8   13.18    2.50
  -3   2   8   11.82    3.16
  -3   2   8   13.38    1.78
  -3   2   8    8.56    3.10
  -3   2   8   15.45    2.14
  -3   2   8   12.48    2.67
  -3  -2   8   15.08    3.14
  -3  -2   8   16.98    2.72
   3  -2  -8   12.78    2.49
  -3  -2   8   11.35    2.50
   3  -2  -8    8.69    2.71
  -3  -2   8   16.29    3.09
  -3   2   7   -0.10    1.46
  -3   2   7   -0.53    1.36
   3   2  -7    1.31    2.26
  -3   2   7    1.85    1.95
   3   2  -7    0.11    2.48
  -3   2   7    0.18    2.33
  -3   2   7    1.90    1.85
  -3   2   7    0.81    1.62
   3   2  -7   -0.07    2.51
  -3   2   7    5.29    2.35
  -3  -2   7   -3.03    1.89
  -3  -2   7   -3.11    2.23
   3  -2  -7   -0.19    1.79
  -3  -2   7    2.90    2.41
   3  -2  -7   -3.32    2.31
   3  -2  -7    0.27    1.52
  -3   2   6    6.52    2.24
   3   2  -6    8.70    2.36
   3   2  -6    6.49    1.13
  -3   2   6    7.04    1.62
  -3   2   6    5.10    2.14
  -3   2   6    7.92    1.69
  -3   2   6    5.92    1.76
   3   2  -6    6.43    1.05
   3   2  -6    6.91    2.53
   3   2  -6    7.16    2.24
  -3   2   6    6.70    1.50
   3   2  -6    6.77    2.57
   3  -2  -6    6.67    1.54
   3  -2  -6    4.67    2.89
   3  -2  -6    4.54    1.48
  -3  -2   6   10.24    2.99
  -3  -2   6    7.18    2.26
  -3  -2   6    6.15    2.02
  -3  -2   6   10.16    2.22
   3  -2  -6   10.71    2.14
  -3  -2   6   10.01    2.39
   3   2  -5  214.40    6.21
   3   2  -5  206.29    6.07
  -3   2   5  209.09    5.20
  -3   2   5  207.40    6.22
   3   2  -5  207.01    4.69
  -3   2   5  203.30    5.56
  -3   2   5  211.00    5.86
  -3   2   5  196.39    6.38
   3   2  -5  197.07    6.43
   3   2  -5  206.35    4.70
  -3   2   5  213.44    5.72
  -3   2   5  197.40    6.33
   3   2  -5  206.34    6.02
   3   2  -5  204.72    6.50
   3  -2  -5  212.54    5.20
  -3  -2   5  203.03    6.35
   3  -2  -5  207.48    4.74
  -3  -2   5  209.25    5.86
   3  -2  -5  194.62    5.64
   3  -2  -5  199.77    5.65
   3  -2  -5  208.61    6.46
  -3  -2   5  195.66    6.44
   3   2  -4   17.25    2.43
  -3   2   4   19.87    1.27
   3   2  -4   19.94    1.81
   3   2  -4   16.63    2.19
   3   2  -4   19.82    2.76
  -3   2   4   20.17    2.32
   3   2  -4   20.09    1.83
  -3   2   4   16.94    3.12
  -3   2   4   18.93    2.09
   3   2  -4   15.52    2.12
  -3   2   4   18.28    2.35
  -3   2   4   20.38    2.39
   3   2  -4   20.81    2.94
   3  -2  -4   17.80    2.19
  -3  -2   4   17.64    2.19
  -3  -2   4   18.50    2.04
   3  -2  -4   21.61    2.63
   3  -2  -4   14.51    1.29
  -3  -2   4   20.14    2.32
   3  -2  -4   16.57    2.19
  -3  -2   4   20.56    2.63
  -3  -2   4   19.37    2.41
  -3  -2   4   17.72    1.74
  -3   2   3  205.33    6.01
   3   2  -3  216.48    5.09
   3   2  -3  212.31    6.20
   3   2  -3  216.73    5.84
  -3   2   3  211.36    5.69
   3   2  -3  217.89    5.74
  -3   2   3  208.92    5.68
  -3   2   3  214.03    5.33
  -3   2   3  217.28    5.55
   3   2  -3  215.91    5.07
   3   2  -3  209.53    5.93
   3   2  -3  221.73    5.73
  -3   2   3  217.96    5.57
  -3  -2   3  216.93    5.68
   3  -2  -3  213.64    5.51
  -3  -2   3  220.86    5.81
  -3  -2   3  218.55    5.10
   3  -2  -3  221.76    5.43
  -3  -2   3  210.36    5.59
   3  -2  -3  210.07    5.72
  -3  -2   3  209.77    5.81
  -3  -2   3  215.54    6.08
   3  -2  -3  222.11    6.09
   3   2  -2    4.90    1.65
   3   2  -2    3.96    1.55
  -3   2   2    7.24    1.55
   3   2  -2    4.48    1.90
   3   2  -2    6.55    1.53
  -3   2   2    4.16    1.47
  -3   2   2    6.53    1.46
  -3   2   2    6.14    1.74
   3   2  -2    6.01    1.67
   3   2  -2    6.08    1.37
   3   2  -2    5.02    1.35
  -3   2   2    6.23    1.51
  -3   2   2    5.32    1.40
  -3  -2   2    5.40    1.43
  -3  -2   2    5.96    1.33
   3  -2  -2    4.23    1.42
   3  -2  -2    5.64    1.78
   3  -2  -2    6.38    1.57
  -3  -2   2    2.71    1.51
  -3  -2   2    6.57    1.88
  -3  -2   2    5.07    1.56
   3  -2  -2    4.57    1.44
   3  -2  -2    5.78    0.84
  -3  -2   2    2.91    1.51
   3  -2  -2    3.71    1.41
   3  -2  -2    5.00    0.80
  -3   2   1   36.83    2.43
   3   2  -1   37.35    2.52
   3   2  -1   37.85    2.34
  -3   2   1   38.03    2.58
   3   2  -1   39.73    2.45
   3   2  -1   38.64    2.28
   3   2  -1   34.92    2.32
  -3   2   1   35.99    2.47
  -3   2   1   36.82    2.07
   3   2  -1   38.32    2.37
   3   2  -1   38.21    2.74
  -3   2   1   36.60    1.75
  -3  -2   1   37.58    2.34
   3  -2  -1   37.63    2.60
  -3  -2   1   34.25    2.23
  -3  -2   1   37.35    2.48
  -3  -2   1   35.89    2.28
  -3  -2   1   34.98    2.43
  -3  -2   1   37.91    2.66
   3  -2  -1   37.14    2.40
   3  -2  -1   36.26    2.48
   3  -2  -1   37.53    2.46
   3  -2  -1   38.70    2.14
   3   2   0   23.59    2.16
   3   2   0   22.30    2.27
  -3   2   0   22.35    2.15
  -3   2   0   23.82    2.38
  -3   2   0   24.14    2.16
  -3   2   0   24.75    1.70
  -3   2   0   23.59    1.90
   3   2   0   25.36    2.36
   3   2   0   25.30    2.40
  -3   2   0   26.35    2.21
   3   2   0   23.76    2.31
   3   2   0   24.49    1.86
   3   2   0   25.14    1.94
   3  -2   0   26.05    2.08
   3  -2   0   21.52    2.32
  -3  -2   0   22.58    2.12
  -3  -2   0   21.78    1.73
  -3  -2   0   22.27    2.05
   3  -2   0   24.25    2.15
  -3  -2   0   24.30    2.34
  -3  -2   0   24.93    1.90
   3  -2   0   23.96    2.28
   3  -2   0   26.15    1.74
  -3  -2   0   25.48    2.40
   3  -2   0   28.15    2.55
   3   2   1   62.98    2.25
   3   2   1   68.10    2.29
  -3   2  -1   67.86    2.94
   3   2   1   64.92    2.71
   3   2   1   64.56    3.08
   3   2   1   64.75    3.16
  -3   2  -1   65.38    3.13
  -3   2  -1   67.38    2.48
   3   2   1   68.74    3.04
  -3   2  -1   66.95    2.84
  -3   2  -1   66.00    2.93
   3   2   1   66.56    3.20
  -3   2  -1   66.56    2.30
  -3  -2  -1   66.82    3.12
  -3  -2  -1   63.61    2.72
   3  -2   1   65.96    2.90
   3  -2   1   67.20    3.08
  -3  -2  -1   61.19    2.21
  -3  -2  -1   64.39    2.35
   3  -2   1   67.30    2.46
   3  -2   1   67.13    3.17
  -3  -2  -1   62.71    2.94
   3  -2   1   61.44    2.82
  -3  -2  -1   61.10    3.15
   3  -2   1   67.02    2.26
  -3   2  -2   11.57    1.60
   3   2   2   13.36    1.94
  -3   2  -2   15.13    1.93
  -3   2  -2   11.98    1.92
   3   2   2   14.09    1.89
   3   2   2   13.49    1.66
  -3   2  -2   15.55    2.21
   3   2   2   13.49    1.81
   3   2   2   11.39    1.20
   3   2   2   14.46    1.29
  -3   2  -2   13.79    1.44
   3   2   2   12.71    1.88
   3   2   2   14.38    1.91
  -3   2  -2   12.69    1.53
  -3  -2  -2   14.09    1.25
  -3  -2  -2   14.79    1.88
  -3  -2  -2   14.21    1.91
  -3  -2  -2   11.98    2.00
  -3  -2  -2   13.89    1.71
   3  -2   2   13.78    2.19
  -3  -2  -2   10.68    1.11
   3  -2   2   11.23    1.64
   3  -2   2   14.85    1.77
   3  -2   2   13.93    1.44
   3  -2   2   13.62    1.66
   3  -2   2   16.30    1.99
  -3   2  -3    0.93    1.30
   3   2   3   -0.80    1.74
   3   2   3    0.72    1.58
  -3   2  -3   -1.08    1.89
   3   2   3    0.70    1.47
   3   2   3    0.18    1.52
   3   2   3    1.98    1.63
  -3   2  -3    0.96    1.32
   3   2   3   -0.30    1.60
  -3   2  -3    0.58    1.53
   3  -2   3   -2.66    1.67
   3  -2   3    0.07    1.22
  -3  -2  -3   -0.61    1.58
   3  -2   3    1.45    1.49
   3  -2   3   -0.80    1.74
  -3  -2  -3    0.05    1.63
  -3  -2  -3   -0.93    1.49
  -3  -2  -3   -0.98    1.49
   3  -2   3   -1.76    1.45
   3   2   4   48.47    3.35
  -3   2  -4   58.01    3.35
  -3   2  -4   57.78    3.13
   3   2   4   55.91    3.20
   3   2   4   55.19    3.40
   3   2   4   51.44    3.42
  -3   2  -4   61.68    3.00
   3   2   4   52.16    3.39
   3   2   4   53.46    3.58
   3   2   4   55.46    3.24
  -3   2  -4   57.38    3.12
   3   2   4   52.78    3.30
  -3   2  -4   53.87    3.79
   3  -2   4   56.98    3.13
   3  -2   4   56.34    3.18
   3  -2   4   53.62    3.02
  -3  -2  -4   55.11    3.20
   3  -2   4   50.67    3.80
  -3  -2  -4   57.53    3.51
  -3  -2  -4   55.09    3.45
  -3  -2  -4   58.32    3.34
   3  -2   4   52.97    2.91
   3   2   5    1.16    1.89
  -3   2  -5   -1.14    1.71
  -3   2  -5    1.41    1.85
  -3   2  -5   -2.22    2.04
   3   2   5    4.08    2.05
  -3   2  -5    0.52    1.82
   3   2   5    2.99    1.85
   3   2   5   -3.11    1.48
   3   2   5    0.08    1.94
   3   2   5   -2.23    1.92
   3   2   5   -0.79    1.93
   3   2   5   -0.96    1.73
  -3  -2  -5   -0.54    1.85
  -3  -2  -5    1.68    2.08
  -3  -2  -5   -1.53    2.04
   3  -2   5   -0.34    1.69
   3  -2   5   -3.27    1.64
   3  -2   5    0.71    1.82
  -3  -2  -5   -0.17    1.92
   3  -2   5    0.37    1.51
   3   2   6    0.75    2.63
   3   2   6    3.74    2.46
   3   2   6    2.37    1.97
   3   2   6   -1.97    1.83
  -3   2  -6   -1.91    2.32
  -3   2  -6    1.31    2.35
   3   2   6    1.69    1.81
  -3   2  -6    2.21    2.18
   3   2   6   -0.25    2.64
   3   2   6    1.42    2.04
  -3   2  -6    0.75    2.06
  -3  -2  -6   -0.24    2.13
   3  -2   6    2.30    1.84
   3  -2   6    1.72    1.86
   3  -2   6    1.40    1.73
  -3  -2  -6    2.01    1.90
   3  -2   6    0.80    2.10
   3   2   7    5.07    2.48
   3   2   7    1.03    1.96
   3   2   7    1.95    2.20
  -3   2  -7    1.99    2.21
  -3   2  -7    1.83    2.68
   3   2   7   -0.08    2.13
   3   2   7   -4.00    2.79
  -3   2  -7    1.05    2.08
  -3  -2  -7    4.02    2.08
   3  -2   7    1.47    2.05
  -3  -2  -7    3.73    2.28
   3  -2   7   -0.87    2.28
   3  -2   7   -1.30    1.83
   3  -2   7    0.11    2.12
   3   2   8    7.34    2.44
   3   2   8    5.79    2.54
  -3   2  -8    6.80    2.42
   3   2   8    3.74    2.56
  -3   2  -8    4.43    3.13
   3   2   8    3.83    2.76
  -3   2  -8    6.31    2.71
   3  -2   8    7.72    2.62
   3  -2   8    3.70    2.11
  -3  -2  -8    1.29    2.80
   3  -2   8    0.39    2.64
  -3  -2  -8    1.63    2.43
   3  -2   8    3.30    2.59
   3   2   9    5.45    2.97
   3   2   9   -0.24    2.44
  -3   2  -9   -1.44    2.47
  -3   2  -9   -0.63    3.13
  -3   2  -9   -3.68    3.41
   3   2   9    1.10    3.12
   3  -2   9   -6.38    2.78
   3  -2   9    0.04    2.71
  -3  -2  -9   -2.54    3.23
   3  -2   9   -0.43    2.37
  -3  -2  -9   -2.92    2.51
   3  -2   9   -3.90    3.25
   3   2  10    5.28    2.74
  -3   2 -10    7.28    3.03
   3   2  10    7.41    3.51
   3   2  10    8.68    3.98
  -3   2 -10    4.79    4.31
   3  -2  10    2.44    3.35
   3  -2  10   -0.61    3.20
  -3  -2 -10   -3.59    3.90
  -3   2 -11   -1.10    3.05
   3   2  11    8.61    4.75
  -3   2 -11    0.56    4.98
   3   2  11   -1.02    2.98
   3   2  11    1.78    3.65
  -3  -2 -11   -0.33    4.59
   3  -2  11   -1.23    3.06
   3  -2  11    4.28    4.17
   3   2  12   -8.33    5.19
   3   2  12   -5.54    4.01
  -3   2 -12    6.51    6.02
   3  -2  12    4.77    3.53
  -3  -2 -12   -5.55    5.38
   3  -2  12   10.68    4.78
  -3   2 -13    0.76    6.98
   3   2  13   11.55    6.19
   3  -2  13    3.68    5.29
   3  -2  13    2.46    3.71
  -3  -2 -13    4.88    6.76
  -3   2 -14   32.20    8.29
   3   2  14   -0.92    7.15
   3  -2  14    5.14    4.59
   3  -2  14   -6.01    6.03
  -3  -2 -14   12.75    7.72
   3   3 -14   15.35    7.64
  -3   3  14   11.23    7.48
  -3   3  14    9.57    6.58
  -3   3  14    5.31    3.99
  -3  -3  14   18.50    7.00
  -3  -3  14   19.45    6.09
  -3   3  13    1.20    3.54
   3   3 -13  -10.98    6.56
  -3   3  13   -1.10    5.55
  -3   3  13    9.19    5.85
  -3  -3  13    6.06    4.96
  -3  -3  13    4.75    5.82
  -3   3  12   -3.20    4.92
   3   3 -12    7.39    5.94
  -3   3  12   -0.12    8.16
  -3  -3  12    2.37    4.18
  -3  -3  12    3.25    5.25
  -3   3  11    9.13    4.59
  -3   3  11   16.77    4.91
   3   3 -11    4.64    5.22
  -3   3  11   12.88    3.04
  -3  -3  11   21.74    3.14
   3  -3 -11   10.67    3.49
  -3  -3  11    9.49    5.02
  -3  -3  11   16.90    5.01
  -3   3  10   -3.65    3.68
   3   3 -10    0.45    3.96
  -3   3  10   -0.61    2.84
  -3   3  10   -1.51    2.27
  -3   3  10   -2.06    3.69
   3   3 -10   -3.86    4.00
  -3   3  10   -3.13    2.33
  -3  -3  10    1.25    2.44
   3  -3 -10    3.35    4.62
  -3  -3  10    3.63    3.90
  -3  -3  10   -4.26    3.15
   3   3  -9   -0.59    3.32
  -3   3   9    4.65    2.28
  -3   3   9   -1.88    3.36
  -3   3   9    7.40    2.69
   3   3  -9    6.94    3.84
   3   3  -9    4.01    3.40
  -3   3   9    6.20    2.65
  -3   3   9    8.38    2.39
  -3   3   9    3.50    3.28
  -3   3   9    4.12    2.18
  -3  -3   9    2.05    2.89
  -3  -3   9   -3.63    3.53
   3  -3  -9    5.59    2.64
  -3  -3   9    1.44    3.41
   3  -3  -9    8.29    3.27
  -3  -3   9    5.72    2.27
   3   3  -8   22.36    4.10
  -3   3   8   26.85    2.99
  -3   3   8   26.72    3.19
  -3   3   8   29.08    2.97
   3   3  -8   25.87    3.37
   3   3  -8   38.42    5.05
  -3   3   8   26.56    3.11
  -3   3   8   30.22    3.98
  -3   3   8   30.93    3.78
  -3   3   8   23.00    3.12
   3   3  -8   24.42    2.22
   3   3  -8   23.02    2.06
   3  -3  -8   22.88    2.88
   3  -3  -8   27.62    3.32
   3  -3  -8   25.29    2.72
  -3  -3   8   24.41    3.40
  -3  -3   8   28.53    3.34
  -3  -3   8   27.26    3.83
  -3   3   7   33.63    4.41
   3   3  -7   44.21    4.70
   3   3  -7   33.72    2.58
  -3   3   7   34.84    2.56
  -3   3   7   38.18    4.09
  -3   3   7   36.61    2.98
   3   3  -7   39.11    4.07
  -3   3   7   40.84    3.57
   3   3  -7   34.82    4.03
  -3   3   7   38.06    3.12
   3   3  -7   36.23    2.46
  -3  -3   7   36.12    2.38
   3  -3  -7   35.87    2.35
  -3  -3   7   43.97    4.38
  -3  -3   7   40.99    4.23
  -3  -3   7   40.83    3.81
   3  -3  -7   32.09    3.35
   3  -3  -7   33.52    3.92
   3   3  -6   63.25    4.17
  -3   3   6   58.24    2.18
   3   3  -6   59.17    4.17
  -3   3   6   60.16    4.50
  -3   3   6   65.03    3.57
   3   3  -6   59.97    2.98
   3   3  -6   63.26    2.82
  -3   3   6   57.70    3.40
  -3   3   6   66.66    3.32
   3   3  -6   67.46    4.51
  -3   3   6   60.87    4.12
   3   3  -6   59.34    4.54
   3  -3  -6   54.57    3.99
  -3  -3   6   63.67    3.97
  -3  -3   6   67.49    3.59
   3  -3  -6   63.55    3.46
  -3  -3   6   64.22    4.17
  -3  -3   6   66.55    4.39
  -3  -3   6   61.07    2.77
   3   3  -5  128.99    4.95
   3   3  -5  122.46    3.88
  -3   3   5  121.61    4.24
  -3   3   5  116.64    5.02
  -3   3   5  124.36    4.27
   3   3  -5  127.42    3.88
  -3   3   5  122.91    5.05
   3   3  -5  129.23    5.04
  -3   3   5  125.70    7.05
  -3   3   5  124.69    4.43
   3   3  -5  125.01    5.46
   3   3  -5  124.88    4.78
   3  -3  -5  120.31    4.47
  -3  -3   5  129.14    5.06
  -3  -3   5  117.20    5.65
  -3  -3   5  125.55    4.45
   3  -3  -5  121.53    4.41
   3  -3  -5  125.22    5.02
  -3  -3   5  124.06    5.01
  -3  -3   5  127.78    3.87
   3  -3  -5  121.10    8.11
  -3   3   4   27.75    3.30
   3   3  -4   25.82    2.61
  -3   3   4   24.13    2.78
  -3   3   4   24.29    2.68
   3   3  -4   28.36    2.41
   3   3  -4   22.67    2.97
  -3   3   4   23.04    3.07
   3   3  -4   29.35    3.16
   3   3  -4   22.66    2.39
  -3   3   4   27.04    2.39
   3   3  -4   24.67    2.97
  -3   3   4   23.69    2.75
   3   3  -4   28.04    3.10
   3  -3  -4   27.00    2.91
  -3  -3   4   23.73    2.95
  -3  -3   4   26.51    2.26
   3  -3  -4   23.18    2.70
  -3  -3   4   26.83    3.24
   3  -3  -4   24.39    2.97
  -3  -3   4   25.26    3.03
  -3  -3   4   25.69    2.63
   3  -3  -4   26.20    2.83
  -3  -3   4   22.66    2.59
   3  -3  -4   23.08    2.75
   3   3  -3   31.20    3.08
   3   3  -3   32.46    2.50
  -3   3   3   26.91    2.74
  -3   3   3   26.72    3.11
  -3   3   3   24.04    2.62
  -3   3   3   29.79    2.65
   3   3  -3   26.98    2.99
   3   3  -3   27.25    3.07
   3   3  -3   25.50    2.79
   3   3  -3   26.93    3.48
   3   3  -3   27.21    2.48
  -3   3   3   33.75    2.91
  -3  -3   3   20.93    2.91
  -3  -3   3   30.70    2.58
   3  -3  -3   32.19    2.85
  -3  -3   3   30.42    3.35
  -3  -3   3   29.34    2.45
   3  -3  -3   28.68    3.13
   3  -3  -3   30.30    2.77
   3  -3  -3   34.10    2.78
  -3  -3   3   26.30    2.74
  -3  -3   3   29.35    2.91
  -3   3   2  249.88    6.31
   3   3  -2  240.26    6.52
   3   3  -2  243.49    6.41
  -3   3   2  244.69    6.65
  -3   3   2  256.57    6.40
   3   3  -2  252.66    6.26
  -3   3   2  250.71    6.30
  -3   3   2  247.94    5.11
  -3   3   2  249.89    6.53
   3   3  -2  244.41    6.47
   3   3  -2  253.19    6.27
   3   3  -2  255.04    6.54
   3   3  -2  245.80    7.00
   3  -3  -2  252.54    6.45
   3  -3  -2  246.93    6.31
  -3  -3   2  250.91    6.25
  -3  -3   2  249.25    6.70
  -3  -3   2  245.53    6.39
  -3  -3   2  248.67    6.48
  -3  -3   2  253.58    6.49
   3  -3  -2  246.96    6.68
   3  -3  -2  252.56    5.19
  -3  -3   2  241.19    6.80
   3  -3  -2  251.94    6.35
   3  -3  -2  250.10    6.38
  -3   3   1    3.96    1.49
   3   3  -1    6.33    1.91
   3   3  -1    5.96    1.64
  -3   3   1    4.63    1.54
   3   3  -1    4.15    1.85
  -3   3   1    4.81    1.97
   3   3  -1    4.41    1.71
   3   3  -1    6.05    1.62
  -3   3   1    5.50    1.73
  -3   3   1    7.57    1.27
  -3   3   1    5.30    1.88
   3   3  -1    4.33    1.93
   3   3  -1    4.04    1.54
  -3  -3   1    5.40    1.51
   3  -3  -1    3.84    1.30
  -3  -3   1    6.56    1.54
   3  -3  -1    4.83    1.88
  -3  -3   1    6.03    1.72
  -3  -3   1    4.22    1.73
  -3  -3   1    4.92    1.83
  -3  -3   1    5.95    1.55
   3  -3  -1    4.91    1.49
   3  -3  -1    4.70    1.75
   3  -3  -1    5.38    1.61
   3  -3  -1    4.74    1.68
   3   3   0   16.41    2.05
   3   3   0   15.08    1.96
   3   3   0   19.07    2.48
   3   3   0   15.99    2.06
   3   3   0   15.80    2.07
  -3   3   0   14.55    1.72
  -3   3   0   13.06    1.81
  -3   3   0   15.94    1.73
  -3   3   0   15.49    1.83
   3   3   0   13.68    1.65
  -3   3   0   17.44    2.19
   3   3   0   17.52    2.24
  -3   3   0   14.86    1.97
   3  -3   0   12.91    1.91
  -3  -3   0   16.23    2.02
   3  -3   0   13.34    1.93
  -3  -3   0   13.98    2.00
   3  -3   0   15.21    1.78
  -3  -3   0   13.66    2.01
   3  -3   0   15.67    1.69
   3  -3   0   14.11    2.09
  -3  -3   0   15.00    2.07
   3  -3   0   16.25    1.84
  -3  -3   0   10.86    1.53
  -3  -3   0   15.98    1.70
   3   3   1    1.32    1.52
  -3   3  -1    1.86    1.35
   3   3   1    2.33    1.70
   3   3   1    1.24    1.80
   3   3   1    1.55    1.17
   3   3   1   -0.07    1.64
  -3   3  -1    1.42    1.65
  -3   3  -1    0.67    1.49
  -3   3  -1    0.40    1.35
   3   3   1   -0.22    1.60
  -3   3  -1    2.30    1.79
   3   3   1   -0.66    1.20
  -3   3  -1    2.58    1.59
  -3  -3  -1    0.22    1.55
   3  -3   1   -0.78    1.36
   3  -3   1    0.86    1.68
   3  -3   1    2.12    1.27
  -3  -3  -1    1.17    1.67
   3  -3   1    0.16    1.29
   3  -3   1    0.10    1.54
  -3  -3  -1   -0.09    1.10
   3  -3   1    1.54    1.68
  -3  -3  -1    1.38    1.59
  -3  -3  -1    0.20    1.59
  -3  -3  -1    3.05    1.33
  -3   3  -2   23.74    2.93
   3   3   2   24.56    2.71
   3   3   2   27.41    2.72
  -3   3  -2   33.49    1.98
  -3   3  -2   27.38    2.90
   3   3   2   26.94    1.85
   3   3   2   24.69    3.08
   3   3   2   24.70    3.03
   3   3   2   24.46    2.74
  -3   3  -2   29.24    2.68
  -3   3  -2   28.18    2.95
  -3   3  -2   31.12    2.41
   3   3   2   24.35    2.69
  -3  -3  -2   27.58    2.69
  -3  -3  -2   26.31    1.90
   3  -3   2   26.41    3.32
   3  -3   2   27.10    2.26
   3  -3   2   31.56    2.93
  -3  -3  -2   27.77    1.72
  -3  -3  -2   25.57    2.75
   3  -3   2   25.86    1.87
   3  -3   2   29.76    2.71
   3  -3   2   26.58    3.17
  -3  -3  -2   30.13    3.77
  -3   3  -3   82.36    4.22
   3   3   3   96.53    2.61
   3   3   3   87.87    4.48
   3   3   3   89.12    3.88
   3   3   3  104.42    4.09
   3   3   3  102.51    4.16
  -3   3  -3   83.07    4.77
   3   3   3   92.55    3.85
  -3   3  -3   87.80    3.93
  -3   3  -3   90.29    3.56
   3   3   3   89.18    3.93
  -3   3  -3   92.25    3.83
  -3  -3  -3   96.99    2.44
  -3  -3  -3   84.52    2.24
  -3  -3  -3   85.87    4.00
   3  -3   3   90.62    4.25
   3  -3   3   94.54    4.12
   3  -3   3   87.30    3.51
  -3  -3  -3   87.49    4.10
  -3  -3  -3   93.12    4.22
  -3  -3  -3   87.05    4.15
   3  -3   3   90.25    4.39
   3  -3   3   87.71    4.63
   3   3   4   38.88    3.84
   3   3   4   32.02    3.19
  -3   3  -4   34.80    3.44
   3   3   4   33.39    3.08
  -3   3  -4   29.13    3.31
   3   3   4   33.63    3.17
  -3   3  -4   30.95    3.24
   3   3   4   32.65    3.39
   3   3   4   31.12    3.81
   3   3   4   35.91    3.22
  -3   3  -4   38.28    2.98
   3  -3   4   32.70    4.06
  -3  -3  -4   34.96    3.35
  -3  -3  -4   37.99    3.36
   3  -3   4   41.31    3.23
  -3  -3  -4   36.17    3.04
   3  -3   4   36.18    3.32
   3  -3   4   34.30    2.94
   3  -3   4   39.26    2.91
  -3   3  -5    7.15    2.55
   3   3   5    8.95    2.19
  -3   3  -5    9.06    2.21
  -3   3  -5   10.47    2.46
   3   3   5   10.05    2.27
   3   3   5    6.43    2.44
   3   3   5    9.88    2.74
   3   3   5    6.25    2.19
  -3   3  -5   13.44    2.33
   3   3   5    6.94    2.36
   3   3   5    9.66    2.18
   3   3   5    8.36    2.64
   3  -3   5   11.54    2.20
  -3  -3  -5    8.92    2.44
  -3  -3  -5    9.58    2.31
   3  -3   5    4.73    1.86
  -3  -3  -5    8.09    2.28
   3  -3   5    7.08    2.21
  -3  -3  -5    7.11    1.91
   3  -3   5   11.70    2.47
  -3   3  -6   71.52    4.67
  -3   3  -6   75.92    4.16
   3   3   6   68.11    4.36
   3   3   6   70.50    4.80
   3   3   6   68.42    4.60
  -3   3  -6   73.66    4.73
   3   3   6   72.14    3.97
  -3   3  -6   77.33    4.42
   3   3   6   67.28    4.30
   3   3   6   75.29    4.27
  -3  -3  -6   71.59    4.20
   3  -3   6   66.62    4.35
   3  -3   6   72.75    4.01
  -3  -3  -6   74.29    4.42
  -3  -3  -6   69.59    4.35
   3  -3   6   73.27    4.25
   3  -3   6   69.80    3.91
   3   3   7    6.26    2.66
   3   3   7   -2.95    2.27
   3   3   7   -0.05    2.03
  -3   3  -7   -1.03    2.79
  -3   3  -7   -2.01    2.20
   3   3   7   -1.66    2.38
  -3  -3  -7   -3.60    2.28
   3  -3   7   -1.30    2.10
   3  -3   7   -0.36    2.47
   3  -3   7   -2.08    2.83
   3  -3   7    1.97    2.21
  -3  -3  -7    3.37    2.73
  -3   3  -8   27.11    4.42
   3   3   8   24.22    3.71
  -3   3  -8   23.55    3.16
   3   3   8   29.52    3.87
   3   3   8   20.97    3.44
   3   3   8   28.46    3.78
  -3   3  -8   21.23    3.53
   3  -3   8   27.96    3.24
   3  -3   8   22.88    3.55
   3  -3   8   30.50    3.51
   3  -3   8   28.05    3.72
  -3  -3  -8   26.93    3.79
   3   3   9    7.71    3.81
  -3   3  -9    9.39    4.19
  -3   3  -9   17.08    3.10
   3   3   9   10.50    3.03
  -3   3  -9    6.36    3.49
   3   3   9   18.86    3.83
   3   3   9    4.22    3.48
   3  -3   9    9.42    3.44
   3  -3   9   14.03    3.61
   3  -3   9   15.28    3.10
  -3  -3  -9    8.47    3.63
   3   3  10    5.90    3.07
   3   3  10    6.16    4.22
   3   3  10   17.02    4.30
   3   3  10    6.68    4.09
  -3   3 -10    9.18    3.09
  -3   3 -10   10.67    7.46
   3  -3  10   11.73    3.40
  -3  -3 -10   10.72    4.36
   3  -3  10    6.19    3.69
  -3   3 -11   11.49    3.53
   3   3  11    4.47    4.98
   3   3  11    9.02    3.58
   3   3  11    2.73    4.42
   3   3  11    1.97    4.68
  -3   3 -11    2.14    5.28
   3  -3  11   13.54    3.71
  -3  -3 -11    3.16    4.78
   3  -3  11   -0.38    4.12
   3   3  12    1.24    5.40
  -3   3 -12   13.15    6.32
   3   3  12    7.97    5.13
   3   3  12    5.99    5.63
   3  -3  12    4.00    4.65
   3  -3  12    2.89    3.94
  -3  -3 -12   -0.52    5.56
  -3   3 -13   10.87    6.83
   3   3  13    3.77    6.56
   3   3  13   21.34    7.10
  -3  -3 -13   10.15    7.93
   3  -3  13   -0.25    5.47
   3  -3  13   14.47    4.56
  -3   4  14   15.72    7.59
  -3   4  14   -6.26    6.28
   3   4 -14    5.93    7.67
  -3   4  14   -3.37    4.03
  -3  -4  14   -4.64    6.07
  -3  -4  14    2.93    6.91
   3   4 -13   -1.59    6.86
  -3   4  13   -1.65    6.02
  -3   4  13   -1.54    3.38
  -3   4  13    0.05    6.12
  -3  -4  13   -3.48    5.36
  -3  -4  13   -3.26    6.07
   3   4 -12    3.44    6.53
  -3   4  12    1.52    3.16
  -3   4  12   -2.86    5.20
  -3   4  12   -1.45    5.42
  -3  -4  12    0.88    5.47
  -3  -4  12    6.82    4.86
  -3   4  11    2.40    5.09
   3   4 -11    4.01    5.10
  -3   4  11    3.24    2.90
  -3  -4  11    1.31    4.79
  -3  -4  11   -0.56    4.29
  -3   4  10   37.33    4.38
  -3   4  10   35.69    7.79
  -3   4  10   41.64    4.37
  -3   4  10   35.00    4.60
  -3   4  10   39.65    5.35
   3   4 -10   34.03    5.48
  -3   4  10   37.94    4.93
   3  -4 -10   36.85    4.04
  -3  -4  10   38.48    4.90
  -3  -4  10   36.22    4.01
   3   4  -9    7.50    4.05
  -3   4   9    4.48    2.23
   3   4  -9    4.12    2.18
  -3   4   9    5.03    2.33
  -3   4   9    3.45    2.91
  -3   4   9    4.04    2.66
  -3   4   9    6.17    2.04
  -3   4   9    7.15    3.91
   3   4  -9    8.02    4.36
   3   4  -9   10.00    2.10
  -3   4   9    6.45    2.96
   3   4  -9    1.50    3.38
  -3   4   9    3.43    3.96
   3  -4  -9    6.06    3.10
  -3  -4   9   13.08    4.51
  -3  -4   9    6.73    2.51
  -3  -4   9    5.30    3.36
  -3  -4   9   11.16    3.79
  -3  -4   9    7.99    2.07
   3  -4  -9   13.68    3.53
   3  -4  -9    5.66    2.11
   3   4  -8   -2.66    3.72
  -3   4   8    1.10    2.57
  -3   4   8    2.78    2.46
   3   4  -8   -3.34    3.05
  -3   4   8    1.93    3.16
  -3   4   8    2.40    2.75
   3   4  -8   -0.98    2.26
  -3   4   8    1.24    2.95
   3   4  -8   -0.87    3.33
   3   4  -8   -1.86    2.08
  -3   4   8    0.53    1.98
  -3  -4   8   -1.40    2.93
   3  -4  -8    3.24    3.04
   3  -4  -8    3.63    2.97
  -3  -4   8    5.39    3.52
  -3  -4   8    4.91    2.36
  -3  -4   8   -1.79    2.01
  -3  -4   8   -0.73    2.90
   3   4  -7   55.78    4.59
  -3   4   7   52.60    4.25
  -3   4   7   62.06    4.02
   3   4  -7   60.51    5.36
  -3   4   7   55.66    4.78
  -3   4   7   57.90    3.64
   3   4  -7   59.58    5.14
   3   4  -7   58.11    3.58
  -3   4   7   70.80    5.38
  -3  -4   7   62.09    4.64
   3  -4  -7   60.99    4.30
   3  -4  -7   58.77    4.86
  -3  -4   7   49.00    4.89
  -3  -4   7   52.96    5.02
  -3  -4   7   59.42    5.16
  -3  -4   7   62.27    3.45
   3  -4  -7   54.84    4.31
  -3   4   6   15.15    2.50
   3   4  -6   11.19    2.20
   3   4  -6   10.87    2.76
  -3   4   6   11.14    2.47
   3   4  -6    8.69    3.18
  -3   4   6    7.58    2.86
   3   4  -6   11.93    2.74
   3   4  -6    7.74    3.55
  -3   4   6   13.79    2.80
  -3   4   6   14.92    2.19
  -3  -4   6   17.66    3.87
  -3  -4   6   13.82    2.72
  -3  -4   6   16.57    2.87
  -3  -4   6   14.29    2.12
   3  -4  -6    5.56    2.49
   3  -4  -6   14.06    2.53
   3  -4  -6   10.08    2.58
  -3  -4   6    8.92    2.83
  -3   4   5    1.16    1.68
   3   4  -5    1.92    2.30
   3   4  -5    4.16    2.78
   3   4  -5    3.68    2.26
  -3   4   5    1.07    2.25
  -3   4   5    1.88    2.03
   3   4  -5    0.18    2.43
   3   4  -5    0.45    1.81
  -3   4   5    3.12    2.01
  -3   4   5    4.22    2.31
  -3  -4   5    4.31    2.20
   3  -4  -5    2.35    2.07
  -3  -4   5    2.17    2.32
  -3  -4   5    1.71    2.04
   3  -4  -5    4.24    2.35
  -3  -4   5    0.39    2.47
   3  -4  -5    2.09    2.23
  -3  -4   5    1.79    1.77
   3   4  -4   -0.12    1.98
  -3   4   4   -1.99    1.78
  -3   4   4    1.33    1.91
   3   4  -4    0.34    2.11
   3   4  -4    4.81    2.17
  -3   4   4   -0.86    1.37
  -3   4   4   -1.53    1.93
  -3   4   4    0.62    2.39
   3   4  -4    2.37    1.84
   3   4  -4    1.20    2.47
  -3  -4   4    1.59    1.98
  -3  -4   4    0.68    2.13
   3  -4  -4   -0.47    2.00
   3  -4  -4    1.38    3.04
   3  -4  -4    1.33    1.90
  -3  -4   4    0.91    1.89
  -3  -4   4   -0.09    2.02
  -3  -4   4   -1.62    1.63
   3  -4  -4   -1.00    1.79
   3   4  -3   14.51    2.41
  -3   4   3   13.62    2.47
  -3   4   3   13.91    2.18
   3   4  -3   14.60    2.63
   3   4  -3   13.85    2.36
  -3   4   3   12.42    2.28
  -3   4   3   13.02    2.38
   3   4  -3   12.82    2.26
  -3   4   3   11.98    1.95
   3   4  -3   16.68    2.80
   3   4  -3   14.69    2.28
  -3  -4   3   18.79    3.15
  -3  -4   3   15.68    2.40
  -3  -4   3   16.44    2.35
  -3  -4   3   15.01    1.97
   3  -4  -3   13.46    2.16
   3  -4  -3   15.92    2.36
  -3  -4   3   17.01    2.40
   3  -4  -3   14.52    2.93
  -3  -4   3   13.58    2.32
   3  -4  -3   14.70    2.29
  -3   4   2   83.24    3.82
  -3   4   2   82.88    4.20
   3   4  -2   70.34    4.69
   3   4  -2   80.03    3.98
  -3   4   2   78.71    4.25
   3   4  -2   83.13    3.90
   3   4  -2   77.50    4.46
  -3   4   2   77.25    2.52
   3   4  -2   74.78    3.87
   3   4  -2   74.24    4.11
  -3   4   2   74.39    3.65
  -3  -4   2   80.39    3.60
   3  -4  -2   83.77    3.92
  -3  -4   2   83.96    3.83
   3  -4  -2   80.06    3.79
   3  -4  -2   79.19    2.90
  -3  -4   2   79.46    4.04
   3  -4  -2   75.31    4.08
  -3  -4   2   82.10    4.46
  -3  -4   2   77.22    3.73
   3  -4  -2   75.66    4.12
  -3  -4   2   76.49    3.83
   3   4  -1   22.04    2.62
  -3   4   1   21.17    2.66
   3   4  -1   22.89    2.60
   3   4  -1   25.72    3.02
   3   4  -1   21.55    3.07
  -3   4   1   21.56    3.04
   3   4  -1   20.75    2.46
  -3   4   1   22.61    2.57
  -3   4   1   22.51    2.82
  -3   4   1   22.77    2.14
   3   4  -1   20.77    2.26
  -3   4   1   24.31    2.76
   3   4  -1   23.55    2.82
   3  -4  -1   22.22    2.44
  -3  -4   1   24.47    2.60
   3  -4  -1   22.24    2.43
   3  -4  -1   24.99    2.61
  -3  -4   1   24.22    2.73
  -3  -4   1   26.04    3.17
  -3  -4   1   21.06    2.49
   3  -4  -1   22.68    2.48
  -3  -4   1   22.02    2.32
   3  -4  -1   23.68    3.18
   3  -4  -1   23.21    2.73
   3   4   0   73.18    3.76
  -3   4   0   76.62    3.75
   3   4   0   70.43    3.42
   3   4   0   72.99    3.81
  -3   4   0   73.24    3.72
  -3   4   0   77.76    4.03
   3   4   0   77.11    6.40
   3   4   0   75.24    4.13
   3   4   0   63.81    3.25
  -3   4   0   74.76    3.48
  -3   4   0   75.20    3.56
  -3   4   0   73.37    3.25
   3   4   0   72.27    3.87
  -3  -4   0   69.15    3.11
  -3  -4   0   68.29    3.70
   3  -4   0   70.60    3.68
  -3  -4   0   72.55    3.82
   3  -4   0   73.61    3.41
   3  -4   0   72.95    4.00
   3  -4   0   68.53    3.46
  -3  -4   0   73.95    3.80
   3  -4   0   74.63    3.39
   3  -4   0   70.57    3.77
  -3  -4   0   69.26    3.67
  -3   4  -1   54.72    3.37
  -3   4  -1   54.87    3.02
  -3   4  -1   46.02    3.30
  -3   4  -1   45.86    3.61
   3   4   1   55.77    3.66
   3   4   1   48.74    3.65
  -3   4  -1   52.74    2.98
   3   4   1   53.05    3.73
   3   4   1   53.27    2.78
  -3   4  -1   55.42    3.37
   3   4   1   52.20    3.52
  -3   4  -1   56.25    3.15
   3   4   1   48.70    3.50
   3   4   1   52.65    2.80
   3  -4   1   55.04    2.90
   3  -4   1   50.95    3.53
  -3  -4  -1   52.74    3.34
  -3  -4  -1   50.48    3.44
   3  -4   1   50.81    3.51
  -3  -4  -1   52.46    3.48
  -3  -4  -1   53.55    3.62
  -3  -4  -1   54.62    2.85
   3  -4   1   55.51    3.03
   3  -4   1   53.20    3.68
  -3  -4  -1   49.38    2.77
   3  -4   1   56.57    3.53
  -3   4  -2    0.40    1.43
  -3   4  -2   -1.26    1.68
  -3   4  -2    2.58    2.01
   3   4   2    1.15    1.85
  -3   4  -2   -0.43    1.77
   3   4   2    0.08    1.33
   3   4   2    0.18    1.87
  -3   4  -2    0.55    1.98
  -3   4  -2   -1.57    1.94
  -3   4  -2    1.15    1.37
   3   4   2   -1.34    1.94
   3   4   2   -1.18    2.03
   3   4   2   -0.74    1.26
   3   4   2   -1.39    2.29
   3  -4   2    4.02    2.21
  -3  -4  -2    0.93    1.84
  -3  -4  -2   -0.16    1.89
  -3  -4  -2    1.15    1.81
   3  -4   2   -1.98    1.93
  -3  -4  -2    0.44    1.45
   3  -4   2    1.10    2.17
  -3  -4  -2   -0.29    1.29
  -3  -4  -2   -0.37    1.98
   3  -4   2    1.89    1.47
   3  -4   2   -3.86    1.44
   3  -4   2   -0.27    1.75
  -3   4  -3   14.41    2.55
   3   4   3   15.14    4.15
   3   4   3   10.36    2.56
  -3   4  -3   13.06    1.85
   3   4   3   12.81    2.28
  -3   4  -3   13.05    2.44
  -3   4  -3   10.44    2.28
   3   4   3   12.47    1.57
  -3   4  -3   15.75    2.25
  -3   4  -3   12.59    2.42
   3   4   3   10.24    2.49
   3   4   3   12.10    2.29
   3   4   3   11.27    2.99
   3   4   3   13.15    1.42
  -3   4  -3   15.27    1.50
  -3  -4  -3   14.31    2.39
  -3  -4  -3   13.63    2.56
   3  -4   3   12.96    2.31
  -3  -4  -3   13.35    1.47
  -3  -4  -3   15.84    2.41
  -3  -4  -3   12.74    2.70
   3  -4   3   15.78    2.93
  -3  -4  -3   12.11    1.52
   3  -4   3   12.02    2.47
   3  -4   3    9.20    2.41
   3  -4   3   12.81    2.23
  -3   4  -4   30.78    3.55
   3   4   4   25.29    3.20
   3   4   4   34.70    3.25
   3   4   4   30.65    1.79
   3   4   4   33.21    2.07
   3   4   4   33.01    3.61
  -3   4  -4   32.80    3.51
   3   4   4   34.45    3.32
  -3   4  -4   31.22    3.24
  -3   4  -4   29.25    3.21
  -3   4  -4   35.51    3.76
   3  -4   4   34.29    3.43
  -3  -4  -4   30.42    3.64
   3  -4   4   35.53    3.24
   3  -4   4   27.60    3.73
  -3  -4  -4   33.07    3.59
  -3  -4  -4   33.39    1.74
  -3   4  -5    2.52    2.23
   3   4   5    3.68    2.05
  -3   4  -5    3.48    2.55
   3   4   5    1.93    1.01
   3   4   5    2.79    2.55
   3   4   5    0.94    2.40
   3   4   5    2.12    1.99
  -3   4  -5   -0.18    2.18
  -3   4  -5   -0.58    2.36
   3   4   5    0.97    0.84
   3  -4   5    0.64    2.54
  -3  -4  -5   -0.19    2.19
   3  -4   5    0.08    1.94
  -3  -4  -5    2.13    2.46
   3  -4   5    5.24    2.46
   3  -4   5   -0.16    1.99
   3   4   6    5.82    2.46
   3   4   6    4.51    2.63
   3   4   6    0.36    2.70
  -3   4  -6    2.73    2.93
  -3   4  -6    3.92    2.33
   3   4   6    6.82    2.45
   3   4   6    2.00    2.99
   3  -4   6    3.09    2.31
  -3  -4  -6    4.50    2.66
   3  -4   6    8.10    2.59
  -3  -4  -6   -3.09    2.31
   3  -4   6    6.63    2.91
   3   4   7    1.42    3.03
   3   4   7   -0.21    2.86
   3   4   7   -4.69    2.38
  -3   4  -7   -1.62    2.94
  -3   4  -7   -2.02    2.95
   3   4   7    1.42    2.48
  -3   4  -7    2.11    2.50
   3  -4   7    1.34    2.51
   3  -4   7    1.24    2.49
  -3  -4  -7   -5.77    2.74
   3   4   8    4.94    3.32
   3   4   8    3.30    3.34
  -3   4  -8   -0.82    2.78
  -3   4  -8    0.65    3.47
   3   4   8    2.23    2.86
   3   4   8    1.14    2.66
  -3   4  -8    3.51    3.60
   3  -4   8    1.98    3.36
   3  -4   8    9.11    3.22
  -3  -4  -8   -1.11    2.87
  -3  -4  -8    0.49    3.50
   3  -4   8    5.15    2.83
   3   4   9    9.93    3.72
   3   4   9   11.01    4.29
   3   4   9   12.63    3.32
   3   4   9   17.22    4.33
  -3   4  -9   11.84    3.24
  -3   4  -9    9.08    4.70
   3  -4   9    9.55    3.50
   3  -4   9   12.21    3.41
  -3  -4  -9    9.93    3.71
   3   4  10    9.35    3.61
   3   4  10   11.17    4.57
   3   4  10    7.12    4.02
  -3   4 -10   10.21    3.47
   3   4  10    7.17    5.09
  -3   4 -10    7.49    5.01
   3  -4  10    6.41    4.05
  -3  -4 -10    6.44    4.19
   3  -4  10   10.43    3.70
   3   4  11   -0.33    5.01
  -3   4 -11   12.51    5.64
   3   4  11    1.22    5.00
   3   4  11    9.09    4.79
   3   4  11    0.97    3.71
   3  -4  11   -1.01    5.69
  -3  -4 -11    2.68    4.92
   3  -4  11    3.10    3.93
   3   4  12   -3.13    5.62
   3   4  12   -5.06    6.09
   3   4  12    0.63    5.33
  -3   4 -12   -3.31    6.18
   3  -4  12   -0.69    4.89
  -3  -4 -12   -2.50    5.78
   3  -4  12   -6.22    4.19
   3   4  13   -1.15    6.58
   3   4  13    7.49    6.55
  -3   4 -13   -1.16    6.97
   3  -4  13   10.49    4.99
   3  -4  13  -12.51    5.76
  -3   5  13   -5.17    6.68
  -3   5  13    1.43    3.66
   3   5 -13   12.70    7.66
  -3  -5  13   12.90    7.01
  -3  -5  13    2.24    5.88
  -3   5  12    4.61    5.93
   3   5 -12   11.37    7.16
  -3   5  12    7.67    3.40
  -3   5  12    7.21    6.36
  -3  -5  12    3.22    5.24
  -3  -5  12    7.90    6.05
  -3   5  11   -0.67    5.20
   3   5 -11   -1.63    5.61
  -3   5  11    5.65    5.36
  -3   5  11    2.03    3.06
  -3  -5  11   -8.90    4.42
  -3  -5  11    1.79    4.90
  -3   5  10   22.53    5.45
  -3   5  10   17.73    3.99
  -3   5  10    9.29    6.50
  -3   5  10   12.53    3.46
   3   5 -10   24.16    5.87
  -3   5  10   10.34    2.87
  -3  -5  10   23.85    4.97
  -3  -5  10   16.50    2.89
  -3  -5  10   19.23    4.83
  -3   5   9   19.93    4.40
   3   5  -9   13.41    4.72
  -3   5   9    9.07    4.27
   3   5  -9    9.24    3.04
  -3   5   9    9.02    2.59
  -3   5   9    8.21    3.07
  -3   5   9    9.22    3.32
   3   5  -9    6.21    4.35
  -3  -5   9    9.50    3.95
  -3  -5   9   10.70    4.27
  -3  -5   9   12.72    2.81
   3   5  -8  105.76    7.53
  -3   5   8  109.88    5.49
  -3   5   8   99.71    4.90
  -3   5   8  111.67    7.26
   3   5  -8  103.57    6.03
   3   5  -8  119.37    7.57
  -3   5   8  107.45    7.30
  -3   5   8  108.93    5.72
  -3  -5   8  112.54    4.92
  -3  -5   8  114.72    6.79
  -3  -5   8  112.88    7.16
   3  -5  -8  104.08    7.00
  -3  -5   8  108.18    7.26
  -3  -5   8  106.22    5.08
   3  -5  -8  115.09    5.84
  -3   5   7    5.33    3.31
   3   5  -7    2.02    3.39
  -3   5   7   10.40    3.34
   3   5  -7    4.56    2.76
  -3   5   7    4.46    2.77
   3   5  -7    2.71    3.08
  -3   5   7    6.74    2.17
  -3   5   7    6.59    2.86
   3   5  -7    0.87    3.61
  -3  -5   7    7.04    3.70
   3  -5  -7    0.94    2.91
  -3  -5   7    0.80    2.45
  -3  -5   7    8.75    3.26
  -3  -5   7    6.06    2.40
  -3  -5   7   -0.75    3.11
   3  -5  -7    7.14    2.91
   3   5  -6   45.52    4.02
  -3   5   6   51.88    4.64
  -3   5   6   48.98    4.19
  -3   5   6   49.81    5.11
   3   5  -6   64.10    5.55
  -3   5   6   54.54    4.13
  -3   5   6   50.17    3.58
   3   5  -6   47.51    5.08
   3   5  -6   51.98    4.59
   3  -5  -6   56.00    4.37
   3  -5  -6   48.57    4.63
  -3  -5   6   49.44    5.41
  -3  -5   6   50.39    4.73
  -3  -5   6   51.41    4.12
  -3  -5   6   55.24    4.88
  -3  -5   6   50.66    3.85
   3   5  -5    3.99    2.28
  -3   5   5    0.01    1.76
   3   5  -5    0.56    2.64
  -3   5   5    3.07    2.20
   3   5  -5    2.68    2.91
   3   5  -5    1.08    2.65
   3   5  -5    5.35    2.93
  -3   5   5    1.30    2.79
  -3   5   5    0.56    2.24
  -3  -5   5   -0.53    2.06
  -3  -5   5    1.44    2.69
   3  -5  -5    1.05    2.50
  -3  -5   5    2.46    2.19
   3  -5  -5    1.73    2.43
  -3  -5   5   -2.88    2.76
  -3  -5   5   -0.01    2.38
  -3   5   4   -0.29    2.06
  -3   5   4   -1.83    2.13
   3   5  -4    0.91    2.47
   3   5  -4    4.23    2.90
  -3   5   4   -2.45    2.22
   3   5  -4   -0.90    2.49
   3   5  -4    0.77    2.61
   3   5  -4   -0.94    1.97
  -3   5   4    1.25    1.85
  -3  -5   4    2.70    2.08
  -3  -5   4   -1.31    2.20
  -3  -5   4    0.84    2.45
  -3  -5   4    0.97    2.00
   3  -5  -4    2.89    2.32
   3  -5  -4   -0.30    2.14
  -3  -5   4    2.27    2.53
   3   5  -3   -1.91    2.38
   3   5  -3    0.59    2.23
   3   5  -3    3.68    2.14
   3   5  -3    4.50    2.45
  -3   5   3    0.44    2.16
  -3   5   3    0.52    1.04
  -3   5   3    2.60    2.14
  -3   5   3    0.76    1.68
   3   5  -3    0.62    2.64
  -3   5   3    2.17    2.01
   3  -5  -3    0.08    1.96
  -3  -5   3    3.20    2.36
  -3  -5   3    3.03    2.28
  -3  -5   3    1.77    2.22
  -3  -5   3    4.72    1.97
  -3  -5   3   -1.37    2.13
  -3   5   2    8.96    1.58
  -3   5   2    9.72    2.38
   3   5  -2    6.33    2.46
   3   5  -2    8.85    2.38
  -3   5   2    9.18    2.70
   3   5  -2   11.83    2.59
  -3   5   2    6.27    1.83
  -3   5   2   13.37    2.95
   3   5  -2    7.02    2.30
  -3   5   2    4.88    2.19
  -3   5   2   12.77    2.42
   3   5  -2    8.05    2.68
  -3  -5   2   11.20    2.48
  -3  -5   2    8.58    2.15
  -3  -5   2    9.04    2.31
   3  -5  -2    9.89    3.48
  -3  -5   2    8.14    2.32
   3  -5  -2    7.52    2.67
   3  -5  -2    9.48    2.54
   3  -5  -2    4.48    2.28
   3  -5  -2    6.64    1.73
  -3  -5   2    8.45    2.51
   3  -5  -2    9.40    2.16
  -3   5   1    1.68    2.14
   3   5  -1   -0.22    2.50
  -3   5   1    1.12    2.30
  -3   5   1    0.40    2.13
   3   5  -1    1.61    1.87
  -3   5   1    1.51    1.60
  -3   5   1    5.80    2.11
  -3   5   1    5.56    2.19
  -3   5   1    4.61    2.03
   3   5  -1    4.14    2.11
   3   5  -1    1.32    2.03
   3   5  -1    3.28    2.52
   3  -5  -1    1.68    4.09
  -3  -5   1   -1.42    2.06
  -3  -5   1    4.51    1.98
  -3  -5   1    2.37    2.43
   3  -5  -1    5.29    2.30
   3  -5  -1    1.69    2.14
  -3  -5   1    5.16    2.06
  -3  -5   1    0.72    2.13
   3  -5  -1    2.40    1.87
  -3  -5   1    3.82    1.98
   3  -5  -1    4.71    1.90
   3  -5  -1    0.89    2.08
   3   5   0  253.46    8.59
  -3   5   0  252.26    6.70
   3   5   0  257.51    6.89
   3   5   0  247.44    7.34
  -3   5   0  249.56    7.19
  -3   5   0  245.49    7.00
  -3   5   0  236.89    7.32
   3   5   0  248.48    7.36
  -3   5   0  256.38    7.05
   3   5   0  239.43    6.71
   3   5   0  238.42    7.56
  -3   5   0  244.06    7.15
   3   5   0  248.01    8.52
   3  -5   0  243.70    7.10
  -3  -5   0  239.86    8.45
   3  -5   0  254.06    6.88
   3  -5   0  249.82    6.95
  -3  -5   0  239.71    7.13
   3  -5   0  246.74    7.17
   3  -5   0  244.48    6.90
  -3  -5   0  238.03    6.80
  -3  -5   0  244.48    7.26
  -3  -5   0  245.73    7.38
  -3   5  -1    3.69    2.06
  -3   5  -1    2.50    2.13
   3   5   1    1.88    1.62
  -3   5  -1    2.49    1.95
  -3   5  -1    0.63    1.80
   3   5   1    1.04    1.71
  -3   5  -1    2.94    2.27
   3   5   1   -0.44    2.21
  -3   5  -1    3.28    2.12
  -3   5  -1    3.68    1.96
   3   5   1   -0.54    2.03
   3  -5   1    0.13    1.78
   3  -5   1    4.15    2.30
  -3  -5  -1    1.43    2.07
   3  -5   1   -0.43    2.06
  -3  -5  -1    0.32    1.95
  -3  -5  -1   -0.67    1.92
   3  -5   1    0.74    2.26
  -3  -5  -1    1.94    1.96
   3  -5   1    0.95    1.93
   3   5   2   25.71    2.45
  -3   5  -2   30.48    3.42
  -3   5  -2   28.90    3.49
  -3   5  -2   24.89    2.75
  -3   5  -2   24.53    3.42
  -3   5  -2   24.50    2.92
  -3   5  -2   28.71    3.48
   3   5   2   27.96    3.43
  -3   5  -2   31.60    3.70
   3   5   2   26.64    3.43
   3   5   2   26.39    2.73
  -3  -5  -2   31.13    3.58
   3  -5   2   29.77    3.71
  -3  -5  -2   27.18    3.76
   3  -5   2   27.10    3.41
  -3  -5  -2   25.35    3.27
   3  -5   2   28.40    3.23
   3  -5   2   23.95    3.00
  -3  -5  -2   28.77    3.03
  -3   5  -3   10.06    2.44
  -3   5  -3    7.63    1.77
  -3   5  -3    4.21    2.46
  -3   5  -3    1.15    2.17
  -3   5  -3    7.05    1.62
   3   5   3    6.31    1.70
   3   5   3    5.40    2.39
   3   5   3    5.58    2.70
  -3   5  -3    2.28    2.49
   3   5   3    8.13    2.32
   3   5   3    6.69    1.52
  -3   5  -3   -0.99    2.47
   3   5   3    4.19    2.24
   3  -5   3    2.30    1.85
  -3  -5  -3   -0.79    2.23
  -3  -5  -3    2.95    1.85
   3  -5   3    3.89    2.47
   3  -5   3    5.28    2.75
  -3  -5  -3    5.03    2.46
  -3  -5  -3    6.71    2.56
  -3   5  -4    3.76    1.48
  -3   5  -4    2.90    2.32
   3   5   4    3.28    2.06
   3   5   4    2.27    1.58
   3   5   4   -1.66    2.57
  -3   5  -4   -1.93    2.34
   3   5   4    1.67    2.35
  -3   5  -4    2.55    2.53
   3   5   4    4.24    2.28
  -3   5  -4    2.91    2.71
  -3   5  -4    1.57    1.29
   3   5   4    3.21    1.29
  -3  -5  -4    1.29    2.50
   3  -5   4    3.57    2.40
   3  -5   4   -0.02    2.03
  -3  -5  -4    1.32    2.67
   3  -5   4   -0.01    2.63
  -3  -5  -4    5.15    1.68
  -3  -5  -4   -0.99    2.47
   3   5   5    3.80    2.88
   3   5   5    7.93    3.07
  -3   5  -5    7.50    2.78
  -3   5  -5    7.46    2.94
   3   5   5    5.00    2.32
   3   5   5    4.65    2.60
   3   5   5    5.50    1.52
   3   5   5    4.80    1.32
  -3   5  -5    5.63    2.66
   3  -5   5    4.08    2.63
   3  -5   5    5.43    3.26
  -3  -5  -5    6.58    3.02
  -3  -5  -5    8.07    2.87
   3  -5   5    5.88    2.43
  -3   5  -6    6.03    3.27
   3   5   6    6.73    3.55
   3   5   6    5.90    1.32
   3   5   6    7.67    2.62
  -3   5  -6    7.31    2.94
  -3   5  -6    4.57    3.10
   3   5   6    6.18    2.74
   3   5   6   10.92    3.40
   3   5   6    6.30    1.20
   3  -5   6    9.54    3.60
   3  -5   6    7.85    2.65
  -3  -5  -6    4.84    3.07
  -3  -5  -6    7.02    3.19
   3  -5   6    7.38    2.94
  -3   5  -7    6.32    2.98
   3   5   7    1.69    2.66
  -3   5  -7    5.28    3.63
   3   5   7    9.61    3.63
   3   5   7   -0.40    3.15
  -3   5  -7    5.33    3.25
   3   5   7    9.77    2.99
   3  -5   7    2.60    3.62
   3  -5   7    6.81    3.09
   3  -5   7    5.31    3.08
  -3  -5  -7    3.46    3.66
   3   5   8   12.72    4.10
  -3   5  -8   16.20    3.66
   3   5   8    6.09    3.39
   3   5   8   14.31    4.33
  -3   5  -8   16.81    4.55
   3   5   8   12.99    3.36
  -3  -5  -8   18.09    4.33
   3  -5   8   11.47    3.56
   3  -5   8   11.90    3.60
   3   5   9   -2.69    4.07
   3   5   9    3.92    4.30
   3   5   9    7.35    3.61
  -3   5  -9    0.41    4.15
   3   5   9   11.63    3.65
  -3   5  -9   -0.34    3.46
   3  -5   9    3.11    3.66
  -3  -5  -9    5.37    4.41
   3  -5   9    4.74    4.26
  -3   5 -10    7.99    3.91
   3   5  10    5.07    3.91
  -3   5 -10    1.60    5.43
   3   5  10    3.38    5.64
   3   5  10   15.07    4.25
   3   5  10    2.17    5.00
   3  -5  10    5.89    4.36
   3  -5  10    8.85    4.29
  -3   5 -11    4.54    5.78
   3   5  11    9.50    5.61
   3   5  11   15.89    6.24
   3   5  11    4.71    4.55
   3   5  11    5.66    4.21
   3  -5  11    2.75    4.30
   3  -5  11    4.08    4.87
   3   5  12    8.12    6.69
  -3   5 -12    8.01    6.73
   3   5  12   -2.99    6.09
   3  -5  12    4.24    5.55
   3  -5  12   -7.96    4.77
   3   5  13   -0.97    7.34
   3   5  13   -3.17    7.65
  -3   5 -13   -7.38    7.25
   3  -5  13   -9.00    5.86
   3  -5  13   -2.07    5.69
   3   6 -13   -1.96    8.23
  -3   6  13    5.62    7.43
  -3   6  13    5.12    3.99
  -3   6  13   -0.74    7.42
  -3  -6  13    3.27    6.83
  -3  -6  13    6.26    6.78
  -3   6  12    5.36    3.47
   3   6 -12    4.98    6.80
  -3   6  12    4.03    6.22
  -3   6  12    8.12    6.33
  -3  -6  12   10.38    6.45
  -3  -6  12    2.80    6.07
  -3   6  11    3.49    5.56
   3   6 -11    0.35    6.14
  -3   6  11    2.33    5.90
  -3   6  11    1.66    3.30
  -3  -6  11    5.24    5.41
  -3  -6  11    1.10    5.61
   3   6 -10    7.31    5.32
  -3   6  10    8.94    3.13
  -3   6  10   -1.62    3.71
  -3   6  10   -1.67    4.91
  -3   6  10    8.26    5.17
  -3  -6  10    2.86    5.20
  -3  -6  10   -0.22    4.75
  -3   6   9    0.95    3.46
  -3   6   9   -0.55    4.38
   3   6  -9    0.84    3.06
  -3   6   9   -2.02    5.23
  -3   6   9   -1.79    2.65
  -3   6   9    6.09    4.89
   3   6  -9    3.14    5.22
  -3  -6   9   -0.95    2.47
  -3  -6   9   -1.65    4.28
  -3  -6   9    0.24    4.20
   3  -6  -9    0.02    4.24
   3   6  -8   41.68    5.58
   3   6  -8   41.64    5.11
  -3   6   8   48.04    5.48
  -3   6   8   46.29    4.20
  -3   6   8   43.76    5.08
  -3   6   8   48.79    5.76
  -3   6   8   49.41    6.76
   3   6  -8   42.96    4.80
  -3  -6   8   38.48    4.05
  -3  -6   8   46.58    5.30
   3  -6  -8   39.03    5.04
  -3  -6   8   52.18    6.80
  -3   6   7   20.35    4.73
   3   6  -7   11.25    4.65
   3   6  -7   20.49    4.23
  -3   6   7   25.29    3.87
  -3   6   7   25.15    3.08
   3   6  -7   20.63    3.41
   3   6  -7   20.70    4.74
  -3   6   7   31.58    4.54
  -3   6   7   24.06    3.64
   3  -6  -7   17.84    3.92
  -3  -6   7   24.56    4.33
   3  -6  -7   29.82    3.92
  -3  -6   7   25.68    4.31
  -3  -6   7   21.86    2.96
  -3  -6   7   30.43    4.73
  -3   6   6   56.81    6.08
  -3   6   6   53.72    4.09
  -3   6   6   55.45    4.99
   3   6  -6   59.43    6.42
  -3   6   6   57.12    5.12
   3   6  -6   54.51    4.80
  -3   6   6   53.24    5.57
   3   6  -6   61.18    5.91
   3   6  -6   60.80    5.56
  -3  -6   6   53.21    5.35
  -3  -6   6   59.93    4.20
   3  -6  -6   54.28    5.03
   3  -6  -6   60.43    5.60
  -3  -6   6   50.89    6.68
  -3  -6   6   62.29    5.76
  -3   6   5    1.95    2.09
  -3   6   5    3.16    3.03
   3   6  -5   -7.04    3.23
   3   6  -5    1.63    2.64
   3   6  -5    2.79    3.47
   3   6  -5    0.88    3.10
   3   6  -5   -1.16    2.90
  -3   6   5    2.28    2.84
  -3   6   5   -0.89    2.48
  -3  -6   5   -4.67    2.17
   3  -6  -5    1.19    3.17
  -3  -6   5    1.71    2.93
  -3  -6   5    3.07    3.30
  -3  -6   5   -1.40    2.90
   3  -6  -5    2.02    2.88
  -3   6   4    2.95    2.17
   3   6  -4    4.04    2.69
   3   6  -4    3.90    2.69
   3   6  -4    0.22    2.98
  -3   6   4    2.65    2.81
  -3   6   4    5.01    2.63
  -3   6   4   -0.11    2.61
   3   6  -4    6.23    3.15
   3   6  -4    3.57    3.38
  -3  -6   4    6.34    3.15
   3  -6  -4    1.92    2.72
   3  -6  -4    1.98    2.75
  -3  -6   4    4.57    2.21
  -3  -6   4    6.21    2.73
  -3  -6   4    2.93    3.31
  -3   6   3   -0.06    2.33
  -3   6   3    0.40    2.44
  -3   6   3   -1.73    2.49
   3   6  -3   -1.84    2.82
   3   6  -3    2.83    2.47
   3   6  -3    0.61    2.75
   3   6  -3    6.14    2.60
  -3   6   3    0.19    2.02
  -3   6   3    0.92    1.54
  -3  -6   3    1.05    2.39
   3  -6  -3    1.03    3.80
  -3  -6   3    0.56    3.07
  -3  -6   3   -1.12    2.45
   3  -6  -3    2.71    1.72
   3  -6  -3    1.78    2.38
  -3  -6   3    2.67    2.18
  -3   6   2   -0.64    2.94
   3   6  -2   -0.30    2.29
   3   6  -2   -0.16    2.43
  -3   6   2    2.57    1.73
  -3   6   2    1.80    2.02
  -3   6   2    1.05    2.35
  -3   6   2    2.75    2.42
   3   6  -2    0.35    2.77
   3   6  -2    3.39    2.90
   3  -6  -2   -2.28    2.02
  -3  -6   2   -0.01    2.17
   3  -6  -2    2.10    2.49
  -3  -6   2    1.43    2.40
   3  -6  -2   -0.18    2.19
  -3  -6   2    3.72    2.09
   3   6  -1   13.86    2.87
  -3   6   1   16.85    3.07
   3   6  -1   17.83    2.55
   3   6  -1   17.50    2.91
   3   6  -1   19.71    3.26
  -3   6   1   18.43    2.39
  -3   6   1   18.42    2.71
  -3   6   1   14.76    2.94
  -3   6   1   16.43    2.84
  -3  -6   1   17.45    2.98
   3  -6  -1   18.23    3.05
   3  -6  -1   15.71    2.69
  -3  -6   1   19.06    2.83
  -3  -6   1   19.23    2.79
   3  -6  -1   16.44    2.75
  -3   6   0    3.82    2.69
   3   6   0   -0.82    2.31
  -3   6   0   -3.05    2.03
   3   6   0   -3.68    2.47
   3   6   0    0.93    1.90
  -3   6   0   -0.98    2.05
  -3   6   0    2.57    2.54
   3   6   0    3.50    2.39
  -3   6   0   -0.84    2.60
  -3   6   0    0.07    2.05
  -3  -6   0   -1.25    2.16
   3  -6   0   -0.79    1.94
   3  -6   0   -3.03    2.34
   3  -6   0    0.40    2.73
   3  -6   0   -0.21    2.36
  -3  -6   0   -0.60    2.28
   3  -6   0    0.29    2.88
   3   6   1   40.57    3.42
  -3   6  -1   38.75    3.58
  -3   6  -1   41.47    4.25
   3   6   1   30.15    3.72
   3   6   1   32.90    3.59
  -3   6  -1   34.30    4.02
  -3   6  -1   36.30    3.47
  -3   6  -1   37.97    4.05
  -3   6  -1   40.35    4.12
   3   6   1   40.12    4.08
  -3  -6  -1   37.39    3.90
   3  -6   1   35.92    4.59
   3  -6   1   35.64    4.55
  -3  -6  -1   36.34    4.02
   3  -6   1   31.36    3.49
   3  -6   1   39.23    3.50
  -3  -6  -1   32.35    3.79
  -3  -6  -1   37.21    4.57
  -3   6  -2   31.16    3.72
   3   6   2   28.22    3.36
  -3   6  -2   26.28    3.54
  -3   6  -2   26.53    3.33
   3   6   2   32.16    4.44
  -3   6  -2   31.49    3.65
  -3   6  -2   29.75    3.99
   3   6   2   30.22    3.93
  -3   6  -2   36.14    3.55
   3   6   2   29.41    2.95
   3   6   2   29.21    4.05
  -3  -6  -2   31.12    3.74
   3  -6   2   27.33    4.27
   3  -6   2   29.69    3.43
  -3  -6  -2   28.81    3.37
  -3  -6  -2   31.27    3.58
  -3  -6  -2   25.03    2.98
   3  -6   2   43.72    4.47
  -3   6  -3   22.00    3.07
  -3   6  -3   25.57    2.77
  -3   6  -3   21.87    3.53
   3   6   3   18.25    3.33
   3   6   3   19.82    2.25
   3   6   3   22.67    2.57
   3   6   3   22.81    3.18
  -3   6  -3   21.22    3.78
  -3   6  -3   17.85    3.33
  -3   6  -3   24.41    3.42
   3   6   3   17.93    3.47
  -3  -6  -3   23.37    2.78
   3  -6   3   27.01    3.42
   3  -6   3   23.85    3.52
  -3  -6  -3   16.39    3.61
  -3  -6  -3   19.72    3.26
  -3  -6  -3   19.21    3.38
   3  -6   3   16.94    3.28
  -3   6  -4   16.61    3.47
  -3   6  -4   12.28    3.13
  -3   6  -4   11.72    3.10
  -3   6  -4   11.97    2.04
   3   6   4   13.95    2.91
   3   6   4   13.89    3.45
   3   6   4    8.81    2.82
   3   6   4    8.69    3.08
   3   6   4   10.35    2.32
   3   6   4   10.21    1.89
  -3   6  -4   13.72    2.22
  -3  -6  -4   12.30    3.56
   3  -6   4    9.52    2.65
   3  -6   4    5.70    3.06
   3  -6   4   16.03    3.66
  -3  -6  -4   14.81    3.39
  -3  -6  -4   13.43    2.43
  -3  -6  -4    9.15    3.03
   3   6   5   25.25    2.63
   3   6   5   33.48    5.18
   3   6   5   29.25    3.97
  -3   6  -5   34.87    4.82
  -3   6  -5   29.15    4.23
   3   6   5   25.75    3.12
   3   6   5   36.00    4.39
   3   6   5   27.25    3.74
  -3   6  -5   28.15    4.13
   3  -6   5   27.50    3.95
   3  -6   5   33.68    4.21
  -3  -6  -5   30.20    4.31
   3  -6   5   29.33    3.48
  -3  -6  -5   27.23    4.13
  -3  -6  -5   28.59    3.70
   3   6   6   13.07    1.91
   3   6   6   12.36    1.79
  -3   6  -6   10.35    3.92
  -3   6  -6   15.67    4.15
   3   6   6    2.59    3.18
   3   6   6   15.04    3.92
   3   6   6   12.26    3.05
  -3   6  -6    9.99    3.54
   3  -6   6   15.48    4.23
  -3  -6  -6    7.80    3.76
   3  -6   6   11.81    3.30
   3  -6   6    9.87    3.62
  -3   6  -7   -1.08    3.81
   3   6   7    3.25    1.70
  -3   6  -7    2.75    3.42
   3   6   7    0.90    3.58
   3   6   7    4.96    3.83
   3   6   7    3.73    2.95
   3   6   7    2.81    1.42
   3   6   7    0.00    3.90
  -3   6  -7    2.07    3.90
   3  -6   7    2.69    3.32
  -3  -6  -7    2.58    4.10
   3  -6   7   -2.81    3.37
   3   6   8    2.56    3.32
   3   6   8    2.07    3.78
  -3   6  -8   -5.66    4.40
   3   6   8   -2.87    3.94
  -3   6  -8    3.42    3.86
   3   6   8   -6.21    4.35
   3  -6   8    0.79    3.88
   3  -6   8    2.58    3.66
  -3  -6  -8   -0.07    4.36
   3   6   9    2.65    4.87
  -3   6  -9    1.09    4.71
   3   6   9    4.44    3.91
   3   6   9    4.10    4.83
  -3   6  -9    6.48    4.12
   3   6   9    0.95    3.93
   3  -6   9    7.71    4.63
  -3  -6  -9    4.68    4.86
   3  -6   9    1.21    3.92
   3   6  10   -0.57    5.28
   3   6  10    5.02    5.70
   3   6  10    4.13    4.40
   3   6  10   -2.41    4.26
  -3   6 -10    9.67    5.53
  -3   6 -10    4.57    4.47
  -3  -6 -10    8.71    5.99
   3  -6  10   -3.97    4.62
   3  -6  10    8.15    6.03
   3   6  11    7.69    6.48
   3   6  11   -1.29    4.76
  -3   6 -11   -3.96    6.22
   3   6  11    0.42    6.13
   3  -6  11   16.88    5.53
   3  -6  11    0.66    5.23
   3   6  12   13.53    7.15
   3   6  12    9.10    7.23
  -3   6 -12   -4.28    7.20
   3  -6  12   10.21    6.15
   3  -6  12   -1.28    5.71
   3   7 -12   -1.43    7.57
  -3   7  12    0.88    7.15
  -3   7  12   12.43    4.01
  -3   7  12    1.38    7.31
  -3  -7  12   17.67    6.78
  -3  -7  12   -2.01    7.01
  -3   7  11    9.33    3.58
   3   7 -11   15.61    6.83
  -3   7  11   10.85    6.40
  -3   7  11   10.92    6.50
  -3  -7  11    2.35    6.44
  -3  -7  11   21.22    6.58
  -3   7  10   -0.21    4.32
  -3   7  10    2.99    3.22
   3   7 -10    5.54    5.91
  -3   7  10    6.79    5.88
  -3   7  10   -4.80    5.62
  -3  -7  10   -4.71    5.11
  -3  -7  10   -1.54    7.31
  -3   7   9    7.09    3.20
  -3   7   9   15.02    4.35
   3   7  -9   10.37    5.05
  -3   7   9    5.43    5.20
   3   7  -9   11.40    6.01
  -3   7   9    7.71    5.49
  -3  -7   9    3.08    4.89
  -3  -7   9   11.21    5.27
   3  -7  -9    8.43    4.90
   3   7  -8   -4.36    3.55
  -3   7   8   -2.17    3.86
  -3   7   8   -1.69    2.84
   3   7  -8   -1.75    4.54
  -3   7   8    8.13    4.96
  -3   7   8   -2.91    4.69
   3   7  -8   10.67    5.20
   3  -7  -8    8.22    4.39
  -3  -7   8    5.77    2.80
  -3  -7   8   -0.62    4.43
  -3  -7   8    3.26    4.40
   3   7  -7    3.67    4.05
  -3   7   7    1.88    3.93
  -3   7   7    1.15    3.43
  -3   7   7    7.56    4.46
  -3   7   7   -2.59    3.39
   3   7  -7   -2.95    4.68
  -3   7   7    3.30    2.71
   3   7  -7    1.95    3.86
   3  -7  -7    3.64    3.86
  -3  -7   7   -3.88    2.45
  -3  -7   7    1.15    4.08
  -3  -7   7   -6.87    3.90
  -3   7   6   13.32    4.50
  -3   7   6   11.95    2.85
  -3   7   6   17.65    3.75
   3   7  -6   11.33    4.44
   3   7  -6    9.85    3.88
   3   7  -6   14.94    3.80
  -3   7   6   10.17    3.71
   3  -7  -6    9.98    3.91
  -3  -7   6   14.53    4.15
  -3  -7   6   16.43    4.07
  -3  -7   6   17.10    2.96
   3  -7  -6   14.15    3.78
  -3   7   5   46.82    5.65
   3   7  -5   47.34    5.59
   3   7  -5   61.61    5.73
  -3   7   5   48.95    5.15
   3   7  -5   56.25    5.47
  -3   7   5   57.33    5.16
   3   7  -5   57.61    5.98
  -3   7   5   54.45    4.55
  -3  -7   5   47.53    5.87
  -3  -7   5   49.19    5.48
  -3  -7   5   61.29    4.59
   3  -7  -5   52.81    5.28
  -3   7   4   47.68    5.22
  -3   7   4   51.21    5.56
  -3   7   4   45.52    4.38
   3   7  -4   46.77    5.21
   3   7  -4   51.28    5.34
  -3   7   4   53.13    2.74
   3   7  -4   42.30    5.72
   3   7  -4   61.45    6.30
  -3   7   4   41.11    5.19
   3  -7  -4   42.71    3.01
   3  -7  -4   51.99    5.01
  -3  -7   4   45.13    4.43
  -3  -7   4   48.08    4.92
   3  -7  -4   46.54    5.04
  -3  -7   4   57.67    5.93
   3   7  -3    0.56    3.25
  -3   7   3    3.81    2.94
  -3   7   3    0.38    1.83
  -3   7   3    1.17    2.93
   3   7  -3    5.85    2.89
   3   7  -3   -3.21    3.52
  -3   7   3    0.27    3.17
   3   7  -3    0.35    3.34
  -3   7   3    1.76    2.24
   3  -7  -3   -3.49    2.78
   3  -7  -3    2.39    2.33
   3  -7  -3   -3.91    3.51
  -3  -7   3    2.89    3.26
  -3  -7   3    0.28    2.82
  -3  -7   3   -2.47    2.42
   3   7  -2    2.74    3.33
   3   7  -2    9.08    2.79
  -3   7   2    1.03    2.78
  -3   7   2    2.32    3.01
  -3   7   2    3.42    2.21
  -3   7   2    4.40    2.62
   3   7  -2    3.75    3.08
  -3   7   2   -2.41    2.71
   3   7  -2    2.88    3.25
   3  -7  -2    1.21    2.66
  -3  -7   2    0.81    2.90
  -3  -7   2    3.43    2.76
   3  -7  -2    3.94    2.67
  -3  -7   2    1.95    2.54
   3  -7  -2    2.06    3.25
   3   7  -1   38.02    4.19
   3   7  -1   18.60    3.67
  -3   7   1   22.74    3.45
  -3   7   1   22.37    3.65
   3   7  -1   23.39    6.12
   3   7  -1   24.65    3.59
  -3   7   1   23.04    3.59
  -3   7   1   23.74    2.91
  -3   7   1   29.94    3.40
  -3  -7   1   30.28    4.30
   3  -7  -1   27.24    3.99
   3  -7  -1   23.51    3.32
  -3  -7   1   28.86    3.73
   3  -7  -1   27.82    3.50
  -3  -7   1   23.30    3.57
  -3   7   0    0.08    2.49
   3   7   0   -2.58    3.09
  -3   7   0    1.49    2.44
   3   7   0    3.78    2.89
   3   7   0   -1.59    2.26
  -3   7   0   -2.39    2.09
   3   7   0    4.52    2.96
  -3   7   0   -2.48    2.80
  -3   7   0    1.58    2.96
   3  -7   0   -0.78    3.50
  -3  -7   0    1.34    2.82
   3  -7   0   -2.32    3.14
  -3  -7   0    2.27    2.86
   3  -7   0   -1.59    2.31
   3   7   1    3.05    2.98
   3   7   1    8.80    2.48
  -3   7  -1    3.96    2.64
   3   7   1    5.67    3.06
  -3   7  -1    5.94    3.35
  -3   7  -1   -2.32    2.41
  -3   7  -1    6.03    2.53
   3   7   1    8.60    3.07
  -3   7  -1    5.89    3.00
   3   7   1    3.41    2.66
  -3  -7  -1    5.13    2.84
  -3  -7  -1    3.00    2.73
   3  -7   1    4.35    3.31
  -3  -7  -1    7.25    3.00
   3  -7   1    4.81    2.60
  -3   7  -2   18.39    3.62
   3   7   2   15.37    2.94
  -3   7  -2   19.90    2.86
   3   7   2   18.48    3.43
  -3   7  -2   13.06    3.85
   3   7   2   22.04    3.63
   3   7   2   16.75    2.62
  -3   7  -2   20.86    3.27
  -3   7  -2   13.74    3.20
   3   7   2   11.78    3.48
  -3   7  -2   17.90    3.26
   3  -7   2   18.20    3.14
  -3  -7  -2   14.54    3.29
  -3  -7  -2   12.76    3.52
   3  -7   2   11.34    3.87
   3  -7   2   13.61    3.91
  -3  -7  -2   17.97    3.50
   3   7   3    2.32    2.94
  -3   7  -3    6.29    3.33
   3   7   3    1.97    2.52
  -3   7  -3    4.07    2.97
  -3   7  -3    2.18    2.99
  -3   7  -3    6.88    3.51
   3   7   3    3.11    2.09
  -3   7  -3    5.80    2.95
   3   7   3    7.82    3.16
   3   7   3    0.41    3.40
  -3  -7  -3    2.22    3.27
   3  -7   3    4.10    4.03
  -3  -7  -3    8.78    3.05
   3  -7   3    8.29    2.85
  -3  -7  -3    5.76    3.38
   3  -7   3    3.00    3.25
  -3   7  -4    8.70    3.48
  -3   7  -4    4.08    2.85
   3   7   4    6.82    2.60
  -3   7  -4    2.06    3.81
  -3   7  -4    5.94    2.48
   3   7   4    5.66    3.50
   3   7   4    6.04    3.02
   3   7   4    6.41    3.31
   3   7   4    7.15    2.15
  -3   7  -4    1.34    3.17
  -3  -7  -4    5.29    3.26
   3  -7   4    4.76    2.76
  -3  -7  -4    7.90    2.91
   3  -7   4    8.61    4.04
  -3  -7  -4    9.75    3.68
   3  -7   4    3.96    3.56
  -3   7  -5   17.00    4.07
  -3   7  -5   16.34    2.53
   3   7   5   13.80    3.87
   3   7   5   11.10    3.23
   3   7   5   13.05    2.36
  -3   7  -5   12.67    2.41
   3   7   5   15.06    4.37
  -3   7  -5   20.83    3.85
   3   7   5   13.20    2.65
  -3   7  -5    7.10    3.93
   3  -7   5   10.08    4.11
  -3  -7  -5   17.31    4.29
   3  -7   5   12.46    3.26
   3  -7   5   11.80    4.60
  -3  -7  -5   11.89    4.91
  -3  -7  -5    8.81    4.11
  -3   7  -6   -5.61    3.98
   3   7   6    0.91    3.10
  -3   7  -6    7.12    3.95
   3   7   6    2.87    2.18
  -3   7  -6    0.38    4.08
   3   7   6    5.48    4.29
   3   7   6   -2.93    3.45
   3   7   6    2.32    1.92
   3  -7   6   -1.63    3.10
  -3  -7  -6    9.64    4.29
   3  -7   6    3.75    4.06
   3   7   7    4.18    4.03
   3   7   7    4.12    2.05
   3   7   7   -5.34    7.18
   3   7   7    1.62    2.14
  -3   7  -7    9.80    4.72
  -3   7  -7    5.43    4.10
   3   7   7    0.69    3.38
  -3  -7  -7    0.25    5.14
   3  -7   7    2.16    3.45
   3  -7   7   11.40    4.54
   3   7   8   -0.97    5.17
  -3   7  -8    9.82    4.89
   3   7   8    3.48    3.72
   3   7   8    6.77    5.27
   3   7   8    8.93    2.10
   3   7   8    7.25    1.78
  -3   7  -8    3.54    4.14
   3   7   8   10.94    4.39
   3  -7   8    8.88    4.29
   3  -7   8    6.59    4.88
  -3  -7  -8    1.60    4.72
   3   7   9   -5.07    5.35
   3   7   9    7.37    5.27
  -3   7  -9    0.21    4.56
  -3   7  -9   -7.27    5.29
   3   7   9    6.67    5.54
   3  -7   9   -7.44    5.15
  -3  -7  -9    2.82    5.34
   3   7  10    1.83    5.16
   3   7  10   -3.23    6.14
  -3   7 -10   -1.26    5.86
   3   7  10    7.04    6.43
  -3   7 -10    1.43    5.33
  -3  -7 -10    7.54    6.00
   3  -7  10   -8.95    5.34
   3  -7  10    4.72    5.02
   3   7  11    0.50    7.27
  -3   7 -11   -6.70    6.80
   3   7  11   -1.59    6.81
   3   7  11    3.74    5.92
   3  -7  11   -8.50    5.77
   3  -7  11    1.16    5.81
  -3   8  11   -4.92    3.72
  -3   8  11   17.70    7.65
   3   8 -11   11.61    7.07
  -3   8  11   -7.60    7.31
  -3  -8  11   -0.08    6.58
  -3  -8  11   -1.37    7.25
   3   8 -10    1.76    6.55
  -3   8  10    2.52    6.44
  -3   8  10    2.82    3.59
  -3   8  10    4.36    6.66
  -3   8  10   -4.13    4.91
  -3  -8  10   13.32    6.69
  -3  -8  10   14.30    6.03
   3  -8 -10    2.48    5.79
  -3   8   9    7.49    5.06
  -3   8   9    4.72    3.59
  -3   8   9    2.77    5.98
  -3   8   9   11.34    6.03
   3   8  -9    4.96    5.74
   3   8  -9    1.04    4.66
  -3  -8   9   13.67    5.89
  -3  -8   9   -4.85    5.52
   3  -8  -9    0.76    5.25
  -3   8   8   -1.26    5.30
   3   8  -8   10.24    5.78
  -3   8   8    7.23    4.65
   3   8  -8   -2.72    4.27
  -3   8   8    5.13    5.26
   3  -8  -8    7.72    5.04
  -3  -8   8    7.35    5.33
  -3  -8   8    9.42    5.38
   3   8  -7    8.30    4.56
   3   8  -7   13.70    5.49
  -3   8   7    7.37    4.99
  -3   8   7   12.05    3.50
  -3   8   7   16.23    5.62
  -3   8   7   14.76    4.80
   3   8  -7   12.02    5.16
  -3  -8   7   12.18    3.37
  -3  -8   7    9.81    4.77
   3  -8  -7   12.52    4.87
  -3  -8   7    9.49    4.96
   3   8  -6    0.24    4.18
  -3   8   6    1.10    5.53
  -3   8   6   -4.21    4.12
   3   8  -6   -3.49    5.56
  -3   8   6   -9.86    4.29
   3   8  -6   -4.53    4.29
  -3  -8   6    4.15    4.75
  -3  -8   6   -4.12    4.36
  -3  -8   6   -4.55    2.86
   3   8  -5    3.74    4.10
   3   8  -5    1.94    4.20
  -3   8   5   -5.45    3.76
   3   8  -5    3.48    4.16
  -3   8   5   -0.94    2.95
  -3   8   5   -6.08    3.87
  -3  -8   5    0.80    3.00
  -3  -8   5   -2.64    3.62
  -3  -8   5   -0.30    4.04
   3  -8  -5   -0.97    3.73
   3   8  -4    0.20    3.80
   3   8  -4    8.13    4.48
  -3   8   4    0.88    3.90
   3   8  -4    1.03    3.51
  -3   8   4    5.44    3.71
   3   8  -4   -4.37    4.68
  -3   8   4   -1.95    3.25
  -3   8   4    6.35    2.17
  -3   8   4    4.84    3.05
   3  -8  -4    4.67    3.53
   3  -8  -4    1.05    2.44
  -3  -8   4    4.54    5.07
  -3  -8   4   -0.54    2.98
   3  -8  -4    1.67    4.14
  -3  -8   4   -0.46    3.54
   3   8  -3    5.77    3.91
   3   8  -3    3.06    4.40
  -3   8   3    6.05    3.81
  -3   8   3    9.77    3.65
   3   8  -3    9.85    3.68
   3   8  -3   -1.67    4.05
  -3   8   3    1.46    2.36
  -3   8   3    4.47    3.80
  -3   8   3   11.21    3.18
  -3  -8   3    6.60    4.17
  -3  -8   3    4.64    3.48
   3  -8  -3    6.57    3.33
  -3  -8   3    6.24    3.34
   3  -8  -3    3.28    4.11
   3  -8  -3   10.24    3.13
  -3   8   2    0.40    3.08
  -3   8   2    4.92    3.84
[truncated: 886,611 more chars]
