# Supplementary material for: Crystal structure of (E)-2-(tert-butyl­amino)-4-(tert-butyl­imino)­naphthalen-1(4H)-one
Source: Acta Crystallogr E Crystallogr Commun. 2018 Jun 15;74(Pt 7):973–6. doi: 10.1107/S2056989018008514 (PMC6038644; doi:10.1107/S2056989018008514)
Supplement: Supplementary file 2 [file e-74-00973-Isup2.hkl]

data_I                                                                          
_shelx_title ' mo_MARp_37_0ma_a.res in P2(1)/c'                                 
_shelx_refln_list_code          4                                               
_shelx_F_calc_maximum      152.48                                               
_exptl_crystal_F_000       616.00                                               
_reflns_d_resolution_high  0.7667                                               
                                                                                
loop_                                                                           
 _space_group_symop_operation_xyz                                               
 'x, y, z'                                                                      
 '-x, y+1/2, -z+1/2'                                                            
 '-x, -y, -z'                                                                   
 'x, -y-1/2, z-1/2'                                                             
                                                                                
_cell_length_a    14.2792                                                       
_cell_length_b     9.8936                                                       
_cell_length_c    11.4978                                                       
_cell_angle_alpha  90.000                                                       
_cell_angle_beta   97.539                                                       
_cell_angle_gamma  90.000                                                       
                                                                                
_shelx_F_squared_multiplier     1.000                                           
                                                                                
loop_                                                                           
 _refln_index_h                                                                 
 _refln_index_k                                                                 
 _refln_index_l                                                                 
 _refln_F_squared_calc                                                          
 _refln_F_squared_meas                                                          
 _refln_F_squared_sigma                                                         
 _refln_observed_status                                                         
   2   0   0        600.82        477.74        12.34 o                         
   3   0   0      14825.24      13481.15        73.47 o                         
   4   0   0         21.95         20.12         7.02 o                         
   5   0   0       1913.85       1803.53        19.36 o                         
   6   0   0          5.91          3.88         8.80 o                         
   7   0   0       3715.67       4051.37        35.18 o                         
   8   0   0        118.23        114.64        17.18 o                         
   9   0   0        943.03        960.16        37.32 o                         
  10   0   0        630.48        679.37        37.61 o                         
  11   0   0        465.34        443.54        36.96 o                         
  12   0   0        108.18         87.82        33.25 o                         
  13   0   0         29.19         40.87        41.98 o                         
  14   0   0       1064.34        848.97        63.76 o                         
  15   0   0          5.65        -54.09        54.09 o                         
  16   0   0          0.41         72.40        61.02 o                         
  17   0   0        465.36        406.91        76.45 o                         
  18   0   0         21.06        111.04        80.12 o                         
   1   1   0          3.24       -182.51       239.59 o                         
   2   1   0        452.68        403.26         6.79 o                         
   3   1   0        831.36        798.08         8.94 o                         
   4   1   0       2123.74       2041.45        14.10 o                         
   5   1   0        590.52        542.61        11.04 o                         
   6   1   0          4.41          1.15         7.96 o                         
   7   1   0        282.24        311.62        10.50 o                         
   8   1   0        852.78        926.55        17.33 o                         
   9   1   0        125.04        100.08        12.61 o                         
  10   1   0        243.13        216.13        15.16 o                         
  11   1   0          1.84         10.15        15.62 o                         
  12   1   0        308.07        343.13        26.08 o                         
  13   1   0         25.61         13.49        27.48 o                         
  14   1   0         32.32         12.06        38.36 o                         
  15   1   0        112.49         89.13        48.17 o                         
  16   1   0         41.93         41.12        43.91 o                         
  17   1   0          0.42         87.19        49.32 o                         
  18   1   0         73.30        157.57        80.27 o                         
   0   2   0          3.60          6.17         6.61 o                         
   1   2   0       2577.50       2420.28        14.94 o                         
   2   2   0       2934.64       2799.29        17.29 o                         
   3   2   0        511.35        535.87         9.25 o                         
   4   2   0         36.13         39.55         6.12 o                         
   5   2   0       1086.35       1122.42        12.98 o                         
   6   2   0          0.80         -4.72         6.96 o                         
   7   2   0         36.48         38.36         8.09 o                         
   8   2   0        443.56        465.43        14.38 o                         
   9   2   0        138.03        134.37        13.50 o                         
  10   2   0        294.05        258.83        16.07 o                         
  11   2   0         75.95        101.70        17.43 o                         
  12   2   0        197.35        173.36        20.31 o                         
  13   2   0        810.07        832.44        38.87 o                         
  14   2   0         48.61          8.84        40.15 o                         
  15   2   0         14.84        -26.09        41.62 o                         
  16   2   0         14.09         32.37        49.95 o                         
  17   2   0         23.54        -23.44        49.31 o                         
  18   2   0         16.38         -1.41        61.82 o                         
   1   3   0          0.69         -5.14         6.10 o                         
   2   3   0         54.26         64.68         6.74 o                         
   3   3   0        298.32        332.85         8.38 o                         
   4   3   0         12.90          4.45         7.24 o                         
   5   3   0        219.13        181.76         8.46 o                         
   6   3   0        860.17        863.87        14.19 o                         
   7   3   0        185.58        193.86        10.40 o                         
   8   3   0        428.08        415.06        13.24 o                         
   9   3   0        170.85        173.15        13.66 o                         
  10   3   0       1587.41       1520.44        29.77 o                         
  11   3   0        260.90        260.05        22.02 o                         
  12   3   0         23.50         10.45        22.95 o                         
  13   3   0         90.50         76.56        34.74 o                         
  14   3   0         96.82         62.90        39.15 o                         
  15   3   0          7.58        -11.85        47.04 o                         
  16   3   0        189.59        189.40        51.55 o                         
  17   3   0        117.65        134.09        66.60 o                         
   0   4   0        156.66        169.09        11.39 o                         
   1   4   0       2270.84       2250.38        18.00 o                         
   2   4   0        390.79        453.04        11.39 o                         
   3   4   0       1539.21       1593.74        16.51 o                         
   4   4   0        395.60        445.70        11.30 o                         
   5   4   0          3.74         14.28         8.71 o                         
   6   4   0        214.38        211.89        11.23 o                         
   7   4   0         59.90         69.48        11.13 o                         
   8   4   0        332.44        335.43        13.91 o                         
   9   4   0       1141.00       1106.57        22.16 o                         
  10   4   0        836.85        836.63        22.17 o                         
  11   4   0        585.13        635.99        24.27 o                         
  12   4   0        176.69        211.02        25.60 o                         
  13   4   0          3.34        -10.21        29.04 o                         
  14   4   0         17.93         11.47        32.89 o                         
  15   4   0         65.95         51.96        55.62 o                         
  16   4   0          1.50        -44.35        44.35 o                         
  17   4   0         12.40         45.22        50.54 o                         
   1   5   0          1.74          8.47         9.06 o                         
   2   5   0          4.57          1.23         9.11 o                         
   3   5   0       5375.35       5432.07        33.22 o                         
   4   5   0       2669.15       2769.11        25.53 o                         
   5   5   0         41.12         51.55        11.68 o                         
   6   5   0          4.27         21.30        12.07 o                         
   7   5   0         67.71         96.99        14.06 o                         
   8   5   0          0.00          1.33        15.31 o                         
   9   5   0        714.12        667.28        21.31 o                         
  10   5   0       2593.94       2325.02        31.77 o                         
  11   5   0       1110.34       1109.41        32.18 o                         
  12   5   0          0.15         21.22        29.00 o                         
  13   5   0        525.29        458.15        34.21 o                         
  14   5   0        163.73        204.08        38.30 o                         
  15   5   0        175.18        230.59        44.63 o                         
  16   5   0         56.30        155.20        62.17 o                         
  17   5   0         24.19        -41.77       136.20 o                         
   0   6   0         57.87         36.24        15.43 o                         
   1   6   0          4.65         16.76        11.02 o                         
   2   6   0        114.32        124.50        12.82 o                         
   3   6   0          0.06         -6.31        12.22 o                         
   4   6   0        490.38        505.52        16.38 o                         
   5   6   0        227.02        238.88        15.19 o                         
   6   6   0        317.67        331.31        16.95 o                         
   7   6   0        102.77        114.54        16.48 o                         
   8   6   0         43.46         26.62        17.86 o                         
   9   6   0         71.76         65.59        19.10 o                         
  10   6   0        168.01        238.63        24.83 o                         
  11   6   0         81.23         35.76        29.99 o                         
  12   6   0        367.11        407.73        35.59 o                         
  13   6   0         77.33         99.21        32.93 o                         
  14   6   0        120.51        160.57        37.89 o                         
  15   6   0         38.96         98.07        46.75 o                         
  16   6   0        108.29        136.31        53.42 o                         
   1   7   0        275.29        278.46        16.62 o                         
   2   7   0        238.61        264.66        16.52 o                         
   3   7   0          5.06          0.27        15.77 o                         
   4   7   0        347.42        379.49        19.15 o                         
   5   7   0         22.68          9.77        16.81 o                         
   6   7   0         49.71         78.72        18.61 o                         
   7   7   0          8.05          4.68        20.21 o                         
   8   7   0        158.96        183.98        27.71 o                         
   9   7   0          5.17         20.08        25.38 o                         
  10   7   0         18.91         40.49        25.97 o                         
  11   7   0         98.03         88.56        28.97 o                         
  12   7   0          8.10         73.00        39.61 o                         
  13   7   0        421.89        427.91        42.47 o                         
  14   7   0         17.07          9.49        47.68 o                         
  15   7   0          6.40         76.28        60.77 o                         
   0   8   0         96.01         92.30        26.90 o                         
   1   8   0         51.25         67.09        19.81 o                         
   2   8   0        386.59        392.13        21.14 o                         
   3   8   0         55.09         56.03        19.21 o                         
   4   8   0        111.63         75.61        20.29 o                         
   5   8   0          2.29         24.56        20.64 o                         
   6   8   0         46.39         32.30        22.15 o                         
   7   8   0         84.54        128.84        26.53 o                         
   8   8   0         47.70         65.41        28.09 o                         
   9   8   0         16.76         69.29        29.27 o                         
  10   8   0         52.63         17.79        32.42 o                         
  11   8   0          2.14        -25.87        37.14 o                         
  12   8   0        131.17         36.98        40.30 o                         
  13   8   0         22.34         61.71        58.61 o                         
  14   8   0         83.86         67.39        91.95 o                         
   1   9   0       1783.71       1646.07        39.55 o                         
   2   9   0        112.89        137.41        26.17 o                         
   3   9   0          8.15         -1.74        24.18 o                         
   4   9   0        445.30        452.11        29.54 o                         
   5   9   0         29.82         71.25        30.29 o                         
   6   9   0        772.79        716.50        41.15 o                         
   7   9   0         41.60         72.77        29.45 o                         
   8   9   0         92.89         47.75        39.67 o                         
   9   9   0         42.71          3.69        33.16 o                         
  10   9   0        161.00        178.70        61.28 o                         
  11   9   0         39.18         51.41        73.27 o                         
  12   9   0         66.23         12.25        85.97 o                         
  13   9   0        514.74        625.98        92.90 o                         
   0  10   0        657.59        664.61        51.98 o                         
   1  10   0        615.18        647.69        36.34 o                         
   2  10   0         95.13         63.73        31.03 o                         
   3  10   0          4.28          6.52        31.12 o                         
   4  10   0        125.76         98.12        31.34 o                         
   5  10   0         52.35         90.10        47.20 o                         
   6  10   0         46.58         36.10        37.25 o                         
   7  10   0         59.18         36.16        36.41 o                         
   8  10   0         71.48         36.13        52.93 o                         
   9  10   0         16.51         -1.23        45.78 o                         
  10  10   0          0.11        -31.92        52.65 o                         
  11  10   0         38.28         79.40        62.18 o                         
   1  11   0         17.98         46.48        52.36 o                         
   2  11   0        340.90        306.78        38.97 o                         
   3  11   0         63.98         17.05        41.43 o                         
   4  11   0         40.08        109.36        40.57 o                         
   5  11   0         13.59          9.44        39.85 o                         
   6  11   0          3.12          7.66        41.21 o                         
   7  11   0         26.77          3.33        42.27 o                         
   8  11   0         20.49         -8.40        49.99 o                         
   9  11   0        381.16        275.69        65.58 o                         
   0  12   0         28.55         11.28        76.55 o                         
   1  12   0          8.23        128.21        48.13 o                         
   2  12   0          2.69         90.69        45.92 o                         
   3  12   0          2.00         40.42        45.67 o                         
   4  12   0         62.69         91.67        46.49 o                         
   5  12   0         88.62         17.43        45.86 o                         
   6  12   0          8.42        -16.91        47.92 o                         
 -18   1   1          0.00         19.47        55.22 o                         
 -17   1   1          0.23          5.71        48.51 o                         
 -16   1   1          1.25         56.47        43.67 o                         
 -15   1   1        110.74        102.80        43.50 o                         
 -14   1   1       1074.35       1074.29        49.51 o                         
 -13   1   1        192.22        137.46        24.90 o                         
 -12   1   1        487.45        458.45        21.59 o                         
 -11   1   1        526.20        511.82        19.87 o                         
 -10   1   1        198.58        211.37        12.98 o                         
  -9   1   1        390.28        400.35        13.93 o                         
  -8   1   1        905.23        924.22        16.06 o                         
  -7   1   1        347.19        390.71        10.32 o                         
  -6   1   1         12.60          8.61         7.13 o                         
  -5   1   1         51.07         56.95         6.60 o                         
  -4   1   1       1317.59       1243.88        11.85 o                         
  -3   1   1          1.94          1.41         5.17 o                         
  -2   1   1        102.09        111.32         4.65 o                         
  -1   1   1      14434.92      13294.87        86.96 o                         
   0   1   1          6.52         12.29         4.48 o                         
   1   1   1       1285.58       1158.71        12.39 o                         
   2   1   1         14.57          8.40         4.04 o                         
   3   1   1        846.37        806.39         8.54 o                         
   4   1   1        357.36        324.50         8.28 o                         
   5   1   1       2166.66       2178.21        16.73 o                         
   6   1   1       1564.98       1609.03        16.58 o                         
   7   1   1        309.93        291.13        10.14 o                         
   8   1   1        198.63        185.40        11.34 o                         
   9   1   1        409.10        409.41        15.32 o                         
  10   1   1          3.67          5.84        13.18 o                         
  11   1   1        618.48        595.77        26.28 o                         
  12   1   1         21.91         81.25        23.32 o                         
  13   1   1       1020.47        960.68        42.32 o                         
  14   1   1        193.24        171.64        39.20 o                         
  15   1   1         18.62         -1.51        39.04 o                         
  16   1   1         14.18         29.16        44.44 o                         
  17   1   1          0.02         33.34        49.15 o                         
  18   1   1          6.79         19.99        57.18 o                         
 -18   2   1         45.69         36.91        58.42 o                         
 -17   2   1          1.87         97.23        58.67 o                         
 -16   2   1          0.65         19.86        52.04 o                         
 -15   2   1        179.29        174.17        43.69 o                         
 -14   2   1        283.12        275.00        50.35 o                         
 -13   2   1         34.57         32.77        28.86 o                         
 -12   2   1        300.23        296.30        24.13 o                         
 -11   2   1         52.63         58.08        18.62 o                         
 -10   2   1         15.30         31.74        12.59 o                         
  -9   2   1        435.69        434.40        14.69 o                         
  -8   2   1        348.87        324.51        11.96 o                         
  -7   2   1         11.94         12.26         8.02 o                         
  -6   2   1        236.60        265.50         9.31 o                         
  -5   2   1        148.26        189.26         7.42 o                         
  -4   2   1        696.06        713.72        10.73 o                         
  -3   2   1        800.08        818.76        10.81 o                         
  -2   2   1       5184.16       4965.87        23.52 o                         
  -1   2   1        363.94        385.90         7.99 o                         
   0   2   1        230.26        206.46         6.14 o                         
   1   2   1       6564.36       6166.97        27.73 o                         
   2   2   1         91.70        113.01         5.45 o                         
   3   2   1       1473.99       1443.56        11.96 o                         
   4   2   1        399.53        380.79         9.30 o                         
   5   2   1       3179.31       3219.81        22.17 o                         
   6   2   1        274.44        287.75         9.71 o                         
   7   2   1        624.85        643.85        15.78 o                         
   8   2   1         91.90        105.87        11.60 o                         
   9   2   1         88.04         90.32        12.89 o                         
  10   2   1         32.22         31.46        14.46 o                         
  11   2   1        595.78        609.82        20.86 o                         
  12   2   1         23.18         44.67        18.46 o                         
  13   2   1         11.12        -12.45        27.91 o                         
  14   2   1         41.11         80.18        43.62 o                         
  15   2   1        114.66         98.38        40.50 o                         
  16   2   1          0.49        -32.66        44.43 o                         
  17   2   1        139.62        117.68        52.20 o                         
  18   2   1         13.22         15.74        77.94 o                         
 -18   3   1          7.78         51.48        57.74 o                         
 -17   3   1         20.11         -0.58        49.65 o                         
 -16   3   1         24.49         68.21        49.83 o                         
 -15   3   1          3.55        -30.99        44.80 o                         
 -14   3   1          0.00        -33.38        33.38 o                         
 -13   3   1        516.12        477.40        34.63 o                         
 -12   3   1        256.93        287.64        27.99 o                         
 -11   3   1        267.46        228.75        19.26 o                         
 -10   3   1          3.03         -0.14        14.13 o                         
  -9   3   1        263.64        257.98        13.56 o                         
  -8   3   1         39.83         35.36        10.67 o                         
  -7   3   1        242.36        267.56        10.71 o                         
  -6   3   1        643.53        660.77        13.90 o                         
  -5   3   1        557.60        589.66        13.28 o                         
  -4   3   1       1237.95       1244.25        14.31 o                         
  -3   3   1        103.77        117.39         7.21 o                         
  -2   3   1        156.30        148.64         7.14 o                         
  -1   3   1       1171.32       1153.73        12.27 o                         
   0   3   1         20.28         22.71         6.46 o                         
   1   3   1        178.91        194.66         7.14 o                         
   2   3   1          0.99          6.04         5.96 o                         
   3   3   1         20.56         21.01         6.43 o                         
   4   3   1        124.67        136.95         7.95 o                         
   5   3   1        203.02        244.75         8.68 o                         
   6   3   1          1.41         14.63         7.74 o                         
   7   3   1        442.26        463.60        12.89 o                         
   8   3   1        320.10        355.66        15.34 o                         
   9   3   1        107.29         94.94        15.97 o                         
  10   3   1        390.83        413.40        19.54 o                         
  11   3   1          7.54         -2.42        18.56 o                         
  12   3   1         66.90         74.62        22.59 o                         
  13   3   1          5.76          0.91        27.81 o                         
  14   3   1          2.01         15.84        41.52 o                         
  15   3   1          0.67         65.60        44.25 o                         
  16   3   1         30.93         24.10        62.81 o                         
  17   3   1          6.66         74.10        51.75 o                         
 -17   4   1          6.63        -50.10        63.10 o                         
 -16   4   1         55.49         38.94        60.92 o                         
 -15   4   1         59.18        -15.90        40.74 o                         
 -14   4   1         15.83        -33.57        33.57 o                         
 -13   4   1          3.85        -19.15        38.12 o                         
 -12   4   1       1145.46       1048.85        33.39 o                         
 -11   4   1       2213.22       2075.89        31.15 o                         
 -10   4   1        122.09        112.33        15.65 o                         
  -9   4   1        826.49        805.68        19.85 o                         
  -8   4   1         11.27         12.13        11.61 o                         
  -7   4   1         55.02         61.67        11.58 o                         
  -6   4   1        334.25        345.28        13.07 o                         
  -5   4   1        225.43        204.64        10.33 o                         
  -4   4   1       3517.34       3704.66        24.13 o                         
  -3   4   1        495.40        503.17        11.81 o                         
  -2   4   1        457.59        500.66        11.87 o                         
  -1   4   1       3091.50       3169.84        21.06 o                         
   0   4   1        221.78        196.88         8.42 o                         
   1   4   1         51.20         63.63         7.97 o                         
   2   4   1       1171.53       1118.02        13.94 o                         
   3   4   1       1126.82       1163.48        14.12 o                         
   4   4   1          4.87          3.30         8.08 o                         
   5   4   1        198.36        236.16        10.59 o                         
   6   4   1        289.63        318.30        11.86 o                         
   7   4   1         48.51         43.83        10.83 o                         
   8   4   1         11.67         -0.83        11.61 o                         
   9   4   1        526.58        511.59        17.31 o                         
  10   4   1        235.60        258.91        20.31 o                         
  11   4   1         10.20         24.09        19.04 o                         
  12   4   1         49.56         77.12        26.86 o                         
  13   4   1        183.58        195.30        29.18 o                         
  14   4   1        246.78        298.00        39.66 o                         
  15   4   1         12.59        -39.65        39.65 o                         
  16   4   1          0.14         35.15        44.46 o                         
  17   4   1          5.34        -50.33        50.33 o                         
 -17   5   1         58.75         69.00        57.29 o                         
 -16   5   1        148.14        159.06        48.47 o                         
 -15   5   1         21.89         83.53        43.13 o                         
 -14   5   1        164.14        165.72        39.28 o                         
 -13   5   1        100.22        173.49        33.99 o                         
 -12   5   1        112.28         59.69        26.61 o                         
 -11   5   1         41.26         50.77        21.37 o                         
 -10   5   1        188.38        216.78        19.07 o                         
  -9   5   1        185.98        173.82        15.86 o                         
  -8   5   1         58.45         90.44        14.95 o                         
  -7   5   1          3.53          2.61        14.27 o                         
  -6   5   1         12.20          7.53        12.67 o                         
  -5   5   1        721.70        709.93        18.32 o                         
  -4   5   1         27.51         36.89        10.53 o                         
  -3   5   1         56.64         58.05         9.49 o                         
  -2   5   1        280.36        297.97        10.54 o                         
  -1   5   1         52.67         58.16         9.56 o                         
   0   5   1       2258.27       2208.18        19.35 o                         
   1   5   1        113.93        121.94         9.48 o                         
   2   5   1         14.17         31.55         9.44 o                         
   3   5   1         10.93         31.98         9.75 o                         
   4   5   1         22.86         26.49        10.47 o                         
   5   5   1        397.80        424.88        14.80 o                         
   6   5   1         10.26          9.80        12.20 o                         
   7   5   1        228.71        251.71        15.06 o                         
   8   5   1        115.90        100.41        14.83 o                         
   9   5   1        394.07        414.16        18.66 o                         
  10   5   1          8.61         -6.57        17.05 o                         
  11   5   1         96.10        157.45        23.40 o                         
  12   5   1         86.34         92.19        27.87 o                         
  13   5   1         74.12        104.94        31.34 o                         
  14   5   1        285.41        332.49        39.78 o                         
  15   5   1        100.84        155.31        40.65 o                         
  16   5   1          0.19         82.48        61.96 o                         
 -16   6   1         17.38        118.42        54.20 o                         
 -15   6   1          7.08         88.51        46.07 o                         
 -14   6   1         32.73        -18.17        42.78 o                         
 -13   6   1         30.81        -13.30        34.86 o                         
 -12   6   1         21.92         -4.87        30.56 o                         
 -11   6   1       1280.64       1215.52        36.35 o                         
 -10   6   1         24.49         33.46        19.67 o                         
  -9   6   1        328.12        300.59        21.39 o                         
  -8   6   1        136.51        168.46        18.35 o                         
  -7   6   1         72.28         75.88        17.87 o                         
  -6   6   1         69.57         86.80        17.45 o                         
  -5   6   1        164.12        195.09        15.89 o                         
  -4   6   1        302.80        333.33        16.00 o                         
  -3   6   1        328.22        385.26        16.04 o                         
  -2   6   1         95.61        127.83        14.03 o                         
  -1   6   1         10.88         11.73        11.33 o                         
   0   6   1         34.78         26.53        11.54 o                         
   1   6   1         69.05         71.24        11.95 o                         
   2   6   1        468.93        517.58        15.58 o                         
   3   6   1        731.10        810.63        20.14 o                         
   4   6   1        245.22        270.49        15.10 o                         
   5   6   1         49.82         51.92        13.79 o                         
   6   6   1         42.68         57.33        15.14 o                         
   7   6   1          0.29          6.99        16.05 o                         
   8   6   1         70.31        100.20        17.99 o                         
   9   6   1        841.15        790.08        26.02 o                         
  10   6   1        251.04        234.76        26.99 o                         
  11   6   1        452.58        473.55        29.93 o                         
  12   6   1         57.46         54.15        30.76 o                         
  13   6   1          6.59        -35.57        35.57 o                         
  14   6   1          1.01         15.03        37.52 o                         
  15   6   1          0.40         43.54        68.91 o                         
  16   6   1          9.70        -32.34        62.16 o                         
 -15   7   1         42.35         46.86        58.59 o                         
 -14   7   1         46.79         85.73        64.58 o                         
 -13   7   1        195.20        277.55        55.45 o                         
 -12   7   1          8.72         50.57        35.04 o                         
 -11   7   1        244.36        267.28        27.25 o                         
 -10   7   1          9.83        -26.23        29.38 o                         
  -9   7   1          9.98         24.74        24.22 o                         
  -8   7   1        226.84        208.48        22.73 o                         
  -7   7   1        215.41        242.88        20.70 o                         
  -6   7   1        103.68         91.35        19.23 o                         
  -5   7   1        851.05        820.94        24.79 o                         
  -4   7   1         51.86         25.13        16.08 o                         
  -3   7   1        574.87        578.34        21.81 o                         
  -2   7   1        142.86        146.42        16.17 o                         
  -1   7   1        192.38        186.37        15.77 o                         
   0   7   1         71.94         69.30        14.64 o                         
   1   7   1          1.03         12.52        14.71 o                         
   2   7   1        345.56        339.46        17.49 o                         
   3   7   1         81.30        107.35        15.95 o                         
   4   7   1        231.93        243.04        19.09 o                         
   5   7   1        252.40        259.48        19.37 o                         
   6   7   1          8.60         13.16        18.78 o                         
   7   7   1        854.99        827.33        30.16 o                         
   8   7   1        152.45        150.54        23.12 o                         
   9   7   1        419.15        404.34        33.43 o                         
  10   7   1        329.07        317.72        28.93 o                         
  11   7   1          3.33        -20.48        34.08 o                         
  12   7   1          6.07         -7.88        43.51 o                         
  13   7   1        590.70        619.19        68.47 o                         
  14   7   1          1.80        -45.43        45.43 o                         
  15   7   1         19.51          8.05        74.20 o                         
 -14   8   1        340.61        407.91        82.81 o                         
 -13   8   1          3.78         40.68        52.48 o                         
 -12   8   1         40.02         46.25        47.13 o                         
 -11   8   1         31.56         34.87        38.78 o                         
 -10   8   1        348.32        384.53        33.38 o                         
  -9   8   1          0.12         15.73        39.34 o                         
  -8   8   1         42.43         -0.82        29.09 o                         
  -7   8   1         39.52          9.53        32.19 o                         
  -6   8   1         54.82         36.90        23.06 o                         
  -5   8   1        173.58        139.67        21.23 o                         
  -4   8   1         53.32         -8.07        19.43 o                         
  -3   8   1         42.81         33.93        18.71 o                         
  -2   8   1         10.12         12.62        19.49 o                         
  -1   8   1         52.20         47.24        18.24 o                         
   0   8   1        636.32        630.80        23.98 o                         
   1   8   1        580.65        570.98        22.81 o                         
   2   8   1          3.75         13.40        18.62 o                         
   3   8   1        141.83        155.31        19.80 o                         
   4   8   1        561.90        587.08        25.25 o                         
   5   8   1          0.02        -14.84        20.68 o                         
   6   8   1         69.36         65.86        23.52 o                         
   7   8   1         21.33          8.65        29.96 o                         
   8   8   1          0.48          3.55        29.48 o                         
   9   8   1         75.22         59.84        29.40 o                         
  10   8   1         70.55         46.69        32.43 o                         
  11   8   1          3.67        -18.65        37.36 o                         
  12   8   1         10.28        123.08        42.17 o                         
  13   8   1          6.62         10.11        63.73 o                         
  14   8   1        213.15        350.97        63.42 o                         
 -13   9   1         42.29         37.81        59.98 o                         
 -12   9   1         50.10        -54.85        55.36 o                         
 -11   9   1         29.89          5.99        49.14 o                         
 -10   9   1         32.83         52.64        41.86 o                         
  -9   9   1         63.31         74.31        39.35 o                         
  -8   9   1        396.44        403.10        35.45 o                         
  -7   9   1        287.30        282.30        31.23 o                         
  -6   9   1          0.18         -7.16        30.53 o                         
  -5   9   1         75.64         31.65        27.34 o                         
  -4   9   1         86.80         44.45        27.42 o                         
  -3   9   1         68.85        131.20        24.70 o                         
  -2   9   1        145.96        143.82        23.44 o                         
  -1   9   1        680.30        679.85        28.04 o                         
   0   9   1        723.24        788.85        30.67 o                         
   1   9   1        218.56        253.69        26.53 o                         
   2   9   1       1712.85       1575.29        40.58 o                         
   3   9   1        630.31        623.06        32.33 o                         
   4   9   1         75.85         31.69        28.73 o                         
   5   9   1        175.86        165.43        30.51 o                         
   6   9   1         27.65        -13.33        28.26 o                         
   7   9   1        129.41        146.69        41.67 o                         
   8   9   1         46.22         46.75        30.93 o                         
   9   9   1          0.16         34.81        39.84 o                         
  10   9   1        101.29         92.75        45.36 o                         
  11   9   1         37.77         -9.90        48.77 o                         
  12   9   1        114.00        140.64        63.35 o                         
  13   9   1         31.30         -2.18       182.95 o                         
 -11  10   1         22.60         -0.98        58.34 o                         
 -10  10   1        104.84         75.73        64.69 o                         
  -9  10   1        450.23        408.98        50.26 o                         
  -8  10   1         10.77          1.49        44.60 o                         
  -7  10   1          6.83         55.27        41.79 o                         
  -6  10   1         68.59        -27.31        40.45 o                         
  -5  10   1         23.54         29.32        33.56 o                         
  -4  10   1        501.23        474.54        36.02 o                         
  -3  10   1         22.49         66.71        30.66 o                         
  -2  10   1        914.11        953.23        38.36 o                         
  -1  10   1        289.48        348.76        34.73 o                         
   0  10   1        467.31        458.18        34.29 o                         
   1  10   1        143.04        153.23        32.48 o                         
   2  10   1          0.51         -2.61        28.84 o                         
   3  10   1         25.76         15.84        29.19 o                         
   4  10   1         13.48         -6.76        31.82 o                         
   5  10   1        451.33        403.40        36.31 o                         
   6  10   1          4.71         18.66        32.77 o                         
   7  10   1          3.64         33.67        34.49 o                         
   8  10   1          6.86        -11.14        36.92 o                         
   9  10   1         24.09         76.95        49.56 o                         
  10  10   1          5.09        -56.95        56.95 o                         
  11  10   1          0.14        -28.65        79.58 o                         
  -9  11   1         16.29        -21.69        53.20 o                         
  -8  11   1         50.59         35.50        65.24 o                         
  -7  11   1          6.73        -50.11        50.11 o                         
  -6  11   1         33.58         26.89        42.76 o                         
  -5  11   1         13.86         -1.30        40.02 o                         
  -4  11   1         72.15        -11.41        38.05 o                         
  -3  11   1         26.21         33.56        37.07 o                         
  -2  11   1          3.79         39.34        35.05 o                         
  -1  11   1        147.30        195.85        38.93 o                         
   0  11   1         25.32         45.51        37.76 o                         
   1  11   1          1.26        -11.56        35.52 o                         
   2  11   1        136.79        208.18        38.91 o                         
   3  11   1         36.40         65.18        36.20 o                         
   4  11   1        150.36        152.11        37.56 o                         
   5  11   1          0.87         46.61        43.27 o                         
   6  11   1          3.40        -27.75        50.74 o                         
   7  11   1         31.76        -13.71        64.04 o                         
   8  11   1         53.20        136.22        51.47 o                         
   9  11   1         88.56        116.52        67.09 o                         
  -6  12   1        147.44        190.22        50.79 o                         
  -5  12   1         49.74         84.73        47.79 o                         
  -4  12   1         82.70        108.93        74.57 o                         
  -3  12   1          4.82         15.39        46.50 o                         
  -2  12   1         21.67        -10.39        54.17 o                         
  -1  12   1          0.03        -47.45        47.45 o                         
   0  12   1         38.20         18.49        43.84 o                         
   1  12   1          6.65        102.74        56.10 o                         
   2  12   1         31.02        106.52        53.76 o                         
   3  12   1        198.35        142.21        45.11 o                         
   4  12   1         74.27         19.60        57.95 o                         
   5  12   1         81.87        174.01        50.36 o                         
   6  12   1          6.34         -4.81        71.29 o                         
 -18   0   2        118.60        145.94        78.02 o                         
 -17   0   2          0.58        -66.79        66.79 o                         
 -16   0   2         46.58        132.65        65.68 o                         
 -15   0   2         11.88         20.09        85.94 o                         
 -14   0   2        227.56        210.49        41.00 o                         
 -13   0   2        269.30        252.33        33.24 o                         
 -12   0   2        348.92        385.18        24.31 o                         
 -11   0   2         16.64         -1.44        20.55 o                         
 -10   0   2         16.89        -16.00        17.83 o                         
  -9   0   2        392.89        388.15        19.65 o                         
  -8   0   2        649.23        635.69        19.56 o                         
  -7   0   2         14.35         29.86        11.95 o                         
  -6   0   2        124.07        135.12        11.24 o                         
  -5   0   2        217.90        244.02        11.04 o                         
  -4   0   2         37.97         44.64         8.51 o                         
  -3   0   2       6218.20       5863.41        38.51 o                         
  -2   0   2       2031.03       1954.94        17.75 o                         
  -1   0   2       1237.56       1024.42        15.83 o                         
   0   0   2       7219.56       6835.31        41.41 o                         
   1   0   2       3730.60       3513.61        26.75 o                         
   2   0   2       7477.73       6852.31        43.67 o                         
   3   0   2        129.41        113.45         7.26 o                         
   4   0   2       1251.19       1111.46        15.06 o                         
   5   0   2       1084.24       1094.69        23.60 o                         
   6   0   2       1928.02       1994.74        26.89 o                         
   7   0   2       1893.11       1923.06        36.07 o                         
   8   0   2        287.32        295.22        19.29 o                         
   9   0   2          4.57         -9.45        17.99 o                         
  10   0   2        920.38        808.81        38.66 o                         
  11   0   2        168.12        120.77        27.13 o                         
  12   0   2        593.66        542.19        36.65 o                         
  13   0   2        970.95        879.52        66.00 o                         
  14   0   2       1201.58       1064.14        70.28 o                         
  15   0   2         28.35        -18.21        63.08 o                         
  16   0   2        374.01        427.26        68.56 o                         
  17   0   2         47.69         60.03        78.58 o                         
 -18   1   2          4.13        -55.54        55.54 o                         
 -17   1   2         73.20         91.77        60.55 o                         
 -16   1   2         96.00         97.08        45.27 o                         
 -15   1   2          4.91        -26.73        39.76 o                         
 -14   1   2          9.48         66.70        32.84 o                         
 -13   1   2         15.08          1.21        21.80 o                         
 -12   1   2        317.13        335.25        18.79 o                         
 -11   1   2         40.04         27.86        14.88 o                         
 -10   1   2        185.41        218.16        14.32 o                         
  -9   1   2        379.44        399.18        13.61 o                         
  -8   1   2        171.82        174.46         9.89 o                         
  -7   1   2       3053.32       3133.41        22.09 o                         
  -6   1   2        103.15        109.10         7.68 o                         
  -5   1   2        296.53        301.64         8.08 o                         
  -4   1   2       2287.12       2167.39        14.63 o                         
  -3   1   2       4971.27       4814.76        23.57 o                         
  -2   1   2      23249.44      21518.28        85.93 o                         
  -1   1   2          9.17         19.56         4.18 o                         
   0   1   2      10236.83       9475.88        37.11 o                         
   1   1   2       6119.07       5668.62        28.77 o                         
   2   1   2        288.18        289.00         7.82 o                         
   3   1   2         25.28         25.72         4.56 o                         
   4   1   2        818.90        814.51         9.56 o                         
   5   1   2        703.03        785.91        13.09 o                         
   6   1   2        438.26        441.81        10.96 o                         
   7   1   2        778.54        882.63        16.00 o                         
   8   1   2        428.88        455.49        13.94 o                         
   9   1   2         61.18         56.43        11.38 o                         
  10   1   2        276.96        260.46        17.85 o                         
  11   1   2        152.03        171.68        19.40 o                         
  12   1   2         45.62         41.78        21.92 o                         
  13   1   2         48.08         63.63        42.82 o                         
  14   1   2          0.02         51.08        34.98 o                         
  15   1   2         93.36         39.10        39.93 o                         
  16   1   2         31.42         96.92        45.48 o                         
  17   1   2          0.54        -49.02        50.26 o                         
 -18   2   2         69.29        140.53        57.69 o                         
 -17   2   2          0.03        120.95        56.06 o                         
 -16   2   2        239.16        262.75        46.66 o                         
 -15   2   2        150.26        169.74        42.02 o                         
 -14   2   2         54.45         66.89        33.28 o                         
 -13   2   2         57.94         29.88        22.12 o                         
 -12   2   2         49.18         67.22        17.37 o                         
 -11   2   2        551.34        532.72        19.79 o                         
 -10   2   2          0.74         11.52        13.58 o                         
  -9   2   2        173.97        184.13        13.08 o                         
  -8   2   2         10.00          4.38        10.37 o                         
  -7   2   2        170.37        164.90         9.90 o                         
  -6   2   2         43.61         41.57         8.55 o                         
  -5   2   2       1588.43       1557.65        14.96 o                         
  -4   2   2        345.90        337.91         8.40 o                         
  -3   2   2        131.77        118.63         6.03 o                         
  -2   2   2       1266.16       1292.93        12.96 o                         
  -1   2   2       4607.13       4548.70        23.41 o                         
   0   2   2      11020.75      10616.02        42.55 o                         
   1   2   2       1335.85       1325.64        10.02 o                         
   2   2   2        130.52        143.85         5.22 o                         
   3   2   2        334.35        295.87         7.07 o                         
   4   2   2        104.35        123.29         6.43 o                         
   5   2   2       1048.36        991.10        12.99 o                         
   6   2   2        112.17         94.84         8.53 o                         
   7   2   2        824.51        760.47        17.53 o                         
   8   2   2          2.81          6.20        11.63 o                         
   9   2   2          8.97         10.39        12.91 o                         
  10   2   2         26.15         35.26        16.85 o                         
  11   2   2        180.24        169.08        17.68 o                         
  12   2   2        488.46        470.99        24.41 o                         
  13   2   2         17.53        -16.28        29.64 o                         
  14   2   2          2.05        -36.70        36.70 o                         
  15   2   2         77.66         68.59        40.89 o                         
  16   2   2        168.19        142.98        62.97 o                         
  17   2   2          7.87         11.59        65.02 o                         
 -18   3   2          0.26         30.16        61.96 o                         
 -17   3   2          4.00        -33.07        50.91 o                         
 -16   3   2         95.90         85.59        64.34 o                         
 -15   3   2        366.75        390.78        52.03 o                         
 -14   3   2         95.39        120.34        39.57 o                         
 -13   3   2        294.12        292.07        28.06 o                         
 -12   3   2        561.47        584.95        25.20 o                         
 -11   3   2        298.88        310.52        19.08 o                         
 -10   3   2        598.52        560.51        19.62 o                         
  -9   3   2         11.15         37.13        12.61 o                         
  -8   3   2        119.53        154.96        12.65 o                         
  -7   3   2          0.09          8.94         9.33 o                         
  -6   3   2         74.65         79.94         8.44 o                         
  -5   3   2        883.21        989.31        13.69 o                         
  -4   3   2        357.91        359.03         9.81 o                         
  -3   3   2       5485.01       5492.68        27.88 o                         
  -2   3   2         11.00          8.55         6.23 o                         
  -1   3   2         67.85         71.03         6.39 o                         
   0   3   2        586.46        608.41        10.02 o                         
   1   3   2       4057.23       4028.00        21.32 o                         
   2   3   2       1916.73       1957.11        14.82 o                         
   3   3   2        634.91        609.73        11.24 o                         
   4   3   2       1194.85       1274.32        13.71 o                         
   5   3   2         92.46        112.02         7.73 o                         
   6   3   2        371.33        379.66        11.46 o                         
   7   3   2          0.47         -4.66         9.20 o                         
   8   3   2         31.37         20.86        12.99 o                         
   9   3   2       1071.52       1053.96        25.88 o                         
  10   3   2        171.44        202.67        18.42 o                         
  11   3   2        408.99        372.70        21.56 o                         
  12   3   2        683.22        712.36        30.87 o                         
  13   3   2          2.71         12.66        33.74 o                         
  14   3   2         10.85        -22.16        37.41 o                         
  15   3   2         19.80         33.45        45.86 o                         
  16   3   2          9.01         24.48        52.80 o                         
  17   3   2         17.14        108.01        51.00 o                         
 -17   4   2          0.16         36.53        50.29 o                         
 -16   4   2          2.77          1.71        46.00 o                         
 -15   4   2          3.45        -14.56        40.29 o                         
 -14   4   2         38.52         24.15        45.80 o                         
 -13   4   2         21.52         -5.33        29.24 o                         
 -12   4   2        126.92        115.11        22.93 o                         
 -11   4   2        253.55        267.22        19.93 o                         
 -10   4   2        230.97        233.26        17.73 o                         
  -9   4   2         35.34         20.07        14.40 o                         
  -8   4   2        175.03        178.31        14.28 o                         
  -7   4   2         19.58          8.18        12.21 o                         
  -6   4   2        638.36        698.74        17.64 o                         
  -5   4   2        420.64        460.24        13.09 o                         
  -4   4   2         95.99         91.24         9.12 o                         
  -3   4   2       1566.46       1737.20        17.80 o                         
  -2   4   2        571.38        549.69        12.66 o                         
  -1   4   2        350.63        367.03        10.16 o                         
   0   4   2          0.00         -4.40         7.51 o                         
   1   4   2         39.51         30.65         7.26 o                         
   2   4   2       1008.20       1079.67        13.99 o                         
   3   4   2          1.76         -0.16         7.30 o                         
   4   4   2       1293.96       1376.33        16.51 o                         
   5   4   2          8.98          3.53         8.79 o                         
   6   4   2         49.99         69.20        10.24 o                         
   7   4   2         60.53         66.25        11.24 o                         
   8   4   2         15.12         16.84        11.94 o                         
   9   4   2        652.51        632.70        20.77 o                         
  10   4   2         23.45         -7.89        17.83 o                         
  11   4   2       1655.81       1591.85        35.23 o                         
  12   4   2          2.03          6.34        23.44 o                         
  13   4   2         71.90        108.19        30.23 o                         
  14   4   2          6.84         74.60        34.66 o                         
  15   4   2        260.83        271.01        40.32 o                         
  16   4   2        272.86        404.84        88.19 o                         
  17   4   2         26.38        -67.14        67.14 o                         
 -17   5   2         50.80         36.86        57.00 o                         
 -16   5   2          1.21        -22.73        71.13 o                         
 -15   5   2         74.45        148.51        42.67 o                         
 -14   5   2          5.45          9.39        39.45 o                         
 -13   5   2         87.40         89.77        31.57 o                         
 -12   5   2         38.43         28.75        25.38 o                         
 -11   5   2          9.69         -9.04        21.30 o                         
 -10   5   2         60.18         50.48        17.19 o                         
  -9   5   2          0.72         26.91        15.19 o                         
  -8   5   2        291.52        295.91        15.84 o                         
  -7   5   2         97.44         95.50        14.07 o                         
  -6   5   2          0.11          9.45        12.40 o                         
  -5   5   2         20.80         15.37        11.62 o                         
  -4   5   2        144.19        136.29        10.85 o                         
  -3   5   2        200.87        194.87        10.56 o                         
  -2   5   2         25.34         20.55         9.24 o                         
  -1   5   2        845.92        796.44        15.49 o                         
   0   5   2       1272.16       1241.73        16.28 o                         
   1   5   2        469.58        500.24        12.47 o                         
   2   5   2        224.76        219.23        10.74 o                         
   3   5   2        586.44        602.45        16.22 o                         
   4   5   2         11.47         18.63        10.22 o                         
   5   5   2         34.00         41.67        11.30 o                         
   6   5   2         21.18         25.92        12.65 o                         
   7   5   2        598.21        559.75        18.42 o                         
   8   5   2        580.97        628.60        19.47 o                         
   9   5   2         13.34         36.06        15.92 o                         
  10   5   2       3557.84       3235.92        37.86 o                         
  11   5   2        121.69        138.28        29.65 o                         
  12   5   2         13.92         85.71        28.80 o                         
  13   5   2        110.18        106.32        34.14 o                         
  14   5   2         50.66         27.12        37.34 o                         
  15   5   2         35.54         24.95        57.50 o                         
  16   5   2         10.54        181.39        50.28 o                         
 -16   6   2          0.18         56.09        61.19 o                         
 -15   6   2        137.58        145.31        65.65 o                         
 -14   6   2         18.77         48.41        42.93 o                         
 -13   6   2        925.18        864.83        47.11 o                         
 -12   6   2         27.35          2.68        28.98 o                         
 -11   6   2        391.78        378.30        27.60 o                         
 -10   6   2        246.26        264.51        21.94 o                         
  -9   6   2        371.72        414.80        22.28 o                         
  -8   6   2          2.43        -10.47        18.49 o                         
  -7   6   2        551.41        571.73        21.91 o                         
  -6   6   2        754.73        763.50        23.61 o                         
  -5   6   2        694.52        700.18        21.79 o                         
  -4   6   2        158.70        202.69        15.35 o                         
  -3   6   2          5.14         23.15        12.98 o                         
  -2   6   2         74.32         98.71        12.89 o                         
  -1   6   2          8.75         32.04        12.62 o                         
   0   6   2        696.60        683.59        18.10 o                         
   1   6   2        812.95        809.79        21.12 o                         
   2   6   2        724.70        690.18        18.69 o                         
   3   6   2        603.87        670.36        18.77 o                         
   4   6   2          8.69         11.40        13.41 o                         
   5   6   2         18.98         21.23        13.86 o                         
   6   6   2        107.94        122.00        15.13 o                         
   7   6   2         70.99         72.49        16.11 o                         
   8   6   2        898.29        937.81        25.87 o                         
   9   6   2         99.97         83.27        19.90 o                         
  10   6   2        648.73        667.09        30.59 o                         
  11   6   2         69.24         56.66        30.64 o                         
  12   6   2         72.30         24.35        31.64 o                         
  13   6   2         53.28         61.24        34.46 o                         
  14   6   2         15.21        -20.66        55.00 o                         
  15   6   2         78.03          2.80        49.96 o                         
 -15   7   2         33.33        157.55        70.64 o                         
 -14   7   2          4.08         73.30        56.22 o                         
 -13   7   2          5.15          2.32        45.77 o                         
 -12   7   2        252.91        163.49        40.47 o                         
 -11   7   2         60.24         31.55        25.79 o                         
 -10   7   2          0.47         13.46        29.93 o                         
  -9   7   2         85.56         92.25        25.39 o                         
  -8   7   2          9.18         -4.64        20.98 o                         
  -7   7   2        146.86        180.74        21.27 o                         
  -6   7   2          1.60         -4.93        17.94 o                         
  -5   7   2        277.77        264.46        18.99 o                         
  -4   7   2         56.48         37.96        16.29 o                         
  -3   7   2         53.37         60.64        15.88 o                         
  -2   7   2         43.26         40.02        15.70 o                         
  -1   7   2        396.02        421.23        18.49 o                         
   0   7   2        172.14        172.48        15.53 o                         
   1   7   2        223.47        226.86        15.87 o                         
   2   7   2         93.78        110.64        15.50 o                         
   3   7   2        387.17        375.52        17.74 o                         
   4   7   2         55.61         51.34        15.99 o                         
   5   7   2         23.01         20.47        17.34 o                         
   6   7   2        107.97        140.05        18.52 o                         
   7   7   2         95.44         90.95        23.36 o                         
   8   7   2        256.31        280.61        24.50 o                         
   9   7   2         43.01         45.94        23.90 o                         
  10   7   2          1.88        -28.50        28.50 o                         
  11   7   2         89.94        125.25        35.97 o                         
  12   7   2          2.18         18.84        40.08 o                         
  13   7   2         36.92         13.24        41.60 o                         
  14   7   2          9.20         35.19        52.53 o                         
 -14   8   2          7.35         25.54        58.62 o                         
 -13   8   2         17.42         80.18        73.08 o                         
 -12   8   2        120.22        179.09        50.99 o                         
 -11   8   2          2.66        -34.15        34.15 o                         
 -10   8   2          5.88        -32.86        32.86 o                         
  -9   8   2        122.57         95.73        33.39 o                         
  -8   8   2        226.98        181.40        29.39 o                         
  -7   8   2          0.01         25.58        30.05 o                         
  -6   8   2         11.13        -22.64        26.00 o                         
  -5   8   2          7.71         -7.63        21.36 o                         
  -4   8   2         67.53         54.76        20.84 o                         
  -3   8   2          7.41          8.65        18.87 o                         
  -2   8   2        129.12        123.76        18.82 o                         
  -1   8   2        457.52        479.36        21.43 o                         
   0   8   2         50.53         48.24        17.49 o                         
   1   8   2        270.79        257.25        20.93 o                         
   2   8   2        494.12        461.64        22.39 o                         
   3   8   2         46.87         40.87        20.44 o                         
   4   8   2        517.91        515.46        24.24 o                         
   5   8   2        100.64         97.81        28.23 o                         
   6   8   2         22.88         65.70        23.90 o                         
   7   8   2          5.22          4.38        25.31 o                         
   8   8   2        329.61        335.68        30.10 o                         
   9   8   2          6.09         -9.11        29.70 o                         
  10   8   2         35.71         39.60        36.26 o                         
  11   8   2         36.69         95.19        48.40 o                         
  12   8   2          2.09        -54.58        58.68 o                         
  13   8   2          4.08        -47.48        47.48 o                         
 -13   9   2         61.36        -14.59        61.43 o                         
 -12   9   2         35.65         44.72        55.02 o                         
 -11   9   2         70.90         13.78        58.29 o                         
 -10   9   2         30.11         76.32        46.21 o                         
  -9   9   2          1.41         -9.35        37.77 o                         
  -8   9   2          5.73        -21.44        35.60 o                         
  -7   9   2         37.10         23.13        34.41 o                         
  -6   9   2        103.41        108.23        31.69 o                         
  -5   9   2        181.34        163.44        28.94 o                         
  -4   9   2          2.26          9.10        27.79 o                         
  -3   9   2          1.48         12.70        23.51 o                         
  -2   9   2          9.01         -9.14        22.49 o                         
  -1   9   2        287.55        214.49        24.91 o                         
   0   9   2        582.98        585.66        29.52 o                         
   1   9   2        384.84        385.94        28.12 o                         
   2   9   2         68.36         56.71        24.32 o                         
   3   9   2         58.11        106.88        26.59 o                         
   4   9   2          0.01        -23.36        29.76 o                         
   5   9   2          1.60         13.96        26.23 o                         
   6   9   2        166.41        171.91        28.96 o                         
   7   9   2         59.35         54.92        31.15 o                         
   8   9   2         21.95         59.08        32.33 o                         
   9   9   2          0.76          1.97        36.96 o                         
  10   9   2         74.66         34.21        48.85 o                         
  11   9   2         17.48        116.33        51.43 o                         
  12   9   2         17.86        -11.33        75.55 o                         
 -11  10   2        266.08        277.18        93.96 o                         
 -10  10   2         99.29        123.77        46.84 o                         
  -9  10   2          7.95         35.08        51.84 o                         
  -8  10   2        271.67        282.77        45.44 o                         
  -7  10   2         40.07        -34.87        41.87 o                         
  -6  10   2         13.55         -0.30        40.01 o                         
  -5  10   2         12.81        -19.81        37.12 o                         
  -4  10   2        217.40        269.90        42.30 o                         
  -3  10   2        290.45        367.49        36.39 o                         
  -2  10   2         60.35         48.01        31.84 o                         
  -1  10   2        362.03        378.02        35.20 o                         
   0  10   2         52.28        103.70        30.68 o                         
   1  10   2         74.76         86.68        31.38 o                         
   2  10   2          9.82         -9.86        30.19 o                         
   3  10   2          0.01         16.08        31.19 o                         
   4  10   2          1.07        -30.21        30.21 o                         
   5  10   2         19.49         67.86        33.72 o                         
   6  10   2         57.02         -9.14        33.76 o                         
   7  10   2         81.45         42.85        35.69 o                         
   8  10   2         37.74         70.91        47.93 o                         
   9  10   2          5.64         13.85        61.82 o                         
  10  10   2         89.70        127.60        65.82 o                         
  11  10   2        191.87        107.84       264.61 o                         
  -9  11   2         66.88         36.74        50.95 o                         
  -8  11   2         31.08          3.36        56.01 o                         
  -7  11   2         42.58        115.42        57.12 o                         
  -6  11   2        120.56        113.30        49.20 o                         
  -5  11   2          0.14         33.71        40.58 o                         
  -4  11   2          1.60         20.66        47.98 o                         
  -3  11   2        475.77        523.85        41.81 o                         
  -2  11   2        631.88        611.36        42.35 o                         
  -1  11   2         19.84        -10.37        47.33 o                         
   0  11   2         34.42          3.21        37.32 o                         
   1  11   2        182.18        148.05        39.04 o                         
   2  11   2         60.13         -9.77        38.27 o                         
   3  11   2          4.94        -19.71        39.08 o                         
   4  11   2         29.78          0.64        40.99 o                         
   5  11   2        101.55        132.20        39.76 o                         
   6  11   2          1.46         57.42        42.74 o                         
   7  11   2         73.07         -2.84        44.80 o                         
   8  11   2          7.73         33.23        52.30 o                         
   9  11   2         52.53         68.79       138.64 o                         
  -6  12   2        116.25        224.57        49.91 o                         
  -5  12   2         44.98        182.86        48.43 o                         
  -4  12   2         67.53         36.89        49.70 o                         
  -3  12   2        168.85        143.97        57.90 o                         
  -2  12   2         22.57         47.66        47.34 o                         
  -1  12   2         14.47        -33.12        45.80 o                         
   0  12   2         10.38          9.91        44.50 o                         
   1  12   2          1.30         29.12        44.83 o                         
   2  12   2        143.05        165.71        47.02 o                         
   3  12   2         21.84         76.30        49.78 o                         
   4  12   2          0.16         58.68        48.07 o                         
   5  12   2         81.23        146.70        65.14 o                         
   6  12   2         13.94       -125.53       125.53 o                         
 -18   1   3         10.60         24.84        55.48 o                         
 -17   1   3          5.41         72.69        62.76 o                         
 -16   1   3          4.98         31.91        54.01 o                         
 -15   1   3          8.74        -25.25        41.72 o                         
 -14   1   3         12.80         26.99        27.85 o                         
 -13   1   3         59.23         48.43        23.75 o                         
 -12   1   3        659.83        686.72        23.63 o                         
 -11   1   3         93.51         98.39        19.23 o                         
 -10   1   3        318.56        332.97        15.70 o                         
  -9   1   3          6.43         11.72        10.83 o                         
  -8   1   3        721.44        710.00        16.10 o                         
  -7   1   3        202.55        181.16         9.48 o                         
  -6   1   3          0.06         -7.77         7.77 o                         
  -5   1   3       1309.08       1256.68        13.91 o                         
  -4   1   3         42.23         37.67         6.33 o                         
  -3   1   3        955.19        917.38        10.83 o                         
  -2   1   3        102.51        117.08         5.75 o                         
  -1   1   3      17567.46      16853.83        67.14 o                         
   0   1   3          9.98          6.77         4.47 o                         
   1   1   3        907.94        914.47         9.52 o                         
   2   1   3        979.76        970.00        11.82 o                         
   3   1   3        176.01        220.85         6.47 o                         
   4   1   3       1055.93       1038.70        10.79 o                         
   5   1   3        217.42        211.24         6.79 o                         
   6   1   3       1550.04       1604.78        14.64 o                         
   7   1   3        395.55        421.31        12.17 o                         
   8   1   3          2.26          2.16         9.56 o                         
   9   1   3         53.80         38.19        10.93 o                         
  10   1   3         18.06         21.07        16.39 o                         
  11   1   3        142.39        123.25        19.66 o                         
  12   1   3        329.64        324.26        26.06 o                         
  13   1   3        453.42        403.83        35.54 o                         
  14   1   3         12.77         42.76        35.61 o                         
  15   1   3         44.63         24.42        40.83 o                         
  16   1   3          1.13        -44.11        44.11 o                         
  17   1   3          0.13        -42.19        52.78 o                         
 -18   2   3          3.19        109.33        77.70 o                         
 -17   2   3        294.51        247.25        55.06 o                         
 -16   2   3        181.50         97.09        48.96 o                         
 -15   2   3          0.00        -39.25        48.80 o                         
 -14   2   3        175.35        170.35        34.75 o                         
 -13   2   3        162.10        200.64        25.86 o                         
 -12   2   3         26.68         55.33        19.87 o                         
 -11   2   3        590.48        589.82        21.97 o                         
 -10   2   3        648.30        702.53        20.52 o                         
  -9   2   3          0.02          6.30        12.58 o                         
  -8   2   3        189.53        218.91        11.75 o                         
  -7   2   3        301.55        303.85        11.48 o                         
  -6   2   3        142.27        154.78         8.98 o                         
  -5   2   3        352.30        418.66        10.08 o                         
  -4   2   3        578.41        607.70        11.16 o                         
  -3   2   3       4838.05       4743.55        25.91 o                         
  -2   2   3       1252.58       1239.35        13.10 o                         
  -1   2   3       5179.54       5063.85        23.75 o                         
   0   2   3       3352.94       3310.44        17.50 o                         
   1   2   3        187.14        200.69         6.33 o                         
   2   2   3         86.85         76.92         7.58 o                         
   3   2   3          0.53         -1.78         7.68 o                         
   4   2   3       1009.66       1062.82        13.15 o                         
   5   2   3        587.26        574.94        10.61 o                         
   6   2   3         10.15          3.43         7.48 o                         
   7   2   3       1054.52       1050.20        20.83 o                         
   8   2   3          3.42          7.84        11.56 o                         
   9   2   3        212.01        223.17        14.64 o                         
  10   2   3         22.31         36.23        14.88 o                         
  11   2   3        156.47        112.98        18.06 o                         
  12   2   3         65.83         64.58        20.07 o                         
  13   2   3         15.95        -27.71        30.39 o                         
  14   2   3          7.39         12.53        35.34 o                         
  15   2   3          0.65         38.20        42.42 o                         
  16   2   3         23.20          4.32        48.06 o                         
  17   2   3          5.60         25.81        57.14 o                         
 -18   3   3        143.72         65.97        75.87 o                         
 -17   3   3         30.56        133.99        50.92 o                         
 -16   3   3          0.22         66.38        61.13 o                         
 -15   3   3        127.14        161.79        49.55 o                         
 -14   3   3        957.47        937.94        42.47 o                         
 -13   3   3        237.95        163.85        30.01 o                         
 -12   3   3         50.18         62.72        22.67 o                         
 -11   3   3       2366.11       2319.44        34.51 o                         
 -10   3   3         37.77         28.09        15.62 o                         
  -9   3   3        587.06        595.28        19.09 o                         
  -8   3   3         97.77        117.79        12.96 o                         
  -7   3   3         75.67         71.99        10.90 o                         
  -6   3   3          0.04          0.87         9.98 o                         
  -5   3   3         24.13         30.90         8.69 o                         
  -4   3   3       2617.46       2717.62        20.69 o                         
  -3   3   3        657.28        640.79        13.27 o                         
  -2   3   3       1790.30       1843.88        17.06 o                         
  -1   3   3        388.33        387.68         9.12 o                         
   0   3   3        578.30        548.33        10.20 o                         
   1   3   3        310.12        357.99         8.17 o                         
   2   3   3         17.17         17.29         6.94 o                         
   3   3   3       1931.36       2009.84        20.57 o                         
   4   3   3          5.89          0.43         6.27 o                         
   5   3   3        233.53        237.59         9.10 o                         
   6   3   3        918.06        876.97        15.62 o                         
   7   3   3          7.69         13.73         9.78 o                         
   8   3   3        947.77        889.63        22.13 o                         
   9   3   3         33.59         39.12        15.98 o                         
  10   3   3        877.83        867.02        27.54 o                         
  11   3   3          5.85          7.35        20.21 o                         
  12   3   3         43.41         21.82        28.70 o                         
  13   3   3         29.22         64.53        37.04 o                         
  14   3   3          1.49        110.22        39.98 o                         
  15   3   3         48.12         60.46        44.18 o                         
  16   3   3          1.15         57.82        50.04 o                         
  17   3   3        145.54        246.86        81.37 o                         
 -17   4   3         23.42         83.41        71.13 o                         
 -16   4   3         48.32          4.32        46.72 o                         
 -15   4   3          1.96         56.00        43.92 o                         
 -14   4   3         23.86         45.49        33.54 o                         
 -13   4   3        142.83        108.77        26.91 o                         
 -12   4   3          2.50        -21.83        24.74 o                         
 -11   4   3        118.20        135.93        20.41 o                         
 -10   4   3          4.39        -12.38        16.46 o                         
  -9   4   3         99.53         70.39        15.23 o                         
  -8   4   3        181.33        189.60        14.29 o                         
  -7   4   3         59.11         65.26        11.92 o                         
  -6   4   3         56.64         52.83        10.24 o                         
  -5   4   3         95.17         98.57         9.77 o                         
  -4   4   3       3027.41       3142.16        24.93 o                         
  -3   4   3        325.17        321.78        11.32 o                         
  -2   4   3       2065.20       2030.34        16.97 o                         
  -1   4   3        104.50         97.06         7.95 o                         
   0   4   3        743.25        735.40        12.44 o                         
   1   4   3          5.60          1.46         7.81 o                         
   2   4   3       1410.69       1416.37        14.57 o                         
   3   4   3        231.21        290.69         9.18 o                         
   4   4   3         12.78          2.26         8.03 o                         
   5   4   3        106.06         92.28         9.74 o                         
   6   4   3        433.79        441.05        13.74 o                         
   7   4   3          6.45         -6.79        11.16 o                         
   8   4   3         29.50         50.13        12.70 o                         
   9   4   3        907.01        821.46        25.03 o                         
  10   4   3        768.54        804.50        27.15 o                         
  11   4   3         96.20        113.32        23.49 o                         
  12   4   3         22.77         12.15        24.69 o                         
  13   4   3         11.57         56.77        31.69 o                         
  14   4   3        106.34        160.17        37.60 o                         
  15   4   3         80.28         74.64        44.34 o                         
  16   4   3          6.21         87.85        47.03 o                         
 -17   5   3          1.15         36.78        83.60 o                         
 -16   5   3         27.84        192.22        70.90 o                         
 -15   5   3          3.88        -43.15        43.15 o                         
 -14   5   3        127.54        137.05        38.53 o                         
 -13   5   3         66.95         99.00        32.73 o                         
 -12   5   3         14.25        -18.66        25.13 o                         
 -11   5   3         89.57         42.98        23.98 o                         
 -10   5   3         59.82         65.35        23.61 o                         
  -9   5   3         28.38         29.26        17.32 o                         
  -8   5   3        561.67        583.36        19.95 o                         
  -7   5   3         34.08         26.70        13.73 o                         
  -6   5   3        166.01        155.08        12.73 o                         
  -5   5   3        246.99        267.03        13.47 o                         
  -4   5   3        137.62        156.21        10.98 o                         
  -3   5   3         30.92         33.39        10.78 o                         
  -2   5   3        469.79        447.93        13.38 o                         
  -1   5   3        662.36        645.91        15.79 o                         
   0   5   3        289.85        287.55        11.87 o                         
   1   5   3        708.49        718.21        15.28 o                         
   2   5   3        547.93        552.61        15.07 o                         
   3   5   3        115.89        111.38        11.28 o                         
   4   5   3          8.11          5.89        10.36 o                         
   5   5   3         49.56         77.40        11.72 o                         
   6   5   3         56.92         70.93        13.21 o                         
   7   5   3        112.97        135.23        14.47 o                         
   8   5   3         34.93         39.85        15.04 o                         
   9   5   3         41.74         83.47        16.26 o                         
  10   5   3        193.09        187.00        22.66 o                         
  11   5   3        131.48        117.19        25.70 o                         
  12   5   3         29.28         58.15        31.88 o                         
  13   5   3         21.03         13.27        31.60 o                         
  14   5   3          0.07         67.50        40.01 o                         
  15   5   3         39.14         78.85        44.69 o                         
  16   5   3          3.33        -46.30        58.66 o                         
 -16   6   3          0.63         60.51        87.06 o                         
 -15   6   3        193.16        320.41        61.16 o                         
 -14   6   3         72.58          6.59        46.74 o                         
 -13   6   3         12.51        -12.06        43.62 o                         
 -12   6   3        169.56        207.09        34.26 o                         
 -11   6   3        348.20        368.11        30.16 o                         
 -10   6   3        192.88        177.96        24.25 o                         
  -9   6   3         93.98         88.85        19.85 o                         
  -8   6   3         93.62        100.53        16.88 o                         
  -7   6   3         50.93         54.94        15.61 o                         
  -6   6   3         13.59         30.35        15.09 o                         
  -5   6   3        433.18        425.75        17.41 o                         
  -4   6   3        373.51        382.84        16.35 o                         
  -3   6   3         24.08         23.43        12.74 o                         
  -2   6   3          5.16         35.01        12.08 o                         
  -1   6   3         23.55         29.34        12.25 o                         
   0   6   3        461.45        502.33        16.33 o                         
   1   6   3        862.72        886.49        20.27 o                         
   2   6   3        400.15        477.47        15.64 o                         
   3   6   3        457.41        477.87        16.29 o                         
   4   6   3        657.06        697.12        20.15 o                         
   5   6   3        501.21        510.54        18.83 o                         
   6   6   3        384.49        426.03        17.22 o                         
   7   6   3        100.72         98.55        16.25 o                         
   8   6   3        505.70        473.96        20.69 o                         
   9   6   3       1450.05       1378.74        36.96 o                         
  10   6   3         26.84         58.85        26.41 o                         
  11   6   3        392.34        384.16        32.14 o                         
  12   6   3         57.48         35.52        34.68 o                         
  13   6   3        122.28        132.05        39.18 o                         
  14   6   3        315.71        328.38        45.29 o                         
  15   6   3         19.59         88.24        48.89 o                         
 -15   7   3         27.76         40.89        58.24 o                         
 -14   7   3        805.25        908.68        64.82 o                         
 -13   7   3        753.03        734.69        63.14 o                         
 -12   7   3        189.38        225.70        39.50 o                         
 -11   7   3         25.09         53.48        33.33 o                         
 -10   7   3         57.51         43.42        30.62 o                         
  -9   7   3          0.12         39.54        22.92 o                         
  -8   7   3          6.15         -9.22        21.40 o                         
  -7   7   3          1.61          5.99        20.79 o                         
  -6   7   3        225.53        248.86        19.08 o                         
  -5   7   3         49.94         57.87        21.98 o                         
  -4   7   3         53.05         63.45        16.77 o                         
  -3   7   3         13.44         11.42        15.59 o                         
  -2   7   3        175.86        166.94        16.70 o                         
  -1   7   3         86.40         82.60        15.34 o                         
   0   7   3       1600.90       1559.21        27.33 o                         
   1   7   3        599.55        599.05        19.76 o                         
   2   7   3       1023.25        948.30        24.09 o                         
   3   7   3         92.57         99.27        16.58 o                         
   4   7   3         17.80         -9.05        16.78 o                         
   5   7   3        168.36        167.68        19.14 o                         
   6   7   3          0.61        -15.48        18.46 o                         
   7   7   3        651.51        657.74        26.31 o                         
   8   7   3        207.13        267.05        33.30 o                         
   9   7   3        180.43        184.56        26.06 o                         
  10   7   3         30.06         92.27        32.03 o                         
  11   7   3        131.20         53.87        40.84 o                         
  12   7   3         85.73         60.57        65.04 o                         
  13   7   3        116.70        170.07        59.98 o                         
  14   7   3         12.10         22.91        51.36 o                         
 -14   8   3         92.97        331.36        74.60 o                         
 -13   8   3         65.04         50.55        54.53 o                         
 -12   8   3         66.80         20.98        47.56 o                         
 -11   8   3        228.88        176.69        36.60 o                         
 -10   8   3         12.59        -20.51        33.31 o                         
  -9   8   3        335.56        354.37        42.65 o                         
  -8   8   3        127.78        107.29        33.48 o                         
  -7   8   3        337.70        293.77        29.13 o                         
  -6   8   3         10.14        -16.39        22.80 o                         
  -5   8   3         23.92         36.70        21.60 o                         
  -4   8   3        138.41        166.80        20.62 o                         
  -3   8   3        121.82        131.65        19.92 o                         
  -2   8   3        586.32        600.68        22.53 o                         
  -1   8   3        577.46        558.74        21.96 o                         
   0   8   3       2280.46       2072.37        34.63 o                         
   1   8   3          0.19         13.89        19.29 o                         
   2   8   3         88.75        103.01        23.06 o                         
   3   8   3        886.56        850.29        28.01 o                         
   4   8   3        110.78        132.83        20.48 o                         
   5   8   3        359.52        356.12        24.26 o                         
   6   8   3         38.09         13.30        30.26 o                         
   7   8   3        297.04        245.04        28.40 o                         
   8   8   3          3.81         34.24        28.60 o                         
   9   8   3         20.99         40.63        33.14 o                         
  10   8   3         93.62         32.20        39.25 o                         
  11   8   3         12.13         -0.75        42.84 o                         
  12   8   3         16.72         53.23        49.29 o                         
  13   8   3         15.00        159.57        53.43 o                         
 -13   9   3          0.13        -51.87        93.17 o                         
 -12   9   3         28.11        -71.62        71.62 o                         
 -11   9   3         46.26         31.54        48.54 o                         
 -10   9   3         71.78         61.85        47.82 o                         
  -9   9   3         14.80         -7.20        38.53 o                         
  -8   9   3        316.96        343.51        39.15 o                         
  -7   9   3         53.44         37.91        39.52 o                         
  -6   9   3          1.20        -24.79        34.53 o                         
  -5   9   3         49.90         17.49        32.27 o                         
  -4   9   3         98.27         46.77        28.15 o                         
  -3   9   3         59.37         87.93        26.14 o                         
  -2   9   3          7.08         47.13        24.17 o                         
  -1   9   3        489.87        513.64        27.80 o                         
   0   9   3        203.44        230.79        26.94 o                         
   1   9   3         25.82         38.07        25.60 o                         
   2   9   3        152.55        191.59        31.70 o                         
   3   9   3        147.06        177.12        29.44 o                         
   4   9   3         32.57         10.62        25.98 o                         
   5   9   3          5.23        -26.61        26.61 o                         
   6   9   3         95.26         89.91        31.78 o                         
   7   9   3         41.44         42.06        39.84 o                         
   8   9   3        187.00        154.45        38.15 o                         
   9   9   3         55.74         49.70        42.72 o                         
  10   9   3         14.09         46.82        45.37 o                         
  11   9   3          4.35         13.83        56.90 o                         
  12   9   3         31.05        -52.75        52.75 o                         
 -11  10   3          9.42        171.25        65.57 o                         
 -10  10   3        231.37        305.46        46.84 o                         
  -9  10   3         14.85        -42.78        44.60 o                         
  -8  10   3          0.09        -42.30        42.30 o                         
  -7  10   3         30.23         12.71        48.93 o                         
  -6  10   3          8.78        -22.49        38.76 o                         
  -5  10   3        240.99        235.90        41.95 o                         
  -4  10   3        203.16        233.79        37.07 o                         
  -3  10   3         74.34         53.30        32.54 o                         
  -2  10   3        291.39        347.35        34.84 o                         
  -1  10   3         86.53        127.18        33.79 o                         
   0  10   3         10.29        -24.77        30.25 o                         
   1  10   3        119.80         81.96        29.91 o                         
   2  10   3        425.09        462.57        34.00 o                         
   3  10   3          0.26         64.38        30.67 o                         
   4  10   3         29.86        -30.36        30.36 o                         
   5  10   3        124.55        116.68        35.78 o                         
   6  10   3         15.08         27.16        40.64 o                         
   7  10   3          8.18         10.28        40.08 o                         
   8  10   3         34.44         -0.98        39.76 o                         
   9  10   3          0.91        101.32        74.80 o                         
  10  10   3        367.38        248.58        95.42 o                         
  -9  11   3        182.35        194.41        53.05 o                         
  -8  11   3         12.87         34.16        50.89 o                         
  -7  11   3          6.11        -48.33        48.33 o                         
  -6  11   3         27.05        -25.76        68.67 o                         
  -5  11   3         36.91         26.64        46.72 o                         
  -4  11   3        371.26        331.97        42.64 o                         
  -3  11   3          9.01          5.28        41.47 o                         
  -2  11   3        104.29        139.19        39.17 o                         
  -1  11   3        140.23        149.88        43.61 o                         
   0  11   3          1.67         46.96        39.56 o                         
   1  11   3        165.51        159.82        40.41 o                         
   2  11   3         15.14         33.54        40.87 o                         
   3  11   3        112.87        152.46        40.84 o                         
   4  11   3         23.69        103.41        44.36 o                         
   5  11   3         60.30         42.82        43.73 o                         
   6  11   3          0.35         34.07        43.71 o                         
   7  11   3          2.05         13.30        45.66 o                         
   8  11   3          0.92         17.17        69.17 o                         
  -6  12   3         20.95         17.51        59.53 o                         
  -5  12   3         23.64          7.91        48.96 o                         
  -4  12   3        109.80         26.51        57.64 o                         
  -3  12   3       1085.66        954.73        54.11 o                         
  -2  12   3         17.87         47.84        47.36 o                         
  -1  12   3        278.47        272.71        48.76 o                         
   0  12   3          0.00        -31.22        44.91 o                         
   1  12   3         45.59         27.07        48.99 o                         
   2  12   3        128.74        129.89        49.15 o                         
   3  12   3         41.47        165.07        83.94 o                         
   4  12   3         19.22         25.52        53.95 o                         
   5  12   3         49.81         46.57        96.49 o                         
 -18   0   4         34.90        129.73       165.75 o                         
 -17   0   4        142.53        189.76        73.16 o                         
 -16   0   4        386.71        352.45        72.71 o                         
 -15   0   4        140.01        198.82        59.35 o                         
 -14   0   4         19.90          3.35        38.08 o                         
 -13   0   4        180.83        182.15        38.63 o                         
 -12   0   4          0.33        -22.72        26.85 o                         
 -11   0   4        126.02        110.15        27.22 o                         
 -10   0   4        130.04        107.23        21.12 o                         
  -9   0   4         14.37         24.98        16.63 o                         
  -8   0   4         29.90         10.01        14.79 o                         
  -7   0   4       1705.41       1720.65        29.17 o                         
  -6   0   4       2186.23       2085.02        26.45 o                         
  -5   0   4       1625.23       1595.38        22.00 o                         
  -4   0   4         58.54         64.38         9.76 o                         
  -3   0   4       4059.36       4034.04        30.56 o                         
  -2   0   4       4927.06       4953.07        41.87 o                         
  -1   0   4         46.05         38.60         9.24 o                         
   0   0   4       2761.22       2619.13        22.08 o                         
   1   0   4       1540.54       1476.04        15.87 o                         
   2   0   4        630.32        628.36        12.41 o                         
   3   0   4          9.11         -3.12         7.81 o                         
   4   0   4        850.59        937.01        16.07 o                         
   5   0   4        387.94        396.78        13.65 o                         
   6   0   4         61.28         78.05        11.60 o                         
   7   0   4        148.54        190.14        14.19 o                         
   8   0   4        141.76        126.76        14.17 o                         
   9   0   4         15.78          6.50        19.80 o                         
  10   0   4         84.12         77.04        23.82 o                         
  11   0   4         25.25         22.06        26.44 o                         
  12   0   4        656.69        598.43        58.07 o                         
  13   0   4         42.37         60.90        46.55 o                         
  14   0   4        203.21         76.69        53.31 o                         
  15   0   4          2.67         33.63        57.73 o                         
  16   0   4         62.79        173.50        74.47 o                         
  17   0   4          5.95          0.54        76.06 o                         
 -18   1   4         40.61         94.31        59.39 o                         
 -17   1   4         54.59         87.99        52.08 o                         
 -16   1   4          0.66         63.42        49.95 o                         
 -15   1   4         74.85         66.26        48.29 o                         
 -14   1   4          0.81         33.92        27.79 o                         
 -13   1   4        268.22        263.55        25.34 o                         
 -12   1   4         15.58         46.51        19.28 o                         
 -11   1   4         46.16         43.54        17.20 o                         
 -10   1   4        145.96        131.26        15.02 o                         
  -9   1   4         71.19         97.04        12.25 o                         
  -8   1   4          1.57         12.62        10.44 o                         
  -7   1   4        495.35        507.44        12.89 o                         
  -6   1   4          3.00         -2.04         8.38 o                         
  -5   1   4       1049.45       1036.16        14.10 o                         
  -4   1   4       1397.50       1485.82        13.74 o                         
  -3   1   4       1234.41       1194.83        12.11 o                         
  -2   1   4        301.76        313.04         8.22 o                         
  -1   1   4        751.44        741.54         9.51 o                         
   0   1   4         36.05         42.28         5.45 o                         
   1   1   4         77.82         85.79         4.90 o                         
   2   1   4          0.89          4.75         5.16 o                         
   3   1   4        353.39        391.47         8.75 o                         
   4   1   4        458.02        450.38         9.92 o                         
   5   1   4        253.95        294.18         8.48 o                         
   6   1   4        754.72        682.81        13.60 o                         
   7   1   4         17.77         14.51         8.69 o                         
   8   1   4        277.31        273.01        13.18 o                         
   9   1   4         19.26         28.25        12.33 o                         
  10   1   4          1.39         16.50        14.40 o                         
  11   1   4        435.94        376.62        21.99 o                         
  12   1   4        457.63        390.40        51.65 o                         
  13   1   4         38.15         20.73        30.69 o                         
  14   1   4        142.13         91.65        37.31 o                         
  15   1   4         26.89         -7.21        40.58 o                         
  16   1   4          4.57         49.80        46.72 o                         
  17   1   4          0.06         37.67        59.85 o                         
 -18   2   4          0.51        -64.17        86.68 o                         
 -17   2   4         14.64         -8.51        54.28 o                         
 -16   2   4         63.71         35.31        80.30 o                         
 -15   2   4        344.62        361.80        45.57 o                         
 -14   2   4          4.83         12.85        28.80 o                         
 -13   2   4        266.88        318.04        27.93 o                         
 -12   2   4       1383.44       1228.44        33.10 o                         
 -11   2   4         40.13         38.29        18.37 o                         
 -10   2   4         59.10         56.11        15.65 o                         
  -9   2   4        237.63        292.07        16.29 o                         
  -8   2   4         55.78         69.15        11.17 o                         
  -7   2   4        160.84        159.18        10.36 o                         
  -6   2   4       1137.86       1159.80        15.27 o                         
  -5   2   4        562.89        581.03        12.96 o                         
  -4   2   4        193.56        192.62         8.45 o                         
  -3   2   4        427.68        409.60         9.50 o                         
  -2   2   4       6374.63       6255.71        30.63 o                         
  -1   2   4       1457.31       1442.76        12.69 o                         
   0   2   4        203.64        224.50         6.52 o                         
   1   2   4         18.61         11.09         6.34 o                         
   2   2   4       2766.72       2857.53        20.66 o                         
   3   2   4       1183.68       1219.18        15.45 o                         
   4   2   4        277.47        313.13        10.93 o                         
   5   2   4       2810.28       2953.62        20.82 o                         
   6   2   4         15.86         32.69         8.45 o                         
   7   2   4         24.99         28.58         8.91 o                         
   8   2   4        130.03        133.46        12.67 o                         
   9   2   4        826.62        772.87        21.65 o                         
  10   2   4         86.92        121.09        16.02 o                         
  11   2   4         69.17         73.82        18.14 o                         
  12   2   4         93.70         91.59        28.18 o                         
  13   2   4          4.71         61.96        31.77 o                         
  14   2   4         73.29         78.87        36.55 o                         
  15   2   4         42.15         33.78        45.95 o                         
  16   2   4          2.37        -38.90        52.17 o                         
 -17   3   4        155.32         57.42        52.69 o                         
 -16   3   4         27.72        -44.06        44.06 o                         
 -15   3   4         34.64         99.92        37.03 o                         
 -14   3   4         77.83        141.92        29.89 o                         
 -13   3   4         80.36         94.58        26.79 o                         
 -12   3   4       1049.59        984.60        31.69 o                         
 -11   3   4        161.54        164.54        19.48 o                         
 -10   3   4          0.05         -4.06        15.74 o                         
  -9   3   4        284.98        291.34        16.17 o                         
  -8   3   4        165.92        178.17        13.26 o                         
  -7   3   4        283.54        283.06        12.34 o                         
  -6   3   4        467.15        467.47        13.21 o                         
  -5   3   4       1437.75       1511.57        18.81 o                         
  -4   3   4        310.64        278.53        10.31 o                         
  -3   3   4        591.29        559.14        12.45 o                         
  -2   3   4       1827.83       1915.12        17.37 o                         
  -1   3   4       2046.19       1940.79        16.16 o                         
   0   3   4        868.09        850.07        11.53 o                         
   1   3   4        337.47        334.40         9.36 o                         
   2   3   4       1192.56       1295.71        15.53 o                         
   3   3   4        823.37        778.74        16.55 o                         
   4   3   4          1.49          0.72        10.52 o                         
   5   3   4        235.77        278.13        12.03 o                         
   6   3   4         23.83         22.33         9.20 o                         
   7   3   4        213.22        238.46        11.68 o                         
   8   3   4        687.52        654.33        17.64 o                         
   9   3   4       1792.19       1727.00        28.84 o                         
  10   3   4          0.71        -19.36        19.36 o                         
  11   3   4        136.85        137.10        22.77 o                         
  12   3   4        181.35        217.92        28.25 o                         
  13   3   4        280.47        310.03        41.06 o                         
  14   3   4        135.34        207.56        43.28 o                         
  15   3   4          0.74        -42.15        42.15 o                         
  16   3   4        190.46        218.06        52.64 o                         
 -17   4   4         66.07         50.50        66.77 o                         
 -16   4   4          0.74         98.40        59.78 o                         
 -15   4   4          0.53        -17.45        39.33 o                         
 -14   4   4         83.88         95.00        35.24 o                         
 -13   4   4        227.14        197.44        29.16 o                         
 -12   4   4         62.75         72.42        24.61 o                         
 -11   4   4         65.18         59.03        20.87 o                         
 -10   4   4         75.09         57.52        18.38 o                         
  -9   4   4          9.70        -18.74        18.74 o                         
  -8   4   4        326.76        312.25        16.80 o                         
  -7   4   4          0.11         -4.71        11.89 o                         
  -6   4   4        185.89        197.47        13.87 o                         
  -5   4   4         88.94         94.07        12.24 o                         
  -4   4   4        277.68        252.17        12.14 o                         
  -3   4   4          0.03          7.83         9.82 o                         
  -2   4   4        100.66        104.30         9.77 o                         
  -1   4   4       1263.70       1221.76        14.90 o                         
   0   4   4         18.51         15.61         7.75 o                         
   1   4   4          1.99         -3.74         6.90 o                         
   2   4   4        429.07        433.11        11.72 o                         
   3   4   4        737.99        712.37        15.34 o                         
   4   4   4          0.99          6.10        11.07 o                         
   5   4   4         16.56         27.35        11.19 o                         
   6   4   4        124.98        134.87        11.25 o                         
   7   4   4          9.86         13.47        11.61 o                         
   8   4   4        180.34        182.52        14.39 o                         
   9   4   4         22.01         38.34        16.94 o                         
  10   4   4         16.27         37.81        19.98 o                         
  11   4   4         21.72         -2.17        22.45 o                         
  12   4   4        103.89        120.77        26.07 o                         
  13   4   4        104.76         89.51        33.73 o                         
  14   4   4         32.61        -21.38        37.91 o                         
  15   4   4          1.56         21.32        42.46 o                         
  16   4   4          0.02        -48.03        48.03 o                         
 -16   5   4         41.51         -0.02        93.60 o                         
 -15   5   4         25.26        116.13        45.64 o                         
 -14   5   4         65.61        104.59        38.99 o                         
 -13   5   4          6.85        -10.61        34.14 o                         
 -12   5   4        227.07        215.74        30.41 o                         
 -11   5   4         20.23         -8.24        25.06 o                         
 -10   5   4        312.13        363.97        23.06 o                         
  -9   5   4        193.32        229.38        20.13 o                         
  -8   5   4        309.33        347.67        21.43 o                         
  -7   5   4          0.32         -5.86        16.37 o                         
  -6   5   4        181.06        218.90        17.02 o                         
  -5   5   4        246.28        278.66        15.94 o                         
  -4   5   4        213.60        234.63        14.87 o                         
  -3   5   4          0.01         10.48        12.29 o                         
  -2   5   4        232.41        241.03        13.31 o                         
  -1   5   4         55.11         57.52         9.95 o                         
   0   5   4          8.85         11.80         9.81 o                         
   1   5   4        218.53        208.42        10.55 o                         
   2   5   4        131.20        119.98        10.70 o                         
   3   5   4         38.65         44.86        10.00 o                         
   4   5   4        128.36        126.15        12.99 o                         
   5   5   4          2.20         -8.49        11.27 o                         
   6   5   4         50.55         45.78        12.33 o                         
   7   5   4         29.37          8.41        14.19 o                         
   8   5   4          8.61         -1.66        15.04 o                         
   9   5   4         16.79          4.75        19.74 o                         
  10   5   4          8.89         33.72        26.29 o                         
  11   5   4        191.84        257.62        48.67 o                         
  12   5   4         17.66         15.19        32.20 o                         
  13   5   4         12.81         20.00        37.51 o                         
  14   5   4         25.28        -15.44        41.60 o                         
  15   5   4         17.01        -24.56        46.03 o                         
 -16   6   4          2.26          2.28        72.50 o                         
 -15   6   4        213.00        179.58        66.12 o                         
 -14   6   4         88.48         88.58        50.15 o                         
 -13   6   4        264.75        208.29        48.23 o                         
 -12   6   4         27.93         55.68        35.02 o                         
 -11   6   4         15.03        -32.41        32.41 o                         
 -10   6   4          6.81        -25.22        25.22 o                         
  -9   6   4        189.97        158.58        22.20 o                         
  -8   6   4         12.73         20.61        20.47 o                         
  -7   6   4          0.69         -8.79        18.96 o                         
  -6   6   4        220.68        209.94        20.54 o                         
  -5   6   4         54.80         70.46        18.11 o                         
  -4   6   4         19.56         33.75        17.15 o                         
  -3   6   4         62.94         76.51        15.56 o                         
  -2   6   4         96.03        117.25        12.12 o                         
  -1   6   4       1216.32       1188.53        22.55 o                         
   0   6   4         14.95         17.95        11.82 o                         
   1   6   4        124.50        148.73        13.27 o                         
   2   6   4          0.69         15.83        12.14 o                         
   3   6   4        249.58        265.32        14.23 o                         
   4   6   4         22.23         20.55        13.47 o                         
   5   6   4        196.97        191.08        15.24 o                         
   6   6   4        440.92        429.67        18.78 o                         
   7   6   4        473.67        480.50        19.70 o                         
   8   6   4       1442.61       1336.23        32.51 o                         
   9   6   4        180.84        168.37        25.18 o                         
  10   6   4         30.96         52.52        27.97 o                         
  11   6   4         30.29         68.38        30.28 o                         
  12   6   4          4.03        -24.80        35.18 o                         
  13   6   4          7.17         -6.68        53.80 o                         
  14   6   4         22.78        170.59        44.74 o                         
 -15   7   4         65.09        265.40        85.94 o                         
 -14   7   4          0.08         53.10        79.01 o                         
 -13   7   4        197.79        199.32        50.00 o                         
 -12   7   4         80.75         82.93        39.55 o                         
 -11   7   4        150.87        166.47        38.22 o                         
 -10   7   4         62.55         18.31        33.13 o                         
  -9   7   4         96.03         76.38        27.87 o                         
  -8   7   4        374.22        294.60        27.65 o                         
  -7   7   4         13.59         -5.04        24.94 o                         
  -6   7   4        188.78        177.57        23.37 o                         
  -5   7   4        339.03        304.94        24.18 o                         
  -4   7   4         87.75         70.78        20.33 o                         
  -3   7   4       1120.40       1077.97        26.55 o                         
  -2   7   4          1.51          5.11        15.66 o                         
  -1   7   4        516.09        475.19        18.55 o                         
   0   7   4        112.27        108.69        15.20 o                         
   1   7   4         62.08         78.47        16.28 o                         
   2   7   4          0.02         12.93        15.18 o                         
   3   7   4        119.62        130.57        16.71 o                         
   4   7   4         18.07         15.77        16.51 o                         
   5   7   4          0.02         21.56        17.06 o                         
   6   7   4         91.05         53.64        19.85 o                         
   7   7   4          8.25         17.23        22.80 o                         
   8   7   4        601.43        620.60        28.14 o                         
   9   7   4         37.38         71.54        27.74 o                         
  10   7   4        168.65        177.33        37.81 o                         
  11   7   4          1.43         93.19        39.32 o                         
  12   7   4         25.00        124.84        41.91 o                         
  13   7   4        128.55        197.72        48.59 o                         
  14   7   4         54.63        104.29       139.40 o                         
 -14   8   4        356.01        356.22        62.16 o                         
 -13   8   4          1.00         23.15        56.36 o                         
 -12   8   4         63.96         31.25        43.27 o                         
 -11   8   4          0.86          2.51        45.94 o                         
 -10   8   4         10.18         47.61        34.71 o                         
  -9   8   4         70.88         27.11        32.85 o                         
  -8   8   4          4.94        -24.86        36.90 o                         
  -7   8   4        476.40        473.64        35.32 o                         
  -6   8   4         22.81         40.38        30.29 o                         
  -5   8   4         56.94         30.43        25.99 o                         
  -4   8   4        257.84        285.63        31.75 o                         
  -3   8   4         35.09         48.43        19.06 o                         
  -2   8   4        478.60        455.12        22.13 o                         
  -1   8   4        329.38        344.48        20.44 o                         
   0   8   4         28.01         52.43        18.51 o                         
   1   8   4         29.85         42.39        19.29 o                         
   2   8   4          0.12          8.53        19.25 o                         
   3   8   4         40.17         29.23        19.73 o                         
   4   8   4        119.78         92.71        22.50 o                         
   5   8   4          1.54          7.47        26.00 o                         
   6   8   4          1.95          8.33        24.94 o                         
   7   8   4         17.15         27.39        26.90 o                         
   8   8   4         48.82         -1.08        33.62 o                         
   9   8   4          0.00        -17.10        39.03 o                         
  10   8   4         35.27        -33.18        43.89 o                         
  11   8   4         23.97          8.65        49.10 o                         
  12   8   4        484.19        577.90        76.06 o                         
 -12   9   4          0.17         44.68        53.51 o                         
 -11   9   4        113.44         53.98        43.37 o                         
 -10   9   4         37.61         86.89        40.54 o                         
  -9   9   4          6.76         22.93        39.07 o                         
  -8   9   4          0.01         21.42        40.40 o                         
  -7   9   4         23.99         17.17        42.87 o                         
  -6   9   4         20.04         41.36        38.83 o                         
  -5   9   4         15.86          9.20        35.67 o                         
  -4   9   4        279.49        371.94        37.92 o                         
  -3   9   4         93.25        101.98        34.28 o                         
  -2   9   4          0.39        -26.20        26.20 o                         
  -1   9   4          2.19         47.71        28.30 o                         
   0   9   4        132.31        139.45        29.30 o                         
   1   9   4          9.43         23.52        26.60 o                         
   2   9   4         60.73         51.66        26.32 o                         
   3   9   4         17.91        -25.74        25.74 o                         
   4   9   4         35.38         52.35        26.76 o                         
   5   9   4         15.76          1.75        29.83 o                         
   6   9   4         16.53         14.09        32.54 o                         
   7   9   4          6.11         50.88        35.32 o                         
   8   9   4          0.19         40.18        34.61 o                         
   9   9   4          6.61         27.23        46.99 o                         
  10   9   4         41.48        118.24        45.78 o                         
  11   9   4         13.64         33.95        62.43 o                         
 -11  10   4         94.98          9.83        57.57 o                         
 -10  10   4         20.66         54.48        45.62 o                         
  -9  10   4         18.02        -29.16        43.16 o                         
  -8  10   4         93.98         52.29        44.35 o                         
  -7  10   4        110.99         88.44        41.86 o                         
  -6  10   4          0.12        -10.73        48.64 o                         
  -5  10   4          6.22         46.27        41.47 o                         
  -4  10   4         15.66         35.46        34.78 o                         
  -3  10   4         51.72         86.22        34.14 o                         
  -2  10   4         13.97         83.49        32.49 o                         
  -1  10   4         61.91         94.84        34.66 o                         
   0  10   4          0.16        -17.92        33.28 o                         
   1  10   4         51.82          9.51        30.27 o                         
   2  10   4        294.61        283.66        33.07 o                         
   3  10   4         40.07        -16.93        33.36 o                         
   4  10   4         57.30         86.69        33.66 o                         
   5  10   4          0.80        -35.54        35.54 o                         
   6  10   4         22.57         28.83        38.72 o                         
   7  10   4          2.68         32.70        44.57 o                         
   8  10   4         60.42        100.68        44.75 o                         
   9  10   4          0.65        -23.76        47.90 o                         
  -8  11   4         69.69        108.61        51.00 o                         
  -7  11   4        225.97        309.62        49.91 o                         
  -6  11   4          0.04        -51.17        51.74 o                         
  -5  11   4        251.62        344.32        56.16 o                         
  -4  11   4        108.52        140.19        42.99 o                         
  -3  11   4         72.52        111.75        48.02 o                         
  -2  11   4         69.58         18.79        51.74 o                         
  -1  11   4         53.53         54.52        40.55 o                         
   0  11   4         36.92         -6.52        39.69 o                         
   1  11   4         22.65         -1.87        41.94 o                         
   2  11   4          5.95         29.90        45.20 o                         
   3  11   4         54.42         93.46        46.44 o                         
   4  11   4        232.02        320.45        47.95 o                         
   5  11   4         52.14        107.64        49.75 o                         
   6  11   4          2.33          3.65        45.40 o                         
   7  11   4        117.03         83.41        64.57 o                         
  -5  12   4        111.40         34.87        50.01 o                         
  -4  12   4          0.40        -21.36        46.72 o                         
  -3  12   4          7.33         16.63        46.72 o                         
  -2  12   4        105.38        155.57        59.01 o                         
  -1  12   4        131.91        200.92        52.76 o                         
   0  12   4         14.70        -25.47        50.20 o                         
   1  12   4         69.03         -4.00        57.48 o                         
   2  12   4         55.05        -47.86        61.61 o                         
   3  12   4         49.77         56.88        54.79 o                         
   4  12   4         11.31        -53.08       131.48 o                         
 -18   1   5          4.02         69.98        72.74 o                         
 -17   1   5          5.67        118.61        80.31 o                         
 -16   1   5         32.47         -5.21        48.02 o                         
 -15   1   5          0.00          4.75        38.31 o                         
 -14   1   5        189.77        225.18        30.44 o                         
 -13   1   5        564.16        566.98        30.22 o                         
 -12   1   5        123.27         93.38        22.27 o                         
 -11   1   5          2.40          3.40        19.15 o                         
 -10   1   5          0.63         16.24        16.10 o                         
  -9   1   5        305.89        319.52        15.59 o                         
  -8   1   5          0.13        -12.70        12.70 o                         
  -7   1   5          2.98         -8.80        10.18 o                         
  -6   1   5        215.48        226.79        10.53 o                         
  -5   1   5        732.95        750.11        12.91 o                         
  -4   1   5         42.40         33.10         7.22 o                         
  -3   1   5          0.20          5.81         7.60 o                         
  -2   1   5         56.27         72.22         7.03 o                         
  -1   1   5        154.01        168.71         6.95 o                         
   0   1   5       1767.95       1805.61        13.86 o                         
   1   1   5        193.86        220.37         6.78 o                         
   2   1   5         16.64         17.38         7.01 o                         
   3   1   5         58.74         56.56         6.57 o                         
   4   1   5         99.61        102.56         7.36 o                         
   5   1   5        193.37        212.44         9.20 o                         
   6   1   5         62.49         70.38        10.02 o                         
   7   1   5          3.18          8.42        10.03 o                         
   8   1   5        103.00        112.02        11.72 o                         
   9   1   5        503.17        508.61        17.57 o                         
  10   1   5          1.57         31.24        15.60 o                         
  11   1   5        880.26        862.62        37.96 o                         
  12   1   5        193.56        206.73        29.80 o                         
  13   1   5          0.10          0.76        31.58 o                         
  14   1   5         19.61          9.84        35.82 o                         
  15   1   5         32.29        -45.55        45.55 o                         
  16   1   5          0.09         83.76        52.81 o                         
 -17   2   5         10.32        -15.60        63.62 o                         
 -16   2   5          4.23        -50.20        50.20 o                         
 -15   2   5          0.25        -41.94        41.94 o                         
 -14   2   5        179.10        221.84        42.48 o                         
 -13   2   5        880.58        891.42        36.92 o                         
 -12   2   5         10.65         21.03        24.49 o                         
 -11   2   5        378.28        340.60        23.53 o                         
 -10   2   5        141.90        195.52        18.98 o                         
  -9   2   5         58.52         61.58        13.74 o                         
  -8   2   5        369.99        373.75        15.26 o                         
  -7   2   5        212.20        234.69        11.71 o                         
  -6   2   5       1739.70       1767.74        19.44 o                         
  -5   2   5          7.11         -3.11         8.33 o                         
  -4   2   5       1306.28       1284.32        15.40 o                         
  -3   2   5       4576.12       4531.63        26.93 o                         
  -2   2   5         21.35         24.73         7.20 o                         
  -1   2   5        150.14        134.13         7.06 o                         
   0   2   5        289.53        289.86         8.27 o                         
   1   2   5       1846.99       1885.89        19.28 o                         
   2   2   5        749.42        714.32        15.09 o                         
   3   2   5          2.64         -5.13         8.94 o                         
   4   2   5         45.35         38.92         9.87 o                         
   5   2   5          0.00          2.23        11.22 o                         
   6   2   5        807.07        825.22        16.50 o                         
   7   2   5         16.00         17.73         9.62 o                         
   8   2   5        907.92        863.56        18.84 o                         
   9   2   5         32.84         -0.13        17.69 o                         
  10   2   5        683.18        625.14        22.51 o                         
  11   2   5        637.07        556.37        31.50 o                         
  12   2   5         38.18         19.28        33.08 o                         
  13   2   5          1.00          8.90        32.74 o                         
  14   2   5          6.33        -39.13        39.13 o                         
  15   2   5         66.28         85.16        48.69 o                         
  16   2   5        191.87        147.05        55.79 o                         
 -17   3   5        194.98        279.37        58.93 o                         
 -16   3   5        201.04        278.03        65.68 o                         
 -15   3   5         20.22         96.56        43.78 o                         
 -14   3   5          0.90        -16.01        29.94 o                         
 -13   3   5         27.13         36.86        26.44 o                         
 -12   3   5         50.13         33.30        23.31 o                         
 -11   3   5          4.46         20.83        19.22 o                         
 -10   3   5        221.58        209.62        19.23 o                         
  -9   3   5         22.00         53.93        15.45 o                         
  -8   3   5         70.42         54.09        13.83 o                         
  -7   3   5         19.52         17.23        12.30 o                         
  -6   3   5        689.20        739.91        18.52 o                         
  -5   3   5        470.82        476.00        15.17 o                         
  -4   3   5         96.99        107.97        10.79 o                         
  -3   3   5       2828.67       2740.84        22.80 o                         
  -2   3   5       1974.74       1884.84        16.21 o                         
  -1   3   5       2551.51       2535.05        17.81 o                         
   0   3   5       1076.92       1044.83        12.34 o                         
   1   3   5       1540.18       1546.53        15.08 o                         
   2   3   5         15.62          7.55         7.90 o                         
   3   3   5        155.07        200.34        11.25 o                         
   4   3   5          0.72         17.27        11.21 o                         
   5   3   5        213.94        282.10        15.17 o                         
   6   3   5        192.73        241.32        15.53 o                         
   7   3   5        180.29        199.92        11.67 o                         
   8   3   5        686.72        697.07        18.47 o                         
   9   3   5        225.79        218.08        16.32 o                         
  10   3   5        651.36        614.05        26.78 o                         
  11   3   5        118.08        105.52        21.56 o                         
  12   3   5          0.35         -2.27        28.74 o                         
  13   3   5         14.98        110.89        49.58 o                         
  14   3   5          4.68         19.62        39.83 o                         
  15   3   5          0.33         74.70        45.58 o                         
  16   3   5          0.03        -62.60        62.60 o                         
 -17   4   5         41.98         76.43        60.64 o                         
 -16   4   5        358.53        324.61        55.40 o                         
 -15   4   5         36.60        101.98        44.10 o                         
 -14   4   5          0.28         30.21        35.39 o                         
 -13   4   5          2.98          1.25        28.80 o                         
 -12   4   5        190.31        172.87        26.68 o                         
 -11   4   5         23.18         36.11        23.74 o                         
 -10   4   5        241.37        212.24        21.30 o                         
  -9   4   5         95.28         95.68        17.98 o                         
  -8   4   5         26.08         38.66        14.99 o                         
  -7   4   5        748.30        693.57        22.02 o                         
  -6   4   5          3.23         13.01        13.60 o                         
  -5   4   5          2.23         16.51        12.83 o                         
  -4   4   5        619.45        631.94        17.58 o                         
  -3   4   5         37.69         48.82        11.09 o                         
  -2   4   5        531.84        494.16        14.20 o                         
  -1   4   5         25.32         13.00         8.70 o                         
   0   4   5        329.63        324.40        10.68 o                         
   1   4   5        922.34        886.71        16.50 o                         
   2   4   5         64.11         53.08        10.51 o                         
   3   4   5         24.54         33.39         9.69 o                         
   4   4   5         18.10         19.79        14.49 o                         
   5   4   5        136.54        110.84        16.35 o                         
   6   4   5        228.28        231.29        20.20 o                         
   7   4   5         24.96         35.51        13.00 o                         
   8   4   5         15.75         44.89        12.91 o                         
   9   4   5        331.75        340.45        18.72 o                         
  10   4   5          2.83         29.54        25.42 o                         
  11   4   5         35.49         31.61        22.38 o                         
  12   4   5        157.33        263.88        29.01 o                         
  13   4   5          2.31         59.38        47.99 o                         
  14   4   5         47.94         44.32        39.52 o                         
  15   4   5         44.45         -8.42        64.85 o                         
 -16   5   5        180.43        189.87        64.14 o                         
 -15   5   5         22.05         44.06        51.09 o                         
 -14   5   5          8.06         34.59        45.76 o                         
 -13   5   5         15.38          8.26        37.68 o                         
 -12   5   5         16.61        -13.10        35.22 o                         
 -11   5   5        124.33         68.24        27.79 o                         
 -10   5   5         63.82         99.11        23.57 o                         
  -9   5   5         77.08         92.63        22.99 o                         
  -8   5   5         74.17         43.66        21.09 o                         
  -7   5   5         38.38         41.65        18.31 o                         
  -6   5   5        287.55        277.47        18.61 o                         
  -5   5   5         28.37         38.56        15.14 o                         
  -4   5   5         30.80         35.28        13.66 o                         
  -3   5   5         23.39         29.05        13.20 o                         
  -2   5   5         44.61         22.03        12.53 o                         
  -1   5   5          3.02         -6.64        10.38 o                         
   0   5   5         49.75         53.25        10.88 o                         
   1   5   5         69.91         81.13        11.01 o                         
   2   5   5        360.45        348.80        15.05 o                         
   3   5   5        111.14        125.96        13.69 o                         
   4   5   5        323.44        305.57        16.32 o                         
   5   5   5        238.99        233.95        14.76 o                         
   6   5   5          6.86         14.41        13.95 o                         
   7   5   5          2.68        -15.18        15.18 o                         
   8   5   5          5.91         -1.81        16.58 o                         
   9   5   5         32.79         44.31        19.71 o                         
  10   5   5         95.03        129.00        25.65 o                         
  11   5   5          0.26         62.72        26.43 o                         
  12   5   5        132.06        138.52        29.73 o                         
  13   5   5          4.89         93.20        39.28 o                         
  14   5   5         56.59         97.39        42.96 o                         
  15   5   5          0.74        -60.65        78.41 o                         
 -15   6   5          3.60        -62.27        84.14 o                         
 -14   6   5         11.48         -2.74        50.80 o                         
 -13   6   5         70.18         23.80        39.81 o                         
 -12   6   5         15.03         10.22        36.57 o                         
 -11   6   5         59.15         72.75        37.79 o                         
 -10   6   5        111.58        119.14        30.70 o                         
  -9   6   5        261.81        238.28        32.13 o                         
  -8   6   5          0.06          9.77        24.51 o                         
  -7   6   5        338.11        368.67        22.98 o                         
  -6   6   5        236.20        209.19        20.87 o                         
  -5   6   5        115.11        110.31        19.47 o                         
  -4   6   5          8.94         -0.87        17.01 o                         
  -3   6   5          8.42          6.22        15.87 o                         
  -2   6   5        778.68        751.71        24.14 o                         
  -1   6   5        149.73        158.29        13.89 o                         
   0   6   5        220.77        252.44        14.25 o                         
   1   6   5         43.69         45.56        13.36 o                         
   2   6   5          1.08         -7.50        12.93 o                         
   3   6   5        671.19        644.01        21.85 o                         
   4   6   5          5.95          2.56        15.86 o                         
   5   6   5          1.88         11.74        16.41 o                         
   6   6   5          6.41          3.80        17.25 o                         
   7   6   5          0.10        -18.96        18.96 o                         
   8   6   5         90.41         82.92        27.26 o                         
   9   6   5        250.94        253.92        35.75 o                         
  10   6   5         99.47         58.40        27.64 o                         
  11   6   5        203.42        191.56        31.22 o                         
  12   6   5         51.79         83.87        52.70 o                         
  13   6   5         42.24        -40.35        40.35 o                         
  14   6   5          5.06        -26.21        57.03 o                         
 -15   7   5          0.54         71.39       113.42 o                         
 -14   7   5        178.48        185.19        58.61 o                         
 -13   7   5         76.30         98.57        49.81 o                         
 -12   7   5         85.11         47.43        41.00 o                         
 -11   7   5         32.72         31.91        42.59 o                         
 -10   7   5          6.39         65.26        34.30 o                         
  -9   7   5        132.92         67.21        29.94 o                         
  -8   7   5         48.72         38.05        27.08 o                         
  -7   7   5        128.01        181.65        26.50 o                         
  -6   7   5          8.52         20.00        23.52 o                         
  -5   7   5         27.66         29.88        22.66 o                         
  -4   7   5          5.77          7.01        20.88 o                         
  -3   7   5       1302.20       1194.98        33.83 o                         
  -2   7   5       1232.66       1141.63        25.53 o                         
  -1   7   5        118.60        123.60        16.21 o                         
   0   7   5       1961.81       1878.61        31.15 o                         
   1   7   5        887.74        875.01        24.21 o                         
   2   7   5          0.92        -13.48        16.85 o                         
   3   7   5        347.25        304.40        18.54 o                         
   4   7   5        898.90        854.49        28.73 o                         
   5   7   5        448.79        407.02        23.62 o                         
   6   7   5          2.85         17.91        21.56 o                         
   7   7   5       3199.86       2893.96        47.29 o                         
   8   7   5        150.55        184.71        32.39 o                         
   9   7   5         57.30         89.71        29.70 o                         
  10   7   5         62.34         47.35        31.64 o                         
  11   7   5          0.21         -5.23        42.63 o                         
  12   7   5         25.64         96.14        41.76 o                         
  13   7   5         43.49         63.98        48.13 o                         
 -13   8   5        149.54        205.27        57.12 o                         
 -12   8   5         69.82        106.92        46.44 o                         
 -11   8   5         25.50         25.63        42.46 o                         
 -10   8   5         38.48         68.03        38.96 o                         
  -9   8   5         29.82        118.08        35.67 o                         
  -8   8   5         21.94          5.57        33.44 o                         
  -7   8   5         77.65         40.19        30.87 o                         
  -6   8   5         88.89         47.94        34.13 o                         
  -5   8   5         15.28         23.55        29.77 o                         
  -4   8   5        115.86         92.89        27.60 o                         
  -3   8   5         35.91        -15.66        25.50 o                         
  -2   8   5        280.73        255.67        24.45 o                         
  -1   8   5        539.59        540.67        25.00 o                         
   0   8   5        217.16        273.51        22.41 o                         
   1   8   5        186.44        194.50        22.48 o                         
   2   8   5         27.10         62.26        28.93 o                         
   3   8   5        247.54        225.54        26.75 o                         
   4   8   5          2.01         45.64        24.15 o                         
   5   8   5         99.91        105.97        26.68 o                         
   6   8   5         57.02        107.18        28.89 o                         
   7   8   5          3.46         38.04        27.43 o                         
   8   8   5        280.83        260.36        30.76 o                         
   9   8   5         91.18        100.54        36.53 o                         
  10   8   5          0.01         -7.54        40.49 o                         
  11   8   5         39.90        -17.47        53.89 o                         
  12   8   5        143.33        130.95        47.68 o                         
 -12   9   5         31.42        -13.96        56.70 o                         
 -11   9   5         22.46         66.23        44.81 o                         
 -10   9   5        120.71         74.38        41.76 o                         
  -9   9   5         25.93          8.23        39.45 o                         
  -8   9   5         51.16        -39.11        39.11 o                         
  -7   9   5          0.14        -41.05        41.05 o                         
  -6   9   5        141.31        102.24        36.31 o                         
  -5   9   5         47.63         19.73        33.63 o                         
  -4   9   5         16.05         20.09        30.48 o                         
  -3   9   5         57.76         65.31        37.03 o                         
  -2   9   5         76.85        130.54        29.67 o                         
  -1   9   5         71.72         67.63        28.95 o                         
   0   9   5        115.05         88.61        26.78 o                         
   1   9   5         92.93        111.23        28.34 o                         
   2   9   5         49.69         78.41        28.04 o                         
   3   9   5          4.74          8.49        32.72 o                         
   4   9   5         15.06        -13.06        29.72 o                         
   5   9   5        181.16        181.29        33.09 o                         
   6   9   5         32.27         -2.37        32.98 o                         
   7   9   5         27.06         63.74        44.81 o                         
   8   9   5         61.19         27.61        38.88 o                         
   9   9   5          0.00        -41.50        41.50 o                         
  10   9   5         65.13         93.99        48.11 o                         
 -10  10   5         11.97         85.59        47.88 o                         
  -9  10   5         50.09         69.36        46.06 o                         
  -8  10   5         20.05         12.37        42.24 o                         
  -7  10   5         59.40         17.09        43.07 o                         
  -6  10   5         64.19         59.83        43.33 o                         
  -5  10   5         91.57        141.78        40.91 o                         
  -4  10   5          2.35         22.54        38.12 o                         
  -3  10   5        486.67        502.04        39.40 o                         
  -2  10   5          1.09         50.53        36.31 o                         
  -1  10   5          0.81         -8.42        35.80 o                         
   0  10   5         40.33         65.54        33.93 o                         
   1  10   5         41.87         56.69        50.08 o                         
   2  10   5        156.22        126.46        38.46 o                         
   3  10   5          8.98         11.12        38.23 o                         
   4  10   5         14.24         30.52        41.53 o                         
   5  10   5         33.13         -1.61        37.24 o                         
   6  10   5          8.88         58.31        40.05 o                         
   7  10   5          0.09         13.74        39.96 o                         
   8  10   5          0.47         13.30        46.42 o                         
   9  10   5         34.14       -100.58       100.58 o                         
  -8  11   5        114.55        124.16        65.77 o                         
  -7  11   5         23.21         15.93        49.80 o                         
  -6  11   5         11.63        -31.87        58.15 o                         
  -5  11   5        156.42        194.43        45.13 o                         
  -4  11   5        102.48        115.39        52.03 o                         
  -3  11   5          3.35         75.06        41.58 o                         
  -2  11   5        131.66        123.10        44.45 o                         
  -1  11   5          0.01         -1.17        43.88 o                         
   0  11   5         51.34         48.86        43.95 o                         
   1  11   5         54.46         69.06        57.98 o                         
   2  11   5         21.19        151.45        69.88 o                         
   3  11   5          2.48          1.48        46.92 o                         
   4  11   5         64.85        140.48        52.34 o                         
   5  11   5          6.34         35.70        71.73 o                         
   6  11   5         31.94         46.25        62.87 o                         
  -3  12   5        524.62        575.27        74.24 o                         
  -2  12   5          0.32        -39.64        74.45 o                         
  -1  12   5          0.00        -60.84        60.84 o                         
   0  12   5         38.26         18.44        56.43 o                         
   1  12   5         60.55        -44.89        54.68 o                         
   2  12   5         98.28         28.00       203.11 o                         
 -17   0   6          9.90         -2.78        96.37 o                         
 -16   0   6         67.83         56.61        97.65 o                         
 -15   0   6        105.20         73.38        53.80 o                         
 -14   0   6         75.34          8.27        41.81 o                         
 -13   0   6       1431.67       1467.88        66.88 o                         
 -12   0   6        245.59        286.96        37.35 o                         
 -11   0   6         17.47         -4.33        31.83 o                         
 -10   0   6         53.71         55.23        24.73 o                         
  -9   0   6         27.77         26.80        22.46 o                         
  -8   0   6         47.29         40.91        18.56 o                         
  -7   0   6        166.27        216.63        18.11 o                         
  -6   0   6       1245.46       1311.51        26.84 o                         
  -5   0   6         13.38         16.82        15.77 o                         
  -4   0   6        181.87        169.25        16.25 o                         
  -3   0   6       1177.82       1102.93        24.79 o                         
  -2   0   6       1589.53       1632.08        26.14 o                         
  -1   0   6       1505.15       1459.52        24.27 o                         
   0   0   6       3483.45       3409.30        28.68 o                         
   1   0   6          0.08          3.02         9.00 o                         
   2   0   6        973.90       1003.08        18.57 o                         
   3   0   6         14.29         24.02        10.78 o                         
   4   0   6        629.82        646.06        18.76 o                         
   5   0   6       1951.60       1868.06        26.10 o                         
   6   0   6          2.37        -14.80        14.80 o                         
   7   0   6         17.97         13.66        16.76 o                         
   8   0   6        178.98        163.12        18.10 o                         
   9   0   6        149.13        165.27        21.35 o                         
  10   0   6         83.42         73.19        24.24 o                         
  11   0   6          4.42         49.76        33.24 o                         
  12   0   6          3.88         14.44        40.38 o                         
  13   0   6          0.34         28.29        45.17 o                         
  14   0   6        582.12        603.30        61.93 o                         
  15   0   6         67.10        -64.72        71.82 o                         
 -17   1   6         52.77         61.55        73.37 o                         
 -16   1   6         68.62         56.60        53.20 o                         
 -15   1   6          2.11        -23.49        36.46 o                         
 -14   1   6        870.54        882.51        36.09 o                         
 -13   1   6        245.20        297.01        27.94 o                         
 -12   1   6        385.33        376.71        26.85 o                         
 -11   1   6        290.82        288.30        24.91 o                         
 -10   1   6         61.46         71.35        17.40 o                         
  -9   1   6         15.15          8.37        15.60 o                         
  -8   1   6         98.52        101.90        14.29 o                         
  -7   1   6        211.57        259.07        12.93 o                         
  -6   1   6         65.85         59.19         9.74 o                         
  -5   1   6          8.34          3.98         9.83 o                         
  -4   1   6        462.17        418.46        13.30 o                         
  -3   1   6        371.51        357.53        10.89 o                         
  -2   1   6          0.92         -2.05         7.50 o                         
  -1   1   6        231.89        254.14         9.47 o                         
   0   1   6        382.37        417.02         9.82 o                         
   1   1   6        240.63        271.19         7.78 o                         
   2   1   6        366.50        443.86        10.93 o                         
   3   1   6        400.30        415.13        12.04 o                         
   4   1   6         70.62         72.45         8.21 o                         
   5   1   6         94.91         93.06         9.00 o                         
   6   1   6         32.17         22.77         9.63 o                         
   7   1   6       1202.43       1142.87        23.45 o                         
   8   1   6          0.20        -11.99        12.53 o                         
   9   1   6         88.95        106.57        14.19 o                         
  10   1   6        759.74        682.16        26.18 o                         
  11   1   6          0.11         47.36        24.67 o                         
  12   1   6        112.64        137.61        27.41 o                         
  13   1   6         31.24         30.10        36.39 o                         
  14   1   6         55.01         65.28        53.42 o                         
  15   1   6          2.01        -44.30        44.30 o                         
 -17   2   6          9.52          3.65        75.05 o                         
 -16   2   6         33.78         33.36        59.72 o                         
 -15   2   6        331.93        253.06        41.84 o                         
 -14   2   6         41.53         29.66        31.67 o                         
 -13   2   6        141.46        125.40        27.62 o                         
 -12   2   6        520.75        509.90        31.59 o                         
 -11   2   6        130.51        130.04        19.93 o                         
 -10   2   6         40.47         40.35        16.78 o                         
  -9   2   6        109.08         98.54        14.69 o                         
  -8   2   6        386.24        422.57        16.07 o                         
  -7   2   6        282.83        307.37        14.06 o                         
  -6   2   6        197.18        218.23        11.87 o                         
  -5   2   6         98.46        115.35        10.31 o                         
  -4   2   6        103.59        111.15         9.54 o                         
  -3   2   6        138.78        158.02         8.69 o                         
  -2   2   6       1453.38       1391.84        15.17 o                         
  -1   2   6          4.01         -0.08         7.99 o                         
   0   2   6       1731.89       1717.82        16.25 o                         
   1   2   6          0.37          2.81         7.45 o                         
   2   2   6        437.23        489.29        15.39 o                         
   3   2   6         29.50         23.91        11.01 o                         
   4   2   6        445.07        428.64        14.54 o                         
   5   2   6        239.42        260.91        16.66 o                         
   6   2   6         20.59         43.75        14.28 o                         
   7   2   6       2869.29       2645.81        28.96 o                         
   8   2   6         27.97         27.40        12.34 o                         
   9   2   6        456.59        509.42        19.66 o                         
  10   2   6         26.87         20.28        20.57 o                         
  11   2   6         95.34        138.72        24.79 o                         
  12   2   6        152.27        170.67        32.15 o                         
  13   2   6          3.33         -6.36        45.44 o                         
  14   2   6         64.21         94.97        46.11 o                         
  15   2   6          6.39         -2.93        59.09 o                         
 -17   3   6        138.09        204.69        80.45 o                         
 -16   3   6         77.85        169.48        66.79 o                         
 -15   3   6         46.72        109.59        46.34 o                         
 -14   3   6          0.05        -22.33        38.58 o                         
 -13   3   6        323.51        343.51        32.51 o                         
 -12   3   6         98.75         86.80        24.59 o                         
 -11   3   6         19.32         16.71        21.97 o                         
 -10   3   6        474.10        489.93        21.85 o                         
  -9   3   6         97.73        112.41        17.53 o                         
  -8   3   6         12.58          2.60        14.77 o                         
  -7   3   6        234.94        246.30        13.91 o                         
  -6   3   6         89.44         87.76        14.21 o                         
  -5   3   6       2054.01       2004.82        25.52 o                         
  -4   3   6       2534.26       2458.40        26.02 o                         
  -3   3   6       1428.84       1367.28        17.69 o                         
  -2   3   6       2636.63       2603.01        21.72 o                         
  -1   3   6         13.22         20.23         7.98 o                         
   0   3   6         47.88         49.64         8.20 o                         
   1   3   6         65.11         79.85         9.73 o                         
   2   3   6         13.30         24.31        11.87 o                         
   3   3   6       1563.47       1582.58        23.08 o                         
   4   3   6         17.17         19.94        12.76 o                         
   5   3   6        220.39        265.25        16.42 o                         
   6   3   6        397.25        382.64        17.74 o                         
   7   3   6        328.78        348.42        20.02 o                         
   8   3   6        365.17        364.23        19.77 o                         
   9   3   6         71.36         90.90        15.07 o                         
  10   3   6        427.16        438.08        25.15 o                         
  11   3   6         60.83        124.91        24.44 o                         
  12   3   6         39.85         41.94        29.45 o                         
  13   3   6         21.86         -6.60        46.54 o                         
  14   3   6          0.54         -0.41        45.83 o                         
  15   3   6          1.92         52.85        82.26 o                         
 -16   4   6          2.31         11.62        70.70 o                         
 -15   4   6          1.89          8.53        49.28 o                         
 -14   4   6          3.85         -0.49        36.17 o                         
 -13   4   6         72.38        135.83        39.09 o                         
 -12   4   6          0.00        -28.95        28.95 o                         
 -11   4   6        178.95        189.59        31.15 o                         
 -10   4   6        222.21        283.18        26.90 o                         
  -9   4   6        718.21        683.75        24.65 o                         
  -8   4   6        195.67        196.60        20.84 o                         
  -7   4   6        140.01        107.52        17.53 o                         
  -6   4   6        417.30        423.60        18.61 o                         
  -5   4   6        386.00        370.59        16.49 o                         
  -4   4   6        432.15        426.80        14.66 o                         
  -3   4   6        273.12        278.69        15.40 o                         
  -2   4   6        330.04        313.08        13.46 o                         
  -1   4   6          0.42         -4.71         9.43 o                         
   0   4   6         30.52         33.46         9.35 o                         
   1   4   6          0.48         -6.19        11.59 o                         
   2   4   6          7.99         -1.74        10.32 o                         
   3   4   6         69.04         82.86        16.39 o                         
   4   4   6        273.04        336.48        20.50 o                         
   5   4   6         57.00         59.63        18.00 o                         
   6   4   6        312.08        354.66        19.87 o                         
   7   4   6          6.99         26.29        18.99 o                         
   8   4   6        106.28        141.27        24.81 o                         
   9   4   6         62.60         57.15        25.58 o                         
  10   4   6        165.92        194.77        25.54 o                         
  11   4   6         68.67        105.98        23.48 o                         
  12   4   6          8.07         25.77        28.26 o                         
  13   4   6         26.59         51.90        39.42 o                         
  14   4   6          2.29         66.05        44.60 o                         
 -16   5   6         15.17        126.29        77.54 o                         
 -15   5   6         74.16        162.42        55.81 o                         
 -14   5   6          6.71          3.99        51.60 o                         
 -13   5   6          1.65         -3.34        41.24 o                         
 -12   5   6          5.42        -34.00        34.00 o                         
 -11   5   6        228.97        216.79        32.74 o                         
 -10   5   6         31.78         64.99        28.61 o                         
  -9   5   6          0.61        -20.88        23.65 o                         
  -8   5   6         10.52        -22.18        22.18 o                         
  -7   5   6         43.32         71.53        20.93 o                         
  -6   5   6        120.20        106.75        18.20 o                         
  -5   5   6          7.80         25.33        15.25 o                         
  -4   5   6        342.03        339.57        16.70 o                         
  -3   5   6       1152.82       1137.55        24.56 o                         
  -2   5   6        268.68        276.22        15.33 o                         
  -1   5   6        100.03        102.03        11.88 o                         
   0   5   6        188.85        174.27        12.37 o                         
   1   5   6         99.03        121.36        14.46 o                         
   2   5   6          6.86          4.96        13.50 o                         
   3   5   6        149.26        148.68        13.76 o                         
   4   5   6        147.94        143.82        21.07 o                         
   5   5   6         22.54         57.24        21.17 o                         
   6   5   6        276.26        281.10        25.64 o                         
   7   5   6         56.71         91.51        26.93 o                         
   8   5   6        483.69        468.74        31.72 o                         
   9   5   6          0.47          9.63        36.01 o                         
  10   5   6         80.45         76.94        38.17 o                         
  11   5   6          0.11        -27.36        28.06 o                         
  12   5   6          5.82        -11.06        49.31 o                         
  13   5   6         51.52         40.06        36.65 o                         
  14   5   6         18.09        148.79        42.63 o                         
 -15   6   6        194.74        166.57        60.11 o                         
 -14   6   6        285.43        292.62        56.81 o                         
 -13   6   6          6.35         68.36        42.37 o                         
 -12   6   6         24.45          8.45        40.84 o                         
 -11   6   6        218.99        229.50        37.71 o                         
 -10   6   6         37.24         33.56        37.37 o                         
  -9   6   6        115.14         83.86        29.61 o                         
  -8   6   6        539.52        493.13        34.20 o                         
  -7   6   6        186.77        177.96        24.24 o                         
  -6   6   6        172.39        147.13        22.77 o                         
  -5   6   6          0.22         17.67        21.18 o                         
  -4   6   6          3.40         24.42        18.69 o                         
  -3   6   6       1326.03       1255.37        29.95 o                         
  -2   6   6          1.46          1.10        16.35 o                         
  -1   6   6       1373.20       1341.03        30.95 o                         
   0   6   6        585.61        610.28        18.56 o                         
   1   6   6         24.19          9.37        15.30 o                         
   2   6   6          5.80        -16.17        16.17 o                         
   3   6   6        291.57        261.51        18.93 o                         
   4   6   6        139.48         98.27        16.83 o                         
   5   6   6          4.82         -6.24        16.05 o                         
   6   6   6        619.07        571.63        32.20 o                         
   7   6   6         61.78        111.46        31.87 o                         
   8   6   6          1.29          2.08        32.39 o                         
   9   6   6         68.57         36.05        40.01 o                         
  10   6   6         39.26         73.27        44.70 o                         
  11   6   6        156.14        149.65        32.47 o                         
  12   6   6         35.05        -32.50        48.19 o                         
  13   6   6          3.48         64.37        39.17 o                         
 -14   7   6         77.79         15.19        56.66 o                         
 -13   7   6        217.98        257.19        49.26 o                         
 -12   7   6         36.01         96.85        45.31 o                         
 -11   7   6          3.97        -18.95        54.27 o                         
 -10   7   6         11.43          3.65        38.28 o                         
  -9   7   6         75.97         65.96        32.68 o                         
  -8   7   6         21.56         20.46        28.76 o                         
  -7   7   6         55.72         71.99        28.12 o                         
  -6   7   6         24.66          2.44        26.45 o                         
  -5   7   6         65.23         64.09        25.00 o                         
  -4   7   6         11.47         -6.50        21.56 o                         
  -3   7   6        312.95        308.49        23.62 o                         
  -2   7   6        132.79        155.40        20.55 o                         
  -1   7   6         21.21         20.46        20.38 o                         
   0   7   6         67.24         61.04        16.35 o                         
   1   7   6        595.05        571.06        25.13 o                         
   2   7   6          5.33         16.07        19.99 o                         
   3   7   6         71.15         41.63        24.19 o                         
   4   7   6        248.72        224.45        22.13 o                         
   5   7   6        131.95        128.24        23.42 o                         
   6   7   6        174.60        235.39        24.82 o                         
   7   7   6          4.78         66.78        28.75 o                         
   8   7   6        474.30        470.56        30.77 o                         
   9   7   6          0.00         52.73        32.37 o                         
  10   7   6         50.32         66.59        48.95 o                         
  11   7   6        110.98        112.81        49.12 o                         
  12   7   6        227.64        300.23        75.80 o                         
 -13   8   6          6.72        139.97        62.58 o                         
 -12   8   6          4.08        -15.90        50.82 o                         
 -11   8   6         40.32         39.98        44.95 o                         
 -10   8   6         63.09         68.07        42.97 o                         
  -9   8   6          6.94         -9.31        40.29 o                         
  -8   8   6         51.05         51.21        35.42 o                         
  -7   8   6        285.54        309.12        33.51 o                         
  -6   8   6          1.70          6.82        30.91 o                         
  -5   8   6         12.45         58.80        30.62 o                         
  -4   8   6          0.01        -22.27        32.69 o                         
  -3   8   6          1.89        -30.89        30.89 o                         
  -2   8   6         54.79         73.77        44.70 o                         
  -1   8   6        202.96        225.74        27.00 o                         
   0   8   6         39.97         31.25        24.46 o                         
   1   8   6         29.02         33.53        23.49 o                         
   2   8   6         16.87         -5.07        24.60 o                         
   3   8   6         10.76        -25.26        25.26 o                         
   4   8   6         18.81         -0.12        25.41 o                         
   5   8   6          8.69         10.66        25.91 o                         
   6   8   6        456.63        498.58        33.63 o                         
   7   8   6         75.47         99.53        29.30 o                         
   8   8   6         51.80        145.99        36.98 o                         
   9   8   6          0.54         15.27        34.83 o                         
  10   8   6          5.09        -22.79        32.18 o                         
  11   8   6          2.06        -34.71        59.90 o                         
 -11   9   6          0.09        -11.79        49.74 o                         
 -10   9   6        103.67         41.26        49.06 o                         
  -9   9   6         88.38        163.02        43.02 o                         
  -8   9   6         74.78        129.67        41.64 o                         
  -7   9   6        211.15        220.83        42.09 o                         
  -6   9   6         33.23         19.30        35.78 o                         
  -5   9   6         71.74        100.23        36.67 o                         
  -4   9   6        200.00        194.32        34.54 o                         
  -3   9   6        130.70        153.55        34.30 o                         
  -2   9   6         31.68         37.37        28.98 o                         
  -1   9   6         34.36         22.08        29.83 o                         
   0   9   6          1.47        -18.59        34.16 o                         
   1   9   6        226.11        210.86        34.21 o                         
   2   9   6         74.30         87.53        34.52 o                         
   3   9   6         25.90         28.39        32.97 o                         
   4   9   6        160.83        229.97        41.63 o                         
   5   9   6         87.00         80.31        35.25 o                         
   6   9   6         43.60         70.21        39.68 o                         
   7   9   6         18.82         26.84        39.57 o                         
   8   9   6          4.84         28.87        40.46 o                         
   9   9   6         37.24         69.08        41.54 o                         
  10   9   6         98.65        235.63       171.48 o                         
 -10  10   6         49.09       -175.01       175.01 o                         
  -9  10   6         98.20         78.41        58.99 o                         
  -8  10   6          0.01          1.01        50.89 o                         
  -7  10   6          6.72         11.26        43.54 o                         
  -6  10   6         34.73         18.92        42.64 o                         
  -5  10   6         28.65         88.26        45.19 o                         
  -4  10   6          1.36        -12.90        39.28 o                         
  -3  10   6         78.70         48.29        36.27 o                         
  -2  10   6          3.59        -27.19        40.94 o                         
  -1  10   6          0.00         20.03        40.17 o                         
   0  10   6         24.93         87.78        40.39 o                         
   1  10   6        232.81        172.68        44.74 o                         
   2  10   6         36.14         52.76        44.36 o                         
   3  10   6        169.68        225.49        41.33 o                         
   4  10   6          8.36        -22.31        47.28 o                         
   5  10   6         77.06         61.23        42.38 o                         
   6  10   6         60.05        110.51        67.67 o                         
   7  10   6          0.03        -57.91        57.91 o                         
   8  10   6          0.00        264.93       333.16 o                         
  -7  11   6          8.25         90.82        60.78 o                         
  -6  11   6         80.03         72.04        60.35 o                         
  -5  11   6        171.64        184.04        50.75 o                         
  -4  11   6        286.45        292.35        58.28 o                         
  -3  11   6          9.52          9.68        53.25 o                         
  -2  11   6         49.77         19.74        49.35 o                         
  -1  11   6         28.86         24.26        54.79 o                         
   0  11   6        141.08        271.91        50.76 o                         
   1  11   6        141.81         64.60        48.46 o                         
   2  11   6        262.77        349.83        53.85 o                         
   3  11   6         33.17        106.94        53.75 o                         
   4  11   6          0.10         66.75        58.06 o                         
   5  11   6         59.96        103.85        55.25 o                         
 -17   1   7          8.13        -66.48       151.22 o                         
 -16   1   7        142.81         65.43        86.10 o                         
 -15   1   7          7.59        -35.61        39.33 o                         
 -14   1   7        497.76        450.74        52.81 o                         
 -13   1   7        650.95        674.55        33.59 o                         
 -12   1   7         72.71         60.98        28.16 o                         
 -11   1   7         35.07         29.26        27.12 o                         
 -10   1   7         22.99         12.65        18.82 o                         
  -9   1   7         21.87         28.51        15.97 o                         
  -8   1   7         62.13         69.28        13.97 o                         
  -7   1   7        124.74        141.72        13.23 o                         
  -6   1   7       1452.96       1386.11        23.25 o                         
  -5   1   7         30.88         29.38        14.62 o                         
  -4   1   7         10.05          3.65        12.85 o                         
  -3   1   7        205.97        226.32        13.78 o                         
  -2   1   7        375.71        374.69        13.62 o                         
  -1   1   7        216.70        229.12        10.78 o                         
   0   1   7         36.56         46.84         8.37 o                         
   1   1   7        346.13        388.08        10.63 o                         
   2   1   7        259.46        251.18         9.84 o                         
   3   1   7         38.18         26.10         9.28 o                         
   4   1   7        119.11        136.98        10.03 o                         
   5   1   7        210.46        193.28        10.83 o                         
   6   1   7        899.77        846.70        19.34 o                         
   7   1   7        196.97        212.34        12.80 o                         
   8   1   7        277.07        307.34        15.52 o                         
   9   1   7        127.54        135.81        17.99 o                         
  10   1   7        123.89        123.22        22.32 o                         
  11   1   7        163.28        159.72        25.68 o                         
  12   1   7         13.14         30.45        29.28 o                         
  13   1   7          3.73        -10.49        36.96 o                         
  14   1   7          0.14        -43.18        43.18 o                         
  15   1   7         73.31        120.89        62.12 o                         
 -17   2   7         20.78        -74.14       121.45 o                         
 -16   2   7         29.54         51.31        84.20 o                         
 -15   2   7         82.63         55.77        40.66 o                         
 -14   2   7         51.04         20.49        38.39 o                         
 -13   2   7         24.56        -11.23        26.95 o                         
 -12   2   7         63.13         66.48        28.66 o                         
 -11   2   7          0.01         -0.93        21.80 o                         
 -10   2   7         15.11         33.08        17.60 o                         
  -9   2   7         41.54         34.05        16.78 o                         
  -8   2   7         10.48         19.93        15.33 o                         
  -7   2   7        118.56        126.89        13.99 o                         
  -6   2   7        132.06        155.13        12.46 o                         
  -5   2   7         17.61         23.34        12.18 o                         
  -4   2   7       1085.38        996.11        19.94 o                         
  -3   2   7          5.88          4.77        10.49 o                         
  -2   2   7        394.20        432.54        14.83 o                         
  -1   2   7          3.22         20.10         8.68 o                         
   0   2   7        163.74        175.40         9.68 o                         
   1   2   7        795.76        785.18        17.54 o                         
   2   2   7          0.36         -6.55         9.65 o                         
   3   2   7         21.21         25.34        12.88 o                         
   4   2   7         69.58         66.30        14.61 o                         
   5   2   7          6.33         16.15        14.51 o                         
   6   2   7         21.34         25.64        15.84 o                         
   7   2   7       1315.75       1229.96        29.17 o                         
   8   2   7        835.60        820.60        27.05 o                         
   9   2   7          0.22         -8.63        18.96 o                         
  10   2   7         36.36         33.76        21.83 o                         
  11   2   7        118.53        101.59        28.81 o                         
  12   2   7          1.53         17.75        38.45 o                         
  13   2   7        162.38        220.14        50.08 o                         
  14   2   7         22.15         66.71        54.11 o                         
 -16   3   7          0.74         57.96        77.41 o                         
 -15   3   7          1.07         16.28        44.37 o                         
 -14   3   7        410.89        455.14        50.19 o                         
 -13   3   7         94.93        104.14        40.14 o                         
 -12   3   7         15.10         17.75        26.83 o                         
 -11   3   7         88.58        106.01        27.03 o                         
 -10   3   7         77.63         77.89        22.34 o                         
  -9   3   7         47.22         67.91        17.96 o                         
  -8   3   7        109.57        119.19        16.26 o                         
  -7   3   7        373.32        364.48        14.77 o                         
  -6   3   7        177.60        200.30        16.99 o                         
  -5   3   7        970.68        903.28        22.11 o                         
  -4   3   7        125.07        128.07        11.94 o                         
  -3   3   7        873.06        813.82        16.76 o                         
  -2   3   7         26.62         34.72         9.86 o                         
  -1   3   7        136.85        130.28        10.53 o                         
   0   3   7        216.93        241.84        11.07 o                         
   1   3   7         81.82         85.28        11.17 o                         
   2   3   7        129.72        148.92        14.52 o                         
   3   3   7          1.54         -8.34        15.08 o                         
   4   3   7        848.36        837.56        25.62 o                         
   5   3   7         35.60         35.82        16.14 o                         
   6   3   7          5.65         -0.30        16.71 o                         
   7   3   7         79.59         73.03        18.92 o                         
   8   3   7          2.55         47.75        22.91 o                         
   9   3   7         67.01         99.78        27.53 o                         
  10   3   7        231.21        214.01        35.46 o                         
  11   3   7        300.18        207.80        42.36 o                         
  12   3   7         34.28         32.33        30.39 o                         
  13   3   7          0.16        -34.44        34.44 o                         
  14   3   7        114.08        182.60        41.01 o                         
 -16   4   7        159.75        244.27        66.32 o                         
 -15   4   7          6.77         95.91        61.94 o                         
 -14   4   7          5.22         96.51        45.56 o                         
 -13   4   7          0.01        -18.99        36.98 o                         
 -12   4   7        151.26        167.94        33.46 o                         
 -11   4   7          1.27         14.79        31.24 o                         
 -10   4   7          3.31         14.56        26.68 o                         
  -9   4   7         35.07         33.76        22.96 o                         
  -8   4   7        655.42        684.07        25.58 o                         
  -7   4   7         38.48         18.23        18.55 o                         
  -6   4   7       1145.56       1066.78        27.53 o                         
  -5   4   7          0.05          1.86        15.24 o                         
  -4   4   7        915.46        858.30        21.55 o                         
  -3   4   7       1328.29       1295.45        23.65 o                         
  -2   4   7          7.19         26.87        10.73 o                         
  -1   4   7         12.01          9.45        10.70 o                         
   0   4   7          6.54         -1.16        12.26 o                         
   1   4   7         28.40         34.36        12.28 o                         
   2   4   7          3.16         -9.16        12.44 o                         
   3   4   7          8.51        -14.52        18.54 o                         
   4   4   7        478.60        511.16        23.81 o                         
   5   4   7         24.42         58.67        19.69 o                         
   6   4   7         26.38         32.73        20.76 o                         
   7   4   7         43.61         48.85        22.69 o                         
   8   4   7        288.11        316.75        36.34 o                         
   9   4   7         35.39         -7.35        31.91 o                         
  10   4   7        198.73        228.22        34.71 o                         
  11   4   7        319.32        350.77        65.48 o                         
  12   4   7         34.18         59.27        47.51 o                         
  13   4   7         15.23         13.15        59.74 o                         
  14   4   7          0.00         82.30        60.10 o                         
 -15   5   7          1.65          0.77        67.61 o                         
 -14   5   7         49.55        130.67        47.36 o                         
 -13   5   7          0.07        -39.53        39.53 o                         
 -12   5   7         49.74         21.25        36.90 o                         
 -11   5   7         16.92         23.27        32.57 o                         
 -10   5   7         38.08          1.14        32.95 o                         
  -9   5   7        434.20        429.08        31.52 o                         
  -8   5   7          2.09         40.78        24.49 o                         
  -7   5   7         12.98         12.79        21.46 o                         
  -6   5   7        788.94        745.04        26.14 o                         
  -5   5   7         19.00        -17.50        17.50 o                         
  -4   5   7        236.64        255.25        19.88 o                         
  -3   5   7        103.42        102.00        16.02 o                         
  -2   5   7        937.97        905.59        23.93 o                         
  -1   5   7          5.61         -5.87        12.39 o                         
   0   5   7         94.88         79.19        13.44 o                         
   1   5   7        425.00        396.89        18.37 o                         
   2   5   7        215.61        233.55        15.73 o                         
   3   5   7        102.18        111.95        21.27 o                         
   4   5   7        243.24        228.53        24.84 o                         
   5   5   7         36.98         55.89        24.62 o                         
   6   5   7         23.08          8.39        30.61 o                         
   7   5   7        256.04        268.08        28.95 o                         
   8   5   7         12.96         44.24        30.09 o                         
   9   5   7          0.06         -2.52        32.76 o                         
  10   5   7          0.00          1.39        36.14 o                         
  11   5   7         29.79         46.36        64.53 o                         
  12   5   7         41.78        137.36        53.29 o                         
  13   5   7         18.48         64.84        75.28 o                         
 -15   6   7        190.34        248.41       137.98 o                         
 -14   6   7          2.78        -28.39        61.21 o                         
 -13   6   7         15.05         32.99        50.33 o                         
 -12   6   7          0.19        -30.59        42.39 o                         
 -11   6   7        284.51        231.20        45.14 o                         
 -10   6   7          0.47         -5.00        34.60 o                         
  -9   6   7          0.35          8.67        30.75 o                         
  -8   6   7        155.20        134.03        33.64 o                         
  -7   6   7         48.44          6.32        27.74 o                         
  -6   6   7        146.89        130.91        24.90 o                         
  -5   6   7        290.18        326.74        23.96 o                         
  -4   6   7        418.26        433.54        23.04 o                         
  -3   6   7        533.21        531.88        23.35 o                         
  -2   6   7       1456.27       1331.14        35.46 o                         
  -1   6   7         25.89         33.54        15.09 o                         
   0   6   7         42.52         35.70        13.99 o                         
   1   6   7         25.55         26.08        17.37 o                         
   2   6   7          7.95          9.98        17.00 o                         
   3   6   7         56.70         45.14        17.28 o                         
   4   6   7         56.86         57.07        27.60 o                         
   5   6   7        601.93        518.58        48.41 o                         
   6   6   7          0.01         40.68        29.07 o                         
   7   6   7          0.96         66.62        30.81 o                         
   8   6   7        109.49        128.68        34.44 o                         
   9   6   7         20.47          7.80        39.51 o                         
  10   6   7         86.30         36.91        47.03 o                         
  11   6   7         15.93          0.07        46.80 o                         
  12   6   7         36.48         59.19        56.99 o                         
 -14   7   7          0.17        -93.02       138.42 o                         
 -13   7   7          8.62         -8.65        54.40 o                         
 -12   7   7         18.30         37.68        50.52 o                         
 -11   7   7          0.57         31.26        42.23 o                         
 -10   7   7          3.73         13.81        41.70 o                         
  -9   7   7         38.98        -16.01        38.90 o                         
  -8   7   7        171.92        226.37        34.10 o                         
  -7   7   7         20.25        -10.65        32.79 o                         
  -6   7   7         55.19        103.06        31.84 o                         
  -5   7   7          2.59         33.39        27.81 o                         
  -4   7   7         78.67        106.43        41.03 o                         
  -3   7   7         30.20         10.77        22.54 o                         
  -2   7   7        400.67        423.92        25.32 o                         
  -1   7   7          1.09         22.13        19.73 o                         
   0   7   7         49.86          8.70        20.55 o                         
   1   7   7         29.36         14.64        22.00 o                         
   2   7   7        129.50        174.50        23.68 o                         
   3   7   7         25.97         77.58        26.12 o                         
   4   7   7        146.28        118.62        27.32 o                         
   5   7   7         11.74        -24.44        37.35 o                         
   6   7   7          8.42        -34.71        34.71 o                         
   7   7   7         64.00         98.18        37.40 o                         
   8   7   7         27.18         86.47        44.50 o                         
   9   7   7        142.07         64.91        51.56 o                         
  10   7   7         29.53         18.96        49.85 o                         
  11   7   7        309.74        432.60        82.82 o                         
 -12   8   7         26.88         67.05        59.08 o                         
 -11   8   7        172.20        291.11        49.63 o                         
 -10   8   7        152.87        189.58        47.25 o                         
  -9   8   7         83.86        123.37        40.45 o                         
  -8   8   7        182.66         72.83        39.66 o                         
  -7   8   7         63.42         66.03        34.27 o                         
  -6   8   7          0.02         34.51        33.81 o                         
  -5   8   7        257.22        265.23        32.23 o                         
  -4   8   7         39.01        -28.50        28.50 o                         
  -3   8   7        312.81        256.87        30.26 o                         
  -2   8   7        152.76        145.49        28.06 o                         
  -1   8   7         17.97         27.04        29.57 o                         
   0   8   7        391.80        331.22        30.15 o                         
   1   8   7         86.18        109.78        29.00 o                         
   2   8   7        109.87        114.75        28.62 o                         
   3   8   7         55.98         62.37        27.77 o                         
   4   8   7          0.39          9.34        29.58 o                         
   5   8   7        911.32        875.80        37.19 o                         
   6   8   7         48.37          7.02        32.63 o                         
   7   8   7        567.96        528.51        59.42 o                         
   8   8   7        202.93        249.67        52.08 o                         
   9   8   7          6.35        -29.74        52.50 o                         
  10   8   7         60.57        151.12        58.93 o                         
 -11   9   7         16.14         87.10        66.33 o                         
 -10   9   7         25.88         35.16        51.26 o                         
  -9   9   7        102.06         65.03        53.38 o                         
  -8   9   7          3.22        -39.56        42.45 o                         
  -7   9   7         22.03         85.03        48.41 o                         
  -6   9   7         14.74         43.65        37.64 o                         
  -5   9   7         45.38         33.10        36.25 o                         
  -4   9   7         29.06          7.58        32.90 o                         
  -3   9   7          1.05         -6.40        32.23 o                         
  -2   9   7        270.21        318.61        38.72 o                         
  -1   9   7         89.97         70.94        36.71 o                         
   0   9   7         41.45         63.46        36.83 o                         
   1   9   7        139.86        103.44        36.97 o                         
   2   9   7          0.07         31.59        45.05 o                         
   3   9   7        294.45        358.93        41.85 o                         
   4   9   7          8.03        -23.95        36.65 o                         
   5   9   7        271.72        331.70        47.52 o                         
   6   9   7         66.45         83.69        31.60 o                         
   7   9   7        132.48        102.90        35.81 o                         
   8   9   7        262.78        173.88        57.75 o                         
  -8  10   7        113.24         78.01        48.36 o                         
  -7  10   7         94.09        133.97        65.43 o                         
  -6  10   7         66.80        130.76        46.88 o                         
  -5  10   7        161.92        171.94        62.22 o                         
  -4  10   7         12.24         39.97        51.09 o                         
  -3  10   7          8.57         -9.36        45.21 o                         
  -2  10   7         13.45        -44.65        44.65 o                         
  -1  10   7         76.39         43.69        59.48 o                         
   0  10   7        141.91        314.75        70.59 o                         
   1  10   7          1.48        119.29        42.21 o                         
   2  10   7         30.55         56.85        41.97 o                         
   3  10   7        207.35        251.39        46.85 o                         
   4  10   7          1.03        -61.25        73.03 o                         
   5  10   7         29.41         -2.91        66.65 o                         
   6  10   7          0.44         22.42        49.95 o                         
  -5  11   7         25.46        -38.37        71.99 o                         
  -4  11   7          9.86         -0.71        57.93 o                         
  -3  11   7         14.79         25.39        68.11 o                         
  -2  11   7         16.87         67.77        57.70 o                         
  -1  11   7         34.45         92.92        92.43 o                         
   0  11   7          0.99         41.69        51.91 o                         
   1  11   7         69.99        127.28        51.15 o                         
   2  11   7         28.53         33.29        74.39 o                         
   3  11   7         58.82         63.45       128.38 o                         
 -16   0   8        995.72        987.05       147.46 o                         
 -15   0   8         23.81         34.65       101.87 o                         
 -14   0   8       1079.92        931.23       125.72 o                         
 -13   0   8       1147.48       1093.04        56.64 o                         
 -12   0   8        364.89        350.06        40.45 o                         
 -11   0   8          1.09          2.36        44.74 o                         
 -10   0   8        206.84        203.88        34.83 o                         
  -9   0   8         30.61         40.66        25.58 o                         
  -8   0   8         12.88         19.01        20.90 o                         
  -7   0   8       2249.14       2154.23        49.89 o                         
  -6   0   8        141.74        157.59        24.93 o                         
  -5   0   8        112.08        126.24        34.96 o                         
  -4   0   8          1.98         -9.62        23.97 o                         
  -3   0   8        298.75        296.75        22.45 o                         
  -2   0   8        208.43        234.43        24.58 o                         
  -1   0   8        347.61        403.89        21.52 o                         
   0   0   8       1523.78       1468.63        32.39 o                         
   1   0   8        151.84        169.66        14.56 o                         
   2   0   8         47.47         40.89        14.93 o                         
   3   0   8         23.20         38.45        16.80 o                         
   4   0   8        525.38        514.13        32.43 o                         
   5   0   8        915.96        969.34        31.56 o                         
   6   0   8         23.71         11.00        20.07 o                         
   7   0   8       4025.45       3671.27        55.23 o                         
   8   0   8       1151.14       1103.99        44.50 o                         
   9   0   8        158.02        238.42        27.21 o                         
  10   0   8          2.91        -32.89        32.89 o                         
  11   0   8          0.89         13.48        47.70 o                         
  12   0   8          0.03        122.63        50.55 o                         
  13   0   8         39.24        -10.28        83.62 o                         
  14   0   8         54.04        142.10        64.99 o                         
 -16   1   8          1.53         66.49        93.52 o                         
 -15   1   8        476.63        440.53        80.26 o                         
 -14   1   8         51.09         82.03        45.19 o                         
 -13   1   8         87.19         90.97        39.77 o                         
 -12   1   8          0.65          0.09        31.64 o                         
 -11   1   8          6.80         34.57        22.89 o                         
 -10   1   8         84.94         63.17        22.51 o                         
  -9   1   8         98.35        108.12        16.51 o                         
  -8   1   8        481.82        448.25        18.34 o                         
  -7   1   8        409.26        416.43        18.44 o                         
  -6   1   8         48.92         46.00        17.97 o                         
  -5   1   8        100.24        118.91        17.66 o                         
  -4   1   8         13.22          0.08        15.77 o                         
  -3   1   8          0.69         18.84        14.02 o                         
  -2   1   8         87.24         78.22        13.83 o                         
  -1   1   8        525.14        564.87        15.79 o                         
   0   1   8        891.71        869.11        16.45 o                         
   1   1   8          7.47          6.57         9.83 o                         
   2   1   8          1.60         -7.56        10.47 o                         
   3   1   8        111.43        125.18        11.07 o                         
   4   1   8        143.79        156.21        11.99 o                         
   5   1   8        941.42        912.44        20.03 o                         
   6   1   8          2.95          4.37        14.52 o                         
   7   1   8       1011.09        974.50        23.61 o                         
   8   1   8        102.53        123.25        17.22 o                         
   9   1   8          4.07         22.05        23.83 o                         
  10   1   8        203.65        211.25        25.36 o                         
  11   1   8        123.99         69.26        26.40 o                         
  12   1   8        306.05        322.57        34.83 o                         
  13   1   8          5.80         62.72        54.02 o                         
  14   1   8         49.52         73.67        76.63 o                         
 -16   2   8          0.00         55.26       133.00 o                         
 -15   2   8         91.39         73.31        56.46 o                         
 -14   2   8         10.64         19.22        48.35 o                         
 -13   2   8         11.07         22.10        36.81 o                         
 -12   2   8         22.50         81.57        26.42 o                         
 -11   2   8          3.46          6.64        32.64 o                         
 -10   2   8          0.39         11.46        23.99 o                         
  -9   2   8         54.64         63.70        21.91 o                         
  -8   2   8         93.78         73.39        16.14 o                         
  -7   2   8        401.69        417.50        20.42 o                         
  -6   2   8         32.10         30.17        15.07 o                         
  -5   2   8         67.24         58.79        14.03 o                         
  -4   2   8        124.32        116.57        12.35 o                         
  -3   2   8        283.83        295.14        14.77 o                         
  -2   2   8         31.86         32.84        12.30 o                         
  -1   2   8        361.84        365.44        12.84 o                         
   0   2   8        158.47        166.45        11.47 o                         
   1   2   8         77.72        102.00        11.00 o                         
   2   2   8          9.40         20.73        11.51 o                         
   3   2   8         94.17         95.84        15.68 o                         
   4   2   8          7.88        -16.80        16.80 o                         
   5   2   8        314.69        309.38        20.41 o                         
   6   2   8          0.44         -3.42        18.12 o                         
   7   2   8        169.67        148.94        22.12 o                         
   8   2   8        216.28        178.82        28.14 o                         
   9   2   8         50.26         25.40        29.23 o                         
  10   2   8        114.71        106.41        35.84 o                         
  11   2   8         14.41          0.83        38.70 o                         
  12   2   8          0.25         52.56        46.53 o                         
  13   2   8         93.06        148.60        58.30 o                         
  14   2   8         81.76        190.68        86.76 o                         
 -16   3   8        113.06        225.96        95.16 o                         
 -15   3   8         11.15        175.83        76.67 o                         
 -14   3   8         22.66         62.57        50.20 o                         
 -13   3   8        305.80        406.70        40.90 o                         
 -12   3   8          2.90         42.90        32.74 o                         
 -11   3   8        105.38        169.03        30.76 o                         
 -10   3   8          9.63          6.37        24.71 o                         
  -9   3   8         35.55         36.08        22.29 o                         
  -8   3   8        173.06        163.01        17.52 o                         
  -7   3   8         45.22         59.14        15.28 o                         
  -6   3   8        137.18        146.58        14.02 o                         
  -5   3   8          8.32         -4.50        14.35 o                         
  -4   3   8          6.78         -1.07        13.59 o                         
  -3   3   8        615.77        580.23        16.08 o                         
  -2   3   8         81.58         94.15        12.00 o                         
  -1   3   8        246.68        226.83        12.78 o                         
   0   3   8        168.10        193.24        11.97 o                         
   1   3   8        586.19        578.12        17.26 o                         
   2   3   8         15.91         -0.18        15.88 o                         
   3   3   8        570.68        576.81        22.94 o                         
   4   3   8         83.72         76.79        19.81 o                         
   5   3   8        167.26        196.41        20.67 o                         
   6   3   8        151.44        168.37        22.22 o                         
   7   3   8        253.36        262.99        27.10 o                         
   8   3   8         83.68        154.49        26.06 o                         
   9   3   8         55.12         92.70        35.22 o                         
  10   3   8        346.82        323.32        54.01 o                         
  11   3   8          0.00          9.43        40.44 o                         
  12   3   8          0.08         54.16        45.43 o                         
  13   3   8         18.84         -2.37        50.75 o                         
 -15   4   8         42.99         69.37        70.16 o                         
 -14   4   8         94.28         75.55        57.65 o                         
 -13   4   8        160.00        162.46        47.36 o                         
 -12   4   8         78.06         50.08        37.89 o                         
 -11   4   8        177.04        238.47        33.09 o                         
 -10   4   8         63.21          0.14        30.40 o                         
  -9   4   8        129.12        158.66        31.27 o                         
  -8   4   8         11.78         25.84        25.09 o                         
  -7   4   8        439.11        423.19        22.95 o                         
  -6   4   8        502.05        470.95        20.98 o                         
  -5   4   8         76.62         79.10        16.85 o                         
  -4   4   8       3793.59       3534.70        36.70 o                         
  -3   4   8          2.12         15.17        13.72 o                         
  -2   4   8        454.67        471.03        15.69 o                         
  -1   4   8          4.22         -1.97        12.42 o                         
   0   4   8         10.24         22.47        13.73 o                         
   1   4   8        377.27        406.49        16.88 o                         
   2   4   8          0.22        -17.44        17.44 o                         
   3   4   8         27.79         54.67        19.74 o                         
   4   4   8          7.71         48.75        24.51 o                         
   5   4   8         89.18        148.46        24.61 o                         
   6   4   8         15.19         11.68        25.85 o                         
   7   4   8          0.85         58.21        26.19 o                         
   8   4   8         10.71         92.47        30.04 o                         
   9   4   8         84.52         44.89        35.22 o                         
  10   4   8        525.96        523.09        42.67 o                         
  11   4   8         41.80        131.38        50.20 o                         
  12   4   8          0.96         27.56        48.93 o                         
  13   4   8        151.48        190.99        56.64 o                         
 -15   5   8         13.60          8.90        78.92 o                         
 -14   5   8          0.71         37.42        61.71 o                         
 -13   5   8         82.75        179.25        47.00 o                         
 -12   5   8         87.36         64.24        43.33 o                         
 -11   5   8         60.24         67.10        36.95 o                         
 -10   5   8        268.40        249.33        45.15 o                         
  -9   5   8          0.68         -1.36        29.17 o                         
  -8   5   8         36.44         16.17        27.60 o                         
  -7   5   8          4.78         41.24        25.69 o                         
  -6   5   8        282.50        261.54        25.62 o                         
  -5   5   8        578.27        551.60        27.53 o                         
  -4   5   8        375.95        359.04        21.19 o                         
  -3   5   8       2576.93       2404.20        35.04 o                         
  -2   5   8          5.01         -4.69        16.24 o                         
  -1   5   8         69.87         75.01        14.38 o                         
   0   5   8         19.45         26.52        15.82 o                         
   1   5   8        106.89        108.66        16.80 o                         
   2   5   8        202.30        200.28        16.16 o                         
   3   5   8        217.77        297.46        27.98 o                         
   4   5   8        666.82        645.52        33.15 o                         
   5   5   8        214.89        182.44        29.13 o                         
   6   5   8         16.86         79.79        29.15 o                         
   7   5   8         76.74         72.46        30.12 o                         
   8   5   8         13.00         72.51        39.69 o                         
   9   5   8        199.20        248.83        44.32 o                         
  10   5   8        170.64        209.51        43.53 o                         
  11   5   8        103.09         99.17        52.97 o                         
  12   5   8          7.32          8.69        53.14 o                         
 -14   6   8         65.92        283.50        90.25 o                         
 -13   6   8         19.78         30.89        64.82 o                         
 -12   6   8          5.38          4.24        45.84 o                         
 -11   6   8        201.58        233.10        45.11 o                         
 -10   6   8        148.96        146.28        36.56 o                         
  -9   6   8         36.45         27.19        33.46 o                         
  -8   6   8         43.23         79.04        31.92 o                         
  -7   6   8         60.98         42.68        31.15 o                         
  -6   6   8        212.04        199.78        31.62 o                         
  -5   6   8        230.56        152.89        29.45 o                         
  -4   6   8        370.19        424.77        26.98 o                         
  -3   6   8        950.59        979.87        32.78 o                         
  -2   6   8          0.47          4.27        21.22 o                         
  -1   6   8          0.40         -2.35        18.09 o                         
   0   6   8        106.19         92.62        20.27 o                         
   1   6   8         56.19         58.62        19.71 o                         
   2   6   8        412.80        434.03        24.13 o                         
   3   6   8         17.72         -3.31        28.69 o                         
   4   6   8         48.61        118.76        30.64 o                         
   5   6   8          7.39         43.73        32.73 o                         
   6   6   8        130.73         92.37        36.30 o                         
   7   6   8        120.57        155.17        40.18 o                         
   8   6   8         30.30         49.06        43.29 o                         
   9   6   8         63.62        132.62        44.93 o                         
  10   6   8          0.64         70.18        46.24 o                         
  11   6   8        375.65        536.80        67.63 o                         
 -13   7   8         60.16        227.43        62.48 o                         
 -12   7   8          3.25         67.96        71.48 o                         
 -11   7   8          2.39         55.75        84.00 o                         
 -10   7   8         24.96         61.06        45.31 o                         
  -9   7   8          0.04         41.48        39.13 o                         
  -8   7   8         47.68         59.45        41.12 o                         
  -7   7   8         14.35        -20.87        32.38 o                         
  -6   7   8        112.92        113.88        30.37 o                         
  -5   7   8          9.04        -20.70        27.97 o                         
  -4   7   8         28.74         28.45        27.03 o                         
  -3   7   8         30.92         38.63        32.51 o                         
  -2   7   8          0.05         45.53        24.36 o                         
  -1   7   8        104.77        145.63        32.11 o                         
   0   7   8        196.42        151.69        29.39 o                         
   1   7   8         10.42         -5.55        23.02 o                         
   2   7   8        151.89        106.86        30.81 o                         
   3   7   8        116.63        146.61        22.25 o                         
   4   7   8          0.95         -7.83        47.45 o                         
   5   7   8         42.89         22.48        35.82 o                         
   6   7   8        131.53        137.70        39.00 o                         
   7   7   8          1.70         24.66        39.58 o                         
   8   7   8         80.21        129.24        45.95 o                         
   9   7   8          0.32         88.27        48.70 o                         
  10   7   8         57.10        163.61        60.70 o                         
 -11   8   8         39.35        159.81        79.75 o                         
 -10   8   8          9.14         74.71        52.36 o                         
  -9   8   8        149.16        132.34        49.17 o                         
  -8   8   8          1.23         55.45        42.89 o                         
  -7   8   8          1.64        -36.64        36.64 o                         
  -6   8   8          9.54          0.79        33.74 o                         
  -5   8   8         15.75         26.93        34.37 o                         
  -4   8   8         39.60        -30.43        30.43 o                         
  -3   8   8        121.61        113.35        39.47 o                         
  -2   8   8         14.64         61.88        33.25 o                         
  -1   8   8         97.67        115.08        35.07 o                         
   0   8   8         31.90        -16.57        34.97 o                         
   1   8   8         44.98         65.12        44.29 o                         
   2   8   8         18.01         53.67        28.08 o                         
   3   8   8         66.53         90.50        28.95 o                         
   4   8   8         43.55        -25.60        42.15 o                         
   5   8   8         23.91         78.76        41.92 o                         
   6   8   8        418.46        374.13        45.32 o                         
   7   8   8         55.38         82.81        51.28 o                         
   8   8   8         12.09        -48.81        48.81 o                         
   9   8   8         17.96        -53.73        53.87 o                         
 -10   9   8         14.67         33.68        66.03 o                         
  -9   9   8         28.72         63.94        56.96 o                         
  -8   9   8         33.31        -50.22        50.22 o                         
  -7   9   8         47.92         33.34        47.20 o                         
  -6   9   8        232.06        310.41        45.36 o                         
  -5   9   8          0.44        -15.87        48.80 o                         
  -4   9   8         56.11         45.95        42.90 o                         
  -3   9   8         88.75         28.31        38.90 o                         
  -2   9   8          0.02         14.52        38.07 o                         
  -1   9   8        151.31        116.56        37.86 o                         
   0   9   8        207.59        192.31        38.06 o                         
   1   9   8        141.59        136.86        42.14 o                         
   2   9   8          0.60         -1.69        37.97 o                         
   3   9   8        146.84        138.36        38.86 o                         
   4   9   8        144.79        126.64        45.84 o                         
   5   9   8        132.46        177.52        35.14 o                         
   6   9   8        379.00        392.83        61.23 o                         
   7   9   8         69.04         75.55        60.92 o                         
  -7  10   8        141.71        120.00        59.24 o                         
  -6  10   8        229.70        387.24        62.58 o                         
  -5  10   8          0.78         -1.04        65.27 o                         
  -4  10   8         57.29         52.39        55.81 o                         
  -3  10   8         51.93        197.96        48.82 o                         
  -2  10   8         13.06         37.47        46.04 o                         
  -1  10   8         15.21         11.01        58.11 o                         
   0  10   8         78.34         71.85        46.37 o                         
   1  10   8         18.20         53.01        44.22 o                         
   2  10   8         21.12         71.96        44.83 o                         
   3  10   8         16.62         94.62        50.49 o                         
   4  10   8         17.96        -26.36        46.15 o                         
 -16   1   9          6.12         43.77       136.83 o                         
 -15   1   9         87.09         78.27        66.07 o                         
 -14   1   9        636.69        837.74        60.53 o                         
 -13   1   9        218.68        234.36        49.81 o                         
 -12   1   9          2.52         -7.58        42.29 o                         
 -11   1   9          0.81         55.13        38.82 o                         
 -10   1   9         36.50         36.45        32.65 o                         
  -9   1   9          0.14         35.98        25.97 o                         
  -8   1   9         44.82         37.28        25.65 o                         
  -7   1   9        846.66        869.81        29.84 o                         
  -6   1   9         32.42         20.61        20.17 o                         
  -5   1   9        226.36        202.64        20.71 o                         
  -4   1   9         32.10          7.85        17.37 o                         
  -3   1   9         16.51         -5.76        16.46 o                         
  -2   1   9          1.16          0.96        15.33 o                         
  -1   1   9        372.10        378.32        16.20 o                         
   0   1   9          0.05         -3.26        10.67 o                         
   1   1   9        128.39        131.35        12.84 o                         
   2   1   9        139.27        146.86        12.90 o                         
   3   1   9         10.87         14.68        13.04 o                         
   4   1   9        532.44        523.11        17.24 o                         
   5   1   9          0.33        -13.73        19.66 o                         
   6   1   9       1539.44       1453.73        39.21 o                         
   7   1   9         94.01         70.03        23.74 o                         
   8   1   9         92.68         46.03        24.32 o                         
   9   1   9         42.13         12.67        27.51 o                         
  10   1   9         12.08        -15.65        40.81 o                         
  11   1   9         24.91         38.27        31.99 o                         
  12   1   9         18.27         36.61        40.70 o                         
  13   1   9          9.67         32.29        59.72 o                         
 -15   2   9        169.06        249.16       116.13 o                         
 -14   2   9          8.83        106.44        56.07 o                         
 -13   2   9         62.19         92.70        48.96 o                         
 -12   2   9         24.43        -17.53        45.70 o                         
 -11   2   9         26.96         65.17        40.89 o                         
 -10   2   9         33.85         86.24        33.58 o                         
  -9   2   9          8.92         45.28        26.77 o                         
  -8   2   9        215.06        184.97        25.14 o                         
  -7   2   9          0.47        -17.87        17.87 o                         
  -6   2   9         47.68         29.27        20.11 o                         
  -5   2   9         37.89         39.05        19.68 o                         
  -4   2   9        114.63        136.24        18.60 o                         
  -3   2   9         35.69         38.36        13.85 o                         
  -2   2   9        137.65        124.20        14.18 o                         
  -1   2   9        219.42        240.97        15.57 o                         
   0   2   9          0.58         -1.76        11.87 o                         
   1   2   9          3.87        -12.56        12.56 o                         
   2   2   9        102.29         82.93        14.28 o                         
   3   2   9          0.00        -17.83        17.83 o                         
   4   2   9         21.05         61.95        19.96 o                         
   5   2   9         72.68         75.79        21.74 o                         
   6   2   9        119.70        108.00        32.49 o                         
   7   2   9          5.16        -23.21        23.21 o                         
   8   2   9          5.37          0.08        34.93 o                         
   9   2   9         19.96         32.59        32.97 o                         
  10   2   9         62.50         44.49        36.44 o                         
  11   2   9          6.08        -21.72        61.21 o                         
  12   2   9         75.90         -6.99        55.12 o                         
  13   2   9          5.73        -86.85       105.99 o                         
 -15   3   9         27.46          6.99        63.16 o                         
 -14   3   9          9.05        -45.44        61.54 o                         
 -13   3   9         29.74         55.92        51.04 o                         
 -12   3   9        165.36        177.09        48.83 o                         
 -11   3   9         13.04        -28.75        46.77 o                         
 -10   3   9          4.94         21.73        31.89 o                         
  -9   3   9         36.11         -7.04        31.58 o                         
  -8   3   9         23.73         24.87        30.34 o                         
  -7   3   9         43.25         25.48        23.03 o                         
  -6   3   9        342.43        334.60        21.11 o                         
  -5   3   9         39.03         24.69        18.77 o                         
  -4   3   9        305.93        298.94        16.98 o                         
  -3   3   9         75.75         92.64        15.70 o                         
  -2   3   9         80.54         94.96        16.45 o                         
  -1   3   9        467.80        486.53        17.25 o                         
   0   3   9         24.65         10.31        15.43 o                         
   1   3   9         17.39         20.18        16.14 o                         
   2   3   9          0.88          1.65        18.99 o                         
   3   3   9        244.44        267.42        28.88 o                         
   4   3   9          2.55         38.79        22.82 o                         
   5   3   9        489.94        505.38        29.19 o                         
   6   3   9        401.99        404.04        29.15 o                         
   7   3   9         26.73         55.15        28.42 o                         
   8   3   9         39.58         86.01        29.44 o                         
   9   3   9         18.74          1.05        36.86 o                         
  10   3   9         34.51         23.50        41.59 o                         
  11   3   9         28.93        -46.82        46.82 o                         
  12   3   9          1.75        -56.08        56.08 o                         
 -15   4   9         12.82        130.33        85.73 o                         
 -14   4   9          0.06        -10.74        59.86 o                         
 -13   4   9          0.00        -22.22        55.06 o                         
 -12   4   9         29.79         73.23        47.84 o                         
 -11   4   9         32.66        -18.61        44.85 o                         
 -10   4   9          3.26         40.72        36.36 o                         
  -9   4   9        165.16        200.20        39.27 o                         
  -8   4   9         90.60         48.28        29.87 o                         
  -7   4   9        280.80        307.24        38.81 o                         
  -6   4   9        225.28        232.43        24.25 o                         
  -5   4   9        171.80        175.43        20.63 o                         
  -4   4   9       2298.14       2216.33        31.60 o                         
  -3   4   9        156.48        148.32        13.23 o                         
  -2   4   9          0.03          8.06        14.90 o                         
  -1   4   9        118.67        110.73        16.69 o                         
   0   4   9         46.48         41.80        16.26 o                         
   1   4   9         22.54         12.19        14.96 o                         
   2   4   9        181.39        180.24        25.47 o                         
   3   4   9        271.25        257.81        27.31 o                         
   4   4   9          0.01         47.41        27.67 o                         
   5   4   9        127.42        144.27        30.17 o                         
   6   4   9         36.31         36.41        31.10 o                         
   7   4   9         24.67         10.33        33.06 o                         
   8   4   9         60.94         42.25        36.41 o                         
   9   4   9        155.99        194.89        42.87 o                         
  10   4   9        338.98        398.61        47.91 o                         
  11   4   9         68.12         72.96        49.54 o                         
  12   4   9         78.82         33.33        54.50 o                         
 -14   5   9         10.81          9.99        64.51 o                         
 -13   5   9          0.11         30.62        88.88 o                         
 -12   5   9         13.05         58.90        57.62 o                         
 -11   5   9          8.29         17.53        49.00 o                         
 -10   5   9         81.42         92.13        57.89 o                         
  -9   5   9        128.85         60.41        40.41 o                         
  -8   5   9        122.71        101.16        33.31 o                         
  -7   5   9          3.30          7.78        30.40 o                         
  -6   5   9          4.65         35.37        27.71 o                         
  -5   5   9         87.96         31.36        32.80 o                         
  -4   5   9        187.15        217.67        24.61 o                         
  -3   5   9        262.36        239.75        23.18 o                         
  -2   5   9       1113.43       1011.62        30.25 o                         
  -1   5   9          9.40         25.75        27.38 o                         
   0   5   9          0.35         -5.89        19.30 o                         
   1   5   9         99.01        118.59        19.55 o                         
   2   5   9        295.16        345.81        31.33 o                         
   3   5   9         69.05         84.42        28.72 o                         
   4   5   9          7.90         70.95        29.77 o                         
   5   5   9          0.24         18.26        31.41 o                         
   6   5   9        137.33        133.82        38.71 o                         
   7   5   9          1.38        -23.93        38.12 o                         
   8   5   9         78.37         89.61        47.03 o                         
   9   5   9        214.34        267.72        58.71 o                         
  10   5   9        148.56        280.94        54.73 o                         
  11   5   9         31.74        128.74        58.22 o                         
 -13   6   9        166.77        167.62        65.79 o                         
 -12   6   9          4.02         32.54        59.63 o                         
 -11   6   9         66.36        129.19        71.46 o                         
 -10   6   9          5.12         95.09        44.23 o                         
  -9   6   9          0.62         19.69        46.50 o                         
  -8   6   9         32.07         13.51        38.52 o                         
  -7   6   9          1.08         75.14        36.10 o                         
  -6   6   9        128.73         79.17        30.19 o                         
  -5   6   9          2.33        -27.57        27.57 o                         
  -4   6   9        592.75        551.00        38.70 o                         
  -3   6   9          2.52          3.78        24.18 o                         
  -2   6   9         15.68          8.13        24.14 o                         
  -1   6   9         98.51        136.49        26.31 o                         
   0   6   9        173.78        185.56        25.81 o                         
   1   6   9         46.93         59.25        21.95 o                         
   2   6   9          0.00         22.28        36.84 o                         
   3   6   9         45.94         80.59        32.04 o                         
   4   6   9         99.65         75.36        34.31 o                         
   5   6   9          6.58         -6.97        38.62 o                         
   6   6   9        129.59         77.37        40.06 o                         
   7   6   9        201.42        338.36        64.92 o                         
   8   6   9          0.00         41.19        47.93 o                         
   9   6   9        283.85        268.48        52.69 o                         
  10   6   9          8.38         88.46        59.75 o                         
 -12   7   9         33.42         -2.51        64.64 o                         
 -11   7   9          4.21        -49.14        80.85 o                         
 -10   7   9         35.03        -12.83        86.61 o                         
  -9   7   9         17.69         17.69        51.03 o                         
  -8   7   9          0.00         76.28        42.85 o                         
  -7   7   9          0.25         43.28        46.18 o                         
  -6   7   9          0.27        -23.25        45.60 o                         
  -5   7   9          2.76          1.82        42.85 o                         
  -4   7   9         75.70         68.42        31.25 o                         
  -3   7   9        214.13        196.50        34.55 o                         
  -2   7   9         32.06         67.70        32.60 o                         
  -1   7   9         18.32         45.42        27.97 o                         
   0   7   9        176.21        162.26        33.29 o                         
   1   7   9          2.67         43.52        29.20 o                         
   2   7   9         30.60         18.60        23.83 o                         
   3   7   9          5.87         -9.66        47.93 o                         
   4   7   9          3.69         19.16        56.26 o                         
   5   7   9         31.81          6.20        39.51 o                         
   6   7   9          0.69         38.01        41.96 o                         
   7   7   9          3.65        -35.33        50.80 o                         
   8   7   9         12.05         45.67        86.59 o                         
   9   7   9         32.45         46.64        53.43 o                         
 -10   8   9          0.25         50.93        63.93 o                         
  -9   8   9         76.35         -1.78        64.70 o                         
  -8   8   9        221.75        306.48        51.03 o                         
  -7   8   9         30.41         57.70        49.18 o                         
  -6   8   9         54.46         60.48        43.89 o                         
  -5   8   9          0.26          6.22        42.35 o                         
  -4   8   9         67.37        115.75        39.31 o                         
  -3   8   9         86.87         99.00        37.45 o                         
  -2   8   9          4.72         12.94        34.91 o                         
  -1   8   9          0.76         11.53        49.89 o                         
   0   8   9         57.94         85.93        37.38 o                         
   1   8   9          1.76         90.85        35.08 o                         
   2   8   9         74.66         68.52        44.17 o                         
   3   8   9          3.12        113.53        45.29 o                         
   4   8   9          4.91        -20.58        50.72 o                         
   5   8   9          0.15        -46.66        46.66 o                         
   6   8   9         24.93         26.95        55.19 o                         
   7   8   9         31.14        -23.70        64.63 o                         
  -8   9   9        315.96        302.55        65.19 o                         
  -7   9   9         27.55        -54.03        54.03 o                         
  -6   9   9          0.76        -14.42        57.85 o                         
  -5   9   9         36.95        104.99        50.04 o                         
  -4   9   9         74.70          9.07        45.91 o                         
  -3   9   9         47.56         60.81        44.93 o                         
  -2   9   9         32.50        -40.49        40.49 o                         
  -1   9   9         73.42         36.63        39.23 o                         
   0   9   9         84.61        112.41        54.95 o                         
   1   9   9          6.39        -14.47        39.01 o                         
   2   9   9         38.99         98.69        64.13 o                         
   3   9   9        206.41        141.94        37.24 o                         
   4   9   9         29.62        249.59        53.57 o                         
   5   9   9        290.60        108.06        72.38 o                         
  -5  10   9        214.76        160.88       110.07 o                         
  -4  10   9         94.03         43.64        69.24 o                         
  -3  10   9          7.38         54.99        62.97 o                         
  -2  10   9         20.93        127.52        71.48 o                         
  -1  10   9         49.43         91.31        51.50 o                         
   0  10   9        237.81        282.36        50.00 o                         
   1  10   9        182.76        123.33        63.72 o                         
   2  10   9          0.16         -8.64       115.66 o                         
 -15   0  10         22.23        194.14       111.11 o                         
 -14   0  10        345.34        630.12       202.03 o                         
 -13   0  10         41.00         96.26       113.53 o                         
 -12   0  10         14.01        -73.05        73.05 o                         
 -11   0  10         23.75        -23.73        54.13 o                         
 -10   0  10        773.48        824.17        63.86 o                         
  -9   0  10        180.40        262.49        51.19 o                         
  -8   0  10        498.57        522.00        85.16 o                         
  -7   0  10       1141.64       1009.35        64.19 o                         
  -6   0  10          5.74        -19.87        50.78 o                         
  -5   0  10         40.68         63.41        30.71 o                         
  -4   0  10          4.45        -29.26        29.26 o                         
  -3   0  10         86.94         38.65        28.23 o                         
  -2   0  10       1912.35       1884.04        50.23 o                         
  -1   0  10          1.11         38.10        25.88 o                         
   0   0  10         96.41         78.59        20.35 o                         
   1   0  10        198.97        205.34        21.37 o                         
   2   0  10         36.35         64.17        24.50 o                         
   3   0  10        226.78        275.47        29.31 o                         
   4   0  10        577.44        601.04        38.89 o                         
   5   0  10       2155.96       1946.20        64.42 o                         
   6   0  10         13.45        -27.90        27.90 o                         
   7   0  10       1598.31       1515.89        57.87 o                         
   8   0  10        122.33        143.86        53.61 o                         
   9   0  10        222.95        273.61        36.37 o                         
  10   0  10         56.09        123.25        38.37 o                         
  11   0  10        179.48        297.87       143.55 o                         
  12   0  10        580.90        718.21        69.99 o                         
 -15   1  10          4.52         92.35        85.01 o                         
 -14   1  10        197.83        213.09        57.97 o                         
 -13   1  10          1.69         -3.38        63.42 o                         
 -12   1  10         16.34        107.81        48.93 o                         
 -11   1  10         19.39         67.97        44.38 o                         
 -10   1  10         16.31         16.03        36.89 o                         
  -9   1  10         95.40        157.95        36.84 o                         
  -8   1  10          0.08         38.12        35.39 o                         
  -7   1  10        375.86        406.71        32.95 o                         
  -6   1  10         27.90         25.05        26.85 o                         
  -5   1  10        131.48        128.25        24.56 o                         
  -4   1  10        196.14        185.46        21.91 o                         
  -3   1  10        166.58        143.42        21.03 o                         
  -2   1  10         69.41         59.27        19.02 o                         
  -1   1  10         76.34         52.82        18.16 o                         
   0   1  10        431.81        436.12        19.49 o                         
   1   1  10         44.05         58.66        14.99 o                         
   2   1  10         15.49          9.77        17.15 o                         
   3   1  10         23.16         48.57        15.84 o                         
   4   1  10          7.04          8.59        18.79 o                         
   5   1  10        513.21        498.31        26.77 o                         
   6   1  10        600.34        581.78        28.92 o                         
   7   1  10        114.24        121.32        30.59 o                         
   8   1  10         99.51         75.01        31.85 o                         
   9   1  10         28.13        103.85        42.17 o                         
  10   1  10        117.48        131.97        44.90 o                         
  11   1  10          0.44         38.05        48.05 o                         
  12   1  10         13.51         79.23       114.51 o                         
 -15   2  10        700.26        882.25        91.04 o                         
 -14   2  10         13.28         18.92        66.00 o                         
 -13   2  10         13.82        -11.88        64.24 o                         
 -12   2  10          5.34         81.44        51.59 o                         
 -11   2  10          9.24         33.93        45.72 o                         
 -10   2  10         79.76         66.71        42.74 o                         
  -9   2  10          0.05        -42.11        42.11 o                         
  -8   2  10        201.15        178.29        35.77 o                         
  -7   2  10         93.70        113.17        34.49 o                         
  -6   2  10        202.86        208.20        31.03 o                         
  -5   2  10          0.04         33.73        24.77 o                         
  -4   2  10         77.47         52.74        22.88 o                         
  -3   2  10          0.43         -4.88        19.20 o                         
  -2   2  10          1.20         -5.30        16.46 o                         
  -1   2  10        104.01         88.91        18.42 o                         
   0   2  10         26.95         40.57        16.07 o                         
   1   2  10         43.52         46.04        17.78 o                         
   2   2  10          4.75         69.45        17.31 o                         
   3   2  10         93.72         88.43        28.30 o                         
   4   2  10         79.46         87.38        25.01 o                         
   5   2  10        181.52        194.31        25.48 o                         
   6   2  10          0.01         27.49        28.79 o                         
   7   2  10         19.37         34.22        29.53 o                         
   8   2  10          4.16        -25.46        33.98 o                         
   9   2  10         15.13         37.30        56.20 o                         
  10   2  10          8.60         81.86        44.32 o                         
  11   2  10        142.68        199.57        50.30 o                         
 -14   3  10         41.76        152.75        64.77 o                         
 -13   3  10         69.03        205.95        58.22 o                         
 -12   3  10         96.09        101.34        50.54 o                         
 -11   3  10        151.97        132.66        47.75 o                         
 -10   3  10         10.65         49.57        45.85 o                         
  -9   3  10         34.78        -37.06        41.66 o                         
  -8   3  10          0.70         10.53        37.28 o                         
  -7   3  10          2.27         35.68        39.12 o                         
  -6   3  10         37.59         16.29        33.66 o                         
  -5   3  10        521.35        553.23        30.31 o                         
  -4   3  10        139.49        133.79        22.05 o                         
  -3   3  10          0.00        -20.49        20.49 o                         
  -2   3  10          9.17          6.58        19.86 o                         
  -1   3  10         12.46         26.08        19.50 o                         
   0   3  10          0.52          2.16        21.78 o                         
   1   3  10         71.51         73.18        19.43 o                         
   2   3  10        158.20        140.13        26.58 o                         
   3   3  10        195.53        207.97        28.19 o                         
   4   3  10         46.91         35.07        28.23 o                         
   5   3  10          6.83        -22.39        28.55 o                         
   6   3  10        134.47         79.03        34.47 o                         
   7   3  10        105.00         70.93        32.29 o                         
   8   3  10         88.38         92.61        38.64 o                         
   9   3  10        264.45        308.96        68.60 o                         
  10   3  10          3.95         82.60        54.35 o                         
  11   3  10         31.78         41.44        69.13 o                         
 -14   4  10         83.48         54.88       110.02 o                         
 -13   4  10         24.95         -4.92        62.27 o                         
 -12   4  10         40.31        134.13        88.63 o                         
 -11   4  10          0.85         29.43        57.39 o                         
 -10   4  10          7.77         66.92        64.92 o                         
  -9   4  10         25.37         14.07        42.75 o                         
  -8   4  10         31.07         64.24        40.76 o                         
  -7   4  10          5.17         22.88        38.29 o                         
  -6   4  10          9.64         35.21        34.71 o                         
  -5   4  10        456.38        485.56        37.24 o                         
  -4   4  10         35.59         60.15        30.95 o                         
  -3   4  10        815.72        827.16        33.13 o                         
  -2   4  10          0.29         27.49        21.00 o                         
  -1   4  10          4.26         15.37        20.95 o                         
   0   4  10         11.51         -6.08        19.71 o                         
   1   4  10          3.22        -15.15        18.66 o                         
   2   4  10        410.93        391.68        30.52 o                         
   3   4  10        117.21        187.56        30.02 o                         
   4   4  10        253.18        322.61        32.54 o                         
   5   4  10         50.89         84.32        32.51 o                         
   6   4  10          0.30          0.53        48.41 o                         
   7   4  10        238.51        209.95        41.12 o                         
   8   4  10         49.28         80.89        49.26 o                         
   9   4  10         96.72        109.83        48.29 o                         
  10   4  10        215.11        289.13        55.08 o                         
 -13   5  10        108.09        153.98        66.97 o                         
 -12   5  10         14.08        111.58        69.41 o                         
 -11   5  10        190.14        208.31        54.49 o                         
 -10   5  10         24.08        103.88        49.84 o                         
  -9   5  10          0.02         53.42        49.42 o                         
  -8   5  10          0.99         40.51        41.42 o                         
  -7   5  10        276.26        321.83        41.62 o                         
  -6   5  10       1119.87        963.94        51.41 o                         
  -5   5  10        758.94        734.43        37.65 o                         
  -4   5  10        567.83        534.79        34.14 o                         
  -3   5  10        377.42        376.88        36.14 o                         
  -2   5  10          0.74         21.32        26.82 o                         
  -1   5  10        200.39        223.02        26.71 o                         
   0   5  10          9.91          4.31        27.45 o                         
   1   5  10         70.21         76.35        20.89 o                         
   2   5  10        143.62        183.62        33.55 o                         
   3   5  10        213.23        149.17        34.92 o                         
   4   5  10         38.47         24.92        36.20 o                         
   5   5  10          0.06         15.38        36.81 o                         
   6   5  10          7.69         19.87        39.90 o                         
   7   5  10         41.76        -11.89        49.64 o                         
   8   5  10        148.98        214.16        57.06 o                         
   9   5  10         57.73        105.79        55.16 o                         
  10   5  10        316.19        153.89        70.27 o                         
 -12   6  10          0.00         11.68        71.29 o                         
 -11   6  10          1.05         19.49        59.55 o                         
 -10   6  10         27.63        -15.79        55.89 o                         
  -9   6  10          0.01         50.43        50.26 o                         
  -8   6  10        110.42         52.05        46.50 o                         
  -7   6  10         49.93        123.75        43.75 o                         
  -6   6  10        442.48        504.11        42.00 o                         
  -5   6  10        247.82        219.46        39.76 o                         
  -4   6  10        393.03        329.12        39.94 o                         
  -3   6  10         52.32         77.64        36.87 o                         
  -2   6  10          0.39        -34.81        34.81 o                         
  -1   6  10         67.03        106.98        37.56 o                         
   0   6  10         25.61         24.41        26.58 o                         
   1   6  10        171.86        167.26        28.94 o                         
   2   6  10         90.87        108.70        37.99 o                         
   3   6  10          5.78         72.58        36.82 o                         
   4   6  10          4.89        -38.95        38.95 o                         
   5   6  10          0.84          8.78        51.97 o                         
   6   6  10         99.90         71.74        48.85 o                         
   7   6  10          2.34         22.70        52.65 o                         
   8   6  10          0.07        -55.18        59.93 o                         
   9   6  10         94.33        175.62        71.60 o                         
 -10   7  10          1.73         77.05        61.85 o                         
  -9   7  10         15.80         99.48        62.01 o                         
  -8   7  10         27.86         89.25        50.09 o                         
  -7   7  10          1.00         -1.35        52.85 o                         
  -6   7  10        235.18        233.38        52.55 o                         
  -5   7  10        125.27         90.78        50.01 o                         
  -4   7  10          7.43         39.35        44.19 o                         
  -3   7  10         12.95         15.61        40.50 o                         
  -2   7  10         63.09         57.89        37.60 o                         
  -1   7  10          3.86         17.31        41.35 o                         
   0   7  10          9.19        -25.83        30.69 o                         
   1   7  10         89.28        112.47        43.29 o                         
   2   7  10          2.03        -28.98        47.02 o                         
   3   7  10          5.69         23.19        43.64 o                         
   4   7  10          6.03          5.60        48.16 o                         
   5   7  10         26.99         96.36        48.05 o                         
   6   7  10         88.01        139.17        55.62 o                         
   7   7  10          1.68         43.36        63.61 o                         
  -9   8  10          1.48        -78.08        78.08 o                         
  -8   8  10         46.15        175.47        69.65 o                         
  -7   8  10          0.77         24.05        69.48 o                         
  -6   8  10          6.46        146.36        57.64 o                         
  -5   8  10          2.51         47.30        54.56 o                         
  -4   8  10          6.23         20.94        49.72 o                         
  -3   8  10         48.23         93.36        42.52 o                         
  -2   8  10          4.41        -41.51        41.51 o                         
  -1   8  10        114.95        124.34        55.07 o                         
   0   8  10         19.97        108.25        39.59 o                         
   1   8  10         13.40        -36.73        36.73 o                         
   2   8  10         15.58         -4.68        50.90 o                         
   3   8  10          9.29         79.72        53.29 o                         
   4   8  10          9.83        -50.62        50.62 o                         
   5   8  10          1.92        -17.56        77.08 o                         
  -6   9  10        521.03        591.67        80.50 o                         
  -5   9  10          0.67         51.35        59.87 o                         
  -4   9  10         17.31         32.21        52.10 o                         
  -3   9  10        306.51        343.27        77.92 o                         
  -2   9  10         10.08         47.99        56.57 o                         
  -1   9  10         61.44        -21.70        45.18 o                         
   0   9  10          0.28         18.53        44.80 o                         
   1   9  10         19.55         74.64        60.82 o                         
   2   9  10         43.17        101.64        40.79 o                         
   3   9  10         18.04         19.62        94.27 o                         
 -14   1  11         23.89         73.72        78.76 o                         
 -13   1  11         17.97        106.08        74.92 o                         
 -12   1  11         13.52         76.37        63.24 o                         
 -11   1  11          6.13        -11.67        57.15 o                         
 -10   1  11         45.81        140.38        46.36 o                         
  -9   1  11         55.98         44.82        45.90 o                         
  -8   1  11        148.10        112.20        37.09 o                         
  -7   1  11         23.47         44.10        35.49 o                         
  -6   1  11         21.16         42.38        35.65 o                         
  -5   1  11         34.31         86.56        32.05 o                         
  -4   1  11        116.83        125.77        32.00 o                         
  -3   1  11        277.13        229.92        32.60 o                         
  -2   1  11          7.16         12.53        28.98 o                         
  -1   1  11        342.15        384.38        28.42 o                         
   0   1  11         22.72         25.59        22.14 o                         
   1   1  11         28.47         20.98        20.43 o                         
   2   1  11         18.95         33.96        20.54 o                         
   3   1  11        175.02        186.67        21.51 o                         
   4   1  11        261.85        280.71        21.27 o                         
   5   1  11         76.43        102.58        26.70 o                         
   6   1  11        804.78        840.76        40.89 o                         
   7   1  11         62.25         87.48        36.07 o                         
   8   1  11          0.33         -9.54        44.37 o                         
   9   1  11        100.78        154.49        46.24 o                         
  10   1  11         14.64         -2.45        56.69 o                         
 -13   2  11          1.26         -5.50        59.42 o                         
 -12   2  11          0.93         12.66        53.85 o                         
 -11   2  11         12.51         -9.78        59.36 o                         
 -10   2  11         50.43        131.76        50.97 o                         
  -9   2  11        297.02        274.04        47.61 o                         
  -8   2  11          0.66          9.52        41.23 o                         
  -7   2  11         65.20         77.19        42.83 o                         
  -6   2  11          6.78         10.65        48.63 o                         
  -5   2  11         91.09        131.96        33.91 o                         
  -4   2  11         12.82          2.42        30.08 o                         
  -3   2  11         17.68         14.41        27.38 o                         
  -2   2  11          5.70         79.24        27.40 o                         
  -1   2  11         29.79         39.36        25.70 o                         
   0   2  11        129.34        145.91        24.84 o                         
   1   2  11        204.07        271.68        23.92 o                         
   2   2  11          1.49          0.00        20.01 o                         
   3   2  11          2.54         23.38        28.66 o                         
   4   2  11          0.17         38.02        30.49 o                         
   5   2  11         58.86         65.01        30.71 o                         
   6   2  11          4.85        -31.04        31.04 o                         
   7   2  11          5.57        -37.63        37.63 o                         
   8   2  11          1.77        -39.70        49.41 o                         
   9   2  11         17.92         45.09        51.17 o                         
  10   2  11         46.56         26.17        52.56 o                         
 -13   3  11         24.04        226.71        98.03 o                         
 -12   3  11         22.85        153.90        58.91 o                         
 -11   3  11         27.66         88.22        52.15 o                         
 -10   3  11         18.02         46.12        51.14 o                         
  -9   3  11          8.19         64.44        47.65 o                         
  -8   3  11         14.34         73.74        85.23 o                         
  -7   3  11          0.12          8.88        45.85 o                         
  -6   3  11        358.56        354.94        49.20 o                         
  -5   3  11         51.78        113.94        51.04 o                         
  -4   3  11        241.84        293.75        46.84 o                         
  -3   3  11        296.73        323.56        39.53 o                         
  -2   3  11        553.95        533.24        29.58 o                         
  -1   3  11         55.55         29.40        26.56 o                         
   0   3  11         24.73         59.04        24.93 o                         
   1   3  11          0.01          9.30        23.49 o                         
   2   3  11          1.11         29.90        38.61 o                         
   3   3  11        102.47        134.47        33.13 o                         
   4   3  11        245.64        270.03        33.35 o                         
   5   3  11          1.38        -16.25        33.23 o                         
   6   3  11         10.95        -11.40        36.97 o                         
   7   3  11         62.69          1.50        56.05 o                         
   8   3  11         11.44         -1.62        45.65 o                         
   9   3  11         62.53        135.06        51.52 o                         
 -12   4  11          0.07        185.13       102.25 o                         
 -11   4  11         82.79         75.59        90.95 o                         
 -10   4  11          0.11         50.48        59.69 o                         
  -9   4  11          0.98        -50.59        50.59 o                         
  -8   4  11          8.71         59.16        44.81 o                         
  -7   4  11         68.31         72.44        42.12 o                         
  -6   4  11        654.87        640.03        46.26 o                         
  -5   4  11         50.88          2.95        36.37 o                         
  -4   4  11        734.83        690.57        41.08 o                         
  -3   4  11         58.14         47.06        40.66 o                         
  -2   4  11          7.83        -15.82        30.89 o                         
  -1   4  11         13.28         61.27        28.16 o                         
   0   4  11         54.26         25.34        30.35 o                         
   1   4  11        181.90        218.98        37.79 o                         
   2   4  11         33.75         57.09        35.14 o                         
   3   4  11        121.37         74.55        36.51 o                         
   4   4  11         97.50         65.98        35.09 o                         
   5   4  11          1.29         90.75        36.74 o                         
   6   4  11        155.43        154.16        41.70 o                         
   7   4  11          3.71         17.34        59.18 o                         
   8   4  11         52.89        145.81        61.56 o                         
   9   4  11        137.22         50.75        63.70 o                         
 -12   5  11         96.27        376.65       146.14 o                         
 -11   5  11          0.12          0.57        59.77 o                         
 -10   5  11          0.10         -7.12        53.60 o                         
  -9   5  11          0.22         35.12        49.70 o                         
  -8   5  11          0.76        -44.97        44.97 o                         
  -7   5  11        148.08        177.71        45.53 o                         
  -6   5  11         15.78        -14.25        40.51 o                         
  -5   5  11         56.43         95.17        44.72 o                         
  -4   5  11          7.99         -3.99        48.66 o                         
  -3   5  11          1.92         -5.87        40.03 o                         
  -2   5  11         20.14         -3.07        52.41 o                         
  -1   5  11         79.48         61.32        37.47 o                         
   0   5  11         77.80        120.36        27.83 o                         
   1   5  11         22.85        -12.27        51.43 o                         
   2   5  11          2.31         49.30        50.11 o                         
   3   5  11         24.42        139.17        41.05 o                         
   4   5  11          3.34         71.70        49.27 o                         
   5   5  11         26.71        153.50        48.31 o                         
   6   5  11          3.94         42.54        52.82 o                         
   7   5  11          3.09        -23.58        51.47 o                         
   8   5  11         15.03         22.45        56.79 o                         
 -10   6  11         65.10        -20.39        90.16 o                         
  -9   6  11         37.86         64.91        54.64 o                         
  -8   6  11          0.01         25.57        52.47 o                         
  -7   6  11        512.99        530.89        57.30 o                         
  -6   6  11        122.82        238.29        55.67 o                         
  -5   6  11         60.32        144.02        47.73 o                         
  -4   6  11        370.83        454.45        51.83 o                         
  -3   6  11         45.83         51.39        44.50 o                         
  -2   6  11         61.50         57.93        55.61 o                         
  -1   6  11          0.61        -15.59        41.32 o                         
   0   6  11         26.98         79.18        35.06 o                         
   1   6  11          9.76         -8.02        48.23 o                         
   2   6  11          5.58         34.22        49.29 o                         
   3   6  11        115.15         74.19        58.28 o                         
   4   6  11          3.30         28.08        76.52 o                         
   5   6  11          2.15         -4.62        53.19 o                         
   6   6  11          2.02        -65.76        74.35 o                         
   7   6  11         88.81        168.32       103.71 o                         
  -9   7  11         83.66         94.31        70.80 o                         
  -8   7  11         64.09        112.27        64.08 o                         
  -7   7  11         71.85         38.79        58.34 o                         
  -6   7  11        109.83        139.96        56.43 o                         
  -5   7  11         17.26         -2.54        86.06 o                         
  -4   7  11          4.48         48.59        50.30 o                         
  -3   7  11        237.74        252.89        49.95 o                         
  -2   7  11         22.43        -44.11        44.11 o                         
  -1   7  11          0.54         31.18        52.10 o                         
   0   7  11          1.96          7.37        57.22 o                         
   1   7  11         15.29          6.36        54.57 o                         
   2   7  11          7.91         22.82        55.00 o                         
   3   7  11          0.10        -41.76        56.85 o                         
   4   7  11          0.04        -57.64        57.64 o                         
   5   7  11         12.59         30.52        73.95 o                         
  -6   8  11          6.82         80.79        82.14 o                         
  -5   8  11        110.37        192.49        61.28 o                         
  -4   8  11         24.30         33.56        66.35 o                         
  -3   8  11          2.10         31.72        75.83 o                         
  -2   8  11        154.85        289.97        60.25 o                         
  -1   8  11          2.75         14.89        51.39 o                         
   0   8  11         55.28         -2.87        48.53 o                         
   1   8  11          6.86         27.70        38.04 o                         
   2   8  11        107.71         63.99        58.22 o                         
   3   8  11         10.48        148.07        88.19 o                         
 -12   0  12         90.50         42.64        88.05 o                         
 -11   0  12         14.86         53.17        87.14 o                         
 -10   0  12         13.02         49.38        87.86 o                         
  -9   0  12          6.14         47.53        66.86 o                         
  -8   0  12        325.50        293.05        60.64 o                         
  -7   0  12          0.53         41.51        57.48 o                         
  -6   0  12         80.83         25.58        50.24 o                         
  -5   0  12         35.88        -48.26        70.12 o                         
  -4   0  12          2.34        -44.43        44.43 o                         
  -3   0  12         67.91         28.60        45.22 o                         
  -2   0  12          0.35        -42.55        42.55 o                         
  -1   0  12        152.91        178.78        43.99 o                         
   0   0  12         39.83         30.61        55.39 o                         
   1   0  12        101.88         51.67        40.47 o                         
   2   0  12         18.15          4.22        68.26 o                         
   3   0  12          7.26        -13.33        63.60 o                         
   4   0  12         20.94         15.26        51.59 o                         
   5   0  12        580.87        629.26        43.04 o                         
   6   0  12          0.74        -16.91        35.91 o                         
   7   0  12          1.48         48.14        36.66 o                         
   8   0  12        189.55        314.76       152.31 o                         
   9   0  12         76.02        204.66       135.49 o                         
 -12   1  12        166.70        199.68        89.55 o                         
 -11   1  12          9.75        -35.93        76.02 o                         
 -10   1  12         42.51         46.19        51.80 o                         
  -9   1  12         55.37        168.34        48.44 o                         
  -8   1  12          6.09        -43.57        43.57 o                         
  -7   1  12         27.80         79.35        40.96 o                         
  -6   1  12         25.61         14.02        37.36 o                         
  -5   1  12          0.59         29.31        34.39 o                         
  -4   1  12         26.50         27.74        32.71 o                         
  -3   1  12          1.49        -24.61        36.89 o                         
  -2   1  12         17.78         55.33        30.57 o                         
  -1   1  12         38.36         49.85        29.40 o                         
   0   1  12          1.86        -20.39        27.71 o                         
   1   1  12          2.49         -4.95        27.56 o                         
   2   1  12        366.50        356.07        36.73 o                         
   3   1  12         41.28          3.44        28.22 o                         
   4   1  12        172.60        225.56        31.07 o                         
   5   1  12        381.93        359.00        50.99 o                         
   6   1  12          8.92         31.94        71.81 o                         
   7   1  12         74.30        -29.85        76.83 o                         
   8   1  12          4.95        -25.82        59.02 o                         
 -12   2  12          0.14        152.38        61.52 o                         
 -11   2  12         90.61        120.43        73.21 o                         
 -10   2  12         16.48         72.15        51.96 o                         
  -9   2  12         84.36         68.65        50.11 o                         
  -8   2  12         73.08         94.85        50.87 o                         
  -7   2  12          2.80        -53.86        53.86 o                         
  -6   2  12         49.64        -10.45        52.66 o                         
  -5   2  12          0.17        -37.67        37.67 o                         
  -4   2  12          3.16        -32.28        32.28 o                         
  -3   2  12        286.79        303.93        36.20 o                         
  -2   2  12        588.86        561.30        45.22 o                         
  -1   2  12         88.33         82.21        33.01 o                         
   0   2  12          2.17         15.21        28.03 o                         
   1   2  12         12.91         38.16        29.46 o                         
   2   2  12          8.55         40.47        25.32 o                         
   3   2  12          7.15         11.12        67.98 o                         
   4   2  12        407.09        400.75        52.86 o                         
   5   2  12        803.57        771.29        55.60 o                         
   6   2  12         49.66         75.66        53.92 o                         
   7   2  12         38.44        163.69        67.70 o                         
   8   2  12          0.00        -61.60        61.60 o                         
 -12   3  12        159.95        277.50        63.25 o                         
 -11   3  12         50.75        200.41        58.97 o                         
 -10   3  12         38.10        130.91        54.72 o                         
  -9   3  12          2.01        -54.69        54.69 o                         
  -8   3  12         11.44        -16.94        46.53 o                         
  -7   3  12        361.93        364.10        46.67 o                         
  -6   3  12          0.88        133.39        41.01 o                         
  -5   3  12       1337.50       1289.25        79.34 o                         
  -4   3  12         38.39        -41.42        41.42 o                         
  -3   3  12          0.41         42.11        52.22 o                         
  -2   3  12         84.62         68.58        57.12 o                         
  -1   3  12          0.10          0.23        30.12 o                         
   0   3  12         16.80         18.06        28.31 o                         
   1   3  12         48.72         93.13        26.27 o                         
   2   3  12         79.66         61.18        43.20 o                         
   3   3  12         52.05        103.82        42.27 o                         
   4   3  12          9.21        -11.51        69.38 o                         
   5   3  12          3.85         -3.64        45.60 o                         
   6   3  12         36.69         98.79        51.96 o                         
   7   3  12        245.80        281.76        68.34 o                         
   8   3  12          0.01        -50.12        76.18 o                         
 -11   4  12         29.77         34.00        61.85 o                         
 -10   4  12        106.99        225.50        57.39 o                         
  -9   4  12          5.39         -8.29        61.11 o                         
  -8   4  12         23.80        120.77        48.70 o                         
  -7   4  12        134.38        273.02        51.46 o                         
  -6   4  12         16.27         13.38        49.64 o                         
  -5   4  12         81.22         75.33        46.56 o                         
  -4   4  12         33.36         48.60        43.96 o                         
  -3   4  12          1.46         31.31        42.39 o                         
  -2   4  12          0.72          7.61        42.83 o                         
  -1   4  12        112.71        132.81        38.48 o                         
   0   4  12          7.96         47.89        34.07 o                         
   1   4  12         25.17        -31.71        59.61 o                         
   2   4  12          5.09         24.47        47.79 o                         
   3   4  12         57.46        -44.20        44.20 o                         
   4   4  12         24.99        -21.19        52.71 o                         
   5   4  12         15.94         12.86        48.25 o                         
   6   4  12        125.76        162.78        63.85 o                         
   7   4  12         65.29         18.27       103.86 o                         
 -10   5  12          0.08        -28.80        58.88 o                         
  -9   5  12         14.77        -59.99        59.99 o                         
  -8   5  12         23.86         35.99        56.91 o                         
  -7   5  12          0.77         24.23        53.91 o                         
  -6   5  12         35.09        -51.07        51.07 o                         
  -5   5  12         71.60        -48.24        48.44 o                         
  -4   5  12          9.65         56.03        47.24 o                         
  -3   5  12        137.23        151.62        46.69 o                         
  -2   5  12          9.05         75.01        58.62 o                         
  -1   5  12          1.52         43.32        41.16 o                         
   0   5  12         37.92          1.31        31.27 o                         
   1   5  12          0.02        140.53        55.78 o                         
   2   5  12         51.79         56.74        75.72 o                         
   3   5  12          0.29         26.08        66.43 o                         
   4   5  12         44.43        128.71        60.93 o                         
   5   5  12         54.82         50.95        72.73 o                         
   6   5  12          1.81        -52.18        72.89 o                         
  -8   6  12        162.13        -36.03        80.47 o                         
  -7   6  12         36.89         63.90        78.81 o                         
  -6   6  12        506.54        379.86        60.41 o                         
  -5   6  12         16.51        -54.46        54.46 o                         
  -4   6  12         45.43         34.91        52.23 o                         
  -3   6  12         22.69        128.88        48.49 o                         
  -2   6  12         67.17         68.30        55.00 o                         
  -1   6  12         80.46        144.99        47.50 o                         
   0   6  12          8.36         27.92        38.89 o                         
   1   6  12        225.01        215.32        61.68 o                         
   2   6  12         14.53         -8.67        73.01 o                         
   3   6  12         71.08        116.59        72.98 o                         
   4   6  12          3.16         38.08        95.93 o                         
  -6   7  12          7.57        -25.48        69.87 o                         
  -5   7  12        216.47        158.08        97.67 o                         
  -4   7  12         79.06         88.96        64.77 o                         
  -3   7  12         60.50        130.08        70.78 o                         
  -2   7  12         81.52         73.98        57.84 o                         
  -1   7  12        137.45         83.54        60.80 o                         
   0   7  12          9.66        120.53        47.66 o                         
   1   7  12         21.27         49.79        68.65 o                         
   2   7  12         45.98        159.08        69.96 o                         
 -11   1  13          6.29         59.49        63.46 o                         
 -10   1  13          3.38        -32.69        68.51 o                         
  -9   1  13         71.35        175.47        56.98 o                         
  -8   1  13         56.63         41.87        48.61 o                         
  -7   1  13        428.59        402.02        50.31 o                         
  -6   1  13         14.38         -8.85        51.05 o                         
  -5   1  13          4.12         42.78        43.00 o                         
  -4   1  13         28.02         65.63        37.75 o                         
  -3   1  13        136.91        217.19        40.93 o                         
  -2   1  13         75.92        116.98        41.29 o                         
  -1   1  13          1.46         60.22        41.90 o                         
   0   1  13          5.96         25.11        38.56 o                         
   1   1  13         45.63        109.18        39.52 o                         
   2   1  13          6.85         11.39        37.82 o                         
   3   1  13          7.19        -33.38        33.52 o                         
   4   1  13        476.49        478.34        56.85 o                         
   5   1  13         10.98        -15.50        62.88 o                         
   6   1  13         37.95        139.09        65.07 o                         
 -10   2  13         74.46         88.04        58.65 o                         
  -9   2  13          2.06         33.50        62.24 o                         
  -8   2  13         63.86         60.38        84.08 o                         
  -7   2  13         49.14         41.52        49.35 o                         
  -6   2  13        636.86        588.90        61.30 o                         
  -5   2  13        111.31          8.46        59.49 o                         
  -4   2  13        161.69        133.32        71.38 o                         
  -3   2  13        264.95        232.66        48.07 o                         
  -2   2  13          0.92          1.87        50.37 o                         
  -1   2  13         87.92         53.43        46.86 o                         
   0   2  13          0.28         19.03        61.69 o                         
   1   2  13        292.75        238.18        32.66 o                         
   2   2  13        153.50        162.29        41.77 o                         
   3   2  13          6.23         98.09        52.41 o                         
   4   2  13        505.66        498.43        67.93 o                         
   5   2  13         52.97        115.55        57.63 o                         
   6   2  13         45.88        284.09        83.55 o                         
 -10   3  13         88.67        163.94        60.99 o                         
  -9   3  13        292.23        271.36        62.01 o                         
  -8   3  13         17.52        -54.67        54.67 o                         
  -7   3  13         96.94        180.25        54.73 o                         
  -6   3  13        347.21        365.79        54.76 o                         
  -5   3  13          0.82        -47.06        48.22 o                         
  -4   3  13        361.92        326.31        50.27 o                         
  -3   3  13          5.37         39.46        50.73 o                         
  -2   3  13         41.15         49.94        54.64 o                         
  -1   3  13         52.13         37.81        50.37 o                         
   0   3  13         34.84        -16.39        49.60 o                         
   1   3  13        268.24        159.41        39.59 o                         
   2   3  13          0.94        -49.13        49.13 o                         
   3   3  13        314.16        219.51        54.86 o                         
   4   3  13        147.24        120.64        61.58 o                         
   5   3  13         75.57         34.10        56.71 o                         
  -9   4  13          0.71        139.14        80.02 o                         
  -8   4  13         11.02        -65.79        65.79 o                         
  -7   4  13          0.02          3.06        56.45 o                         
  -6   4  13        218.76        176.45        63.47 o                         
  -5   4  13         61.62          6.57        59.94 o                         
  -4   4  13        141.74        185.58        50.28 o                         
  -3   4  13         59.03        -42.02        46.47 o                         
  -2   4  13          0.50        101.57        45.81 o                         
  -1   4  13         40.73        -27.72        42.76 o                         
   0   4  13         18.61         19.77        43.42 o                         
   1   4  13          0.00        -57.07        57.07 o                         
   2   4  13         41.03         54.29        57.83 o                         
   3   4  13         14.35         19.64        74.26 o                         
   4   4  13          4.49         13.21       104.48 o                         
  -7   5  13         84.68        -13.28        62.09 o                         
  -6   5  13          9.63         88.36        58.62 o                         
  -5   5  13         35.41         51.68        58.16 o                         
  -4   5  13         78.44         53.82        53.99 o                         
  -3   5  13          3.63         88.96        68.63 o                         
  -2   5  13          0.33         30.53        48.36 o                         
  -1   5  13        190.30        214.65        46.18 o                         
   0   5  13        150.17        186.14        37.09 o                         
   1   5  13          3.17        115.67       100.89 o                         
   2   5  13         50.56         -0.30        66.42 o                         
   3   5  13         13.28        -65.09        65.09 o                         
  -5   6  13         10.88        139.12        72.31 o                         
  -4   6  13          1.01          7.95        70.53 o                         
  -3   6  13          2.27         73.14        55.62 o                         
  -2   6  13        299.86        258.98        54.12 o                         
  -1   6  13         50.99        -60.44        65.95 o                         
   0   6  13         11.99        -67.76        67.76 o                         
  -8   0  14         93.60        322.81        84.06 o                         
  -7   0  14          2.84        -44.92        77.47 o                         
  -6   0  14          3.91        -51.50        71.79 o                         
  -5   0  14          3.68         22.47        76.10 o                         
  -4   0  14         45.86        -21.82       124.32 o                         
  -3   0  14         92.46        -37.76        73.44 o                         
  -2   0  14          0.08         95.22        97.83 o                         
  -1   0  14         62.81        140.64        65.66 o                         
   0   0  14         20.91         16.26        75.37 o                         
   1   0  14         46.09         70.21        63.13 o                         
   2   0  14          0.19         16.85        61.03 o                         
   3   0  14          7.42        124.82        61.36 o                         
   4   0  14        514.42        622.97        64.15 o                         
  -8   1  14         55.55        143.38        73.39 o                         
  -7   1  14         48.67         44.54        74.33 o                         
  -6   1  14        378.34        314.59        59.09 o                         
  -5   1  14         81.76        -21.14        51.84 o                         
  -4   1  14          1.57        -43.76        74.51 o                         
  -3   1  14          1.29        -60.50        60.50 o                         
  -2   1  14         27.51        105.11        50.78 o                         
  -1   1  14        148.08        216.43        48.22 o                         
   0   1  14          1.60          0.68        44.39 o                         
   1   1  14          0.61        103.43        69.48 o                         
   2   1  14          6.53        -42.00        42.00 o                         
   3   1  14         39.47         36.60        58.50 o                         
  -8   2  14         10.24         13.13        95.25 o                         
  -7   2  14        321.42        387.56        62.58 o                         
  -6   2  14         26.87         82.39        76.67 o                         
  -5   2  14         90.07        180.58        56.89 o                         
  -4   2  14         10.72         64.50        75.20 o                         
  -3   2  14         24.50        -52.79        52.79 o                         
  -2   2  14         29.01         -3.17        47.91 o                         
  -1   2  14         77.78        -35.12        49.55 o                         
   0   2  14         12.12         92.73        60.89 o                         
   1   2  14         30.67          5.72        44.51 o                         
   2   2  14          3.51        -71.03        80.94 o                         
   3   2  14        183.08        181.80       121.20 o                         
  -7   3  14        100.87         39.49        61.86 o                         
  -6   3  14         56.88        166.05        60.07 o                         
  -5   3  14         43.91        110.28        61.45 o                         
  -4   3  14         25.40         -2.51        53.84 o                         
  -3   3  14        363.29        276.15        53.73 o                         
  -2   3  14         22.94        -10.24        49.26 o                         
  -1   3  14         31.97         -5.69        47.81 o                         
   0   3  14        300.10        348.29        49.88 o                         
   1   3  14          0.82         -5.51        82.33 o                         
   2   3  14         18.84         35.86        68.79 o                         
  -5   4  14          4.46         11.68        60.86 o                         
  -4   4  14         21.66          9.05        58.27 o                         
  -3   4  14         23.11         15.10        63.83 o                         
  -2   4  14         11.91         10.58        52.09 o                         
  -1   4  14         74.30        -54.44        54.44 o                         
   0   4  14         29.39        -56.35        56.35 o                         
                                                                                
